# Supplementary material for: A Hidradenitis Suppurativa molecular disease signature derived from patient samples by high-throughput RNA sequencing and re-analysis of previously reported transcriptomic data sets
Source: PLoS One. 2023 Apr 6;18(4):e0284047. doi: 10.1371/journal.pone.0284047 (PMC10079067; doi:10.1371/journal.pone.0284047)
Supplement: S1 Table — (XLSX) [file pone.0284047.s001.xlsx]

## Sheet: Suppl Table 1.
Patient	Age	Gender	Race	Smoker?	BMI	FH	AN	Pilonidal	IHS4	L-loc	Dur-L	MS
1	34	F	B	N	36.8632	1	2	N	3	LA	3	7
2	19	F	B	N	33.1019	2	2	N	7	RA	3	32
3	56	M	W	Y	24.9135	N	3	N	7	RB	4	19
4	51	F	B	N	52.5586	1,2,2	15	N	60	P	4	44
5	30	F	W	E	38.9753	1	3	Y	3	LI	4	12
6	34	F	B	E	67.5	1,2	4	N	13	O	2	14
7	49	M	W	Y	27.392	N	2	Y	10	LI	3	12
8	44	F	W	E	37.4911	N	2	N	2	RI	4	13
9	34	F	W	Y	30.6746	N	4	N	8	RA	4	14
10	28	F	W, A	N	31.8675	N	6	N	19	LA	4	37
11	45	F	W	N	34.7107	2	2	N	10	V	4	13
12	40	F	B	E	54.896	N	1	N	2	I	3	14
13	41	F	W	N	22.656	N	2	N	2	LI	4	14
14	40	F	B	N	50.4308	2,2	2	N	7	LB	2	6
15	37	M	W	E	33.3333	N	3	N	7	O	4	19
16	17	F	W	N	22.1315	N	1	N	5	RI	3	11
17	19	F	W	Y	29.3555	N	8	Y	20	RI	4	15
18	39	F	W	N	30.1633	N	2	N	5	RM	4	15
19	36	F	O	Y	32.1088	N	2	N	6	LI	4	14
20	30	F	W	E	36.4626	2	4	N	8	RI	4	17

## Sheet: Key
	Key	Answers
Subject ID	Subject ID	(01-20)
DOB	Age	years
Gender	Gender	M-Male	F-Female
Race	Race	W-white	AI-American Indians	PI- Pacific Islander	B-Black	A-Asian	O-Other
Smoker?	Does patient smoke?	Y-Yes	N-No	E-ex-smoker
weight (lbs)	BMI	kg/m2
FH	Family history of HS	1= First degree relative	2= 2nd degree relative	3= 3rd degree relative	N-No
AN	AN count	Will be a numerical answer
Pilonidal	Pilonidal sinus	Y-Yes	N-No
IHS4	IHS4 (score)	Will be a numerical answer
L-loc	location of lesion biopsy	RA-R axilla	LA-L axilla	RM- R inframammary	LM- L inframammary	I- Intermammary	P- Pubic	RI- R inguinal	LI- L inguinal	RT- R thigh	LT- L thigh	S- Scrotum	V- Vulva	A- Perianal	RB- R buttock	LB- L buttock	O- Other
Dur-L	Duration of Lesion	1= 1-2 days	2= 3-7 days	3= 1-2 weeks	4= >2 weeks
MS	Modified Sartorius	Will be a numerical answer
