# Supplementary material for: A Hidradenitis Suppurativa molecular disease signature derived from patient samples by high-throughput RNA sequencing and re-analysis of previously reported transcriptomic data sets
Source: PLoS One. 2023 Apr 6;18(4):e0284047. doi: 10.1371/journal.pone.0284047 (PMC10079067; doi:10.1371/journal.pone.0284047)
Supplement: S2 Table — (XLSX) [file pone.0284047.s002.xlsx]

## Sheet: Supplemental Table 2
ENSEMBL gene ID	Entrez gene ID	HUGO symbol	gene name	baseMean expression	log2 fold change	linear fold change	raw p- value	adjusted p-value
ENSG00000121410	1	A1BG	alpha-1-B glycoprotein	10.4137	0.377462	1.29905	0.190306	0.305572
ENSG00000175899	2	A2M	alpha-2-macroglobulin	19015.1	0.704253	1.6293	1.89549e-08	2.06084e-07
ENSG00000256069	3	A2MP1	alpha-2-macroglobulin pseudogene 1	24.7526	0.880289	1.84074	0.000450605	0.00189358
ENSG00000171428	9	NAT1	N-acetyltransferase 1	129.472	0.927103	1.90145	2.36263e-10	3.6593e-09
ENSG00000156006	10	NAT2	N-acetyltransferase 2	0.855224	-0.824031	-1.77035	0.571964	NA
ENSG00000196136	12	SERPINA3	serpin family A member 3	13.4134	0.626326	1.54363	0.098879	0.183116
ENSG00000114771	13	AADAC	arylacetamide deacetylase	451.154	-0.393856	-1.3139	0.080678	0.155462
ENSG00000127837	14	AAMP	angio associated migratory cell protein	2100.39	-0.154495	-1.11303	0.0377591	0.0839077
ENSG00000129673	15	AANAT	aralkylamine N-acetyltransferase	12.8337	-0.231792	-1.17429	0.443314	0.574166
ENSG00000090861	16	AARS	alanyl-tRNA synthetase	2600.88	0.264921	1.20157	0.00136481	0.00499421
ENSG00000183044	18	ABAT	4-aminobutyrate aminotransferase	210.376	0.0810519	1.05779	0.392179	0.525951
ENSG00000165029	19	ABCA1	ATP binding cassette subfamily A member 1	10174.3	0.726813	1.65498	9.21302e-08	8.75688e-07
ENSG00000107331	20	ABCA2	ATP binding cassette subfamily A member 2	848.045	-0.370571	-1.29286	0.0168981	0.0430818
ENSG00000167972	21	ABCA3	ATP binding cassette subfamily A member 3	400.245	-0.947788	-1.92891	3.08357e-08	3.21902e-07
ENSG00000131269	22	ABCB7	ATP binding cassette subfamily B member 7	819.843	0.00650714	1.00452	0.943659	0.96498
ENSG00000204574	23	ABCF1	ATP binding cassette subfamily F member 1	2280.03	0.0165638	1.01155	0.837331	0.893084
ENSG00000198691	24	ABCA4	ATP binding cassette subfamily A member 4	123.566	-0.529743	-1.44367	0.0428544	0.0931087
ENSG00000097007	25	ABL1	ABL proto-oncogene 1, non-receptor tyrosine kinase	2706.79	0.227053	1.17044	0.0370429	0.0826095
ENSG00000002726	26	AOC1	amine oxidase, copper containing 1	125.537	0.26704	1.20334	0.146141	0.248911
ENSG00000143322	27	ABL2	ABL proto-oncogene 2, non-receptor tyrosine kinase	2216.82	0.739262	1.66932	3.95904e-10	5.87339e-09
ENSG00000175164	28	ABO	ABO, alpha 1-3-N-acetylgalactosaminyltransferase and alpha 1-3-galactosyltransferase	171.632	-0.924782	-1.8984	9.39482e-08	8.89991e-07
ENSG00000159842	29	ABR	ABR, RhoGEF and GTPase activating protein	3732.77	-0.0171422	-1.01195	0.853219	0.903614
ENSG00000060971	30	ACAA1	acetyl-CoA acyltransferase 1	719.058	0.136064	1.0989	0.099393	0.183902
ENSG00000278540	31	ACACA	acetyl-CoA carboxylase alpha	3972.33	-0.162591	-1.1193	0.0578072	0.118787
ENSG00000076555	32	ACACB	acetyl-CoA carboxylase beta	1053.95	-0.929115	-1.90411	1.90713e-10	3.00803e-09
ENSG00000115361	33	ACADL	acyl-CoA dehydrogenase long chain	51.6885	-2.68797	-6.44404	1.12244e-21	1.48674e-19
ENSG00000117054	34	ACADM	acyl-CoA dehydrogenase medium chain	1135.32	0.156205	1.11435	0.33871	0.472534
ENSG00000122971	35	ACADS	acyl-CoA dehydrogenase short chain	418.639	0.119268	1.08618	0.30368	0.435896
ENSG00000196177	36	ACADSB	acyl-CoA dehydrogenase short/branched chain	927.341	-0.391886	-1.31211	7.25108e-05	0.00037269
ENSG00000072778	37	ACADVL	acyl-CoA dehydrogenase very long chain	7433.39	-0.252632	-1.19138	0.00293536	0.00967588
ENSG00000075239	38	ACAT1	acetyl-CoA acetyltransferase 1	1280.54	-0.31874	-1.24724	0.00222494	0.00761673
ENSG00000120437	39	ACAT2	acetyl-CoA acetyltransferase 2	860.916	-0.40513	-1.32421	0.0184642	0.0463707
ENSG00000108684	40	ASIC2	acid sensing ion channel subunit 2	11.639	-1.62295	-3.08005	5.29736e-08	5.28378e-07
ENSG00000110881	41	ASIC1	acid sensing ion channel subunit 1	35.9438	-0.227455	-1.17077	0.212625	0.332454
ENSG00000087085	43	ACHE	acetylcholinesterase (Cartwright blood group)	35.2634	0.274841	1.20986	0.163287	0.271361
ENSG00000131473	47	ACLY	ATP citrate lyase	4234.87	0.213603	1.15958	0.0557189	0.115278
ENSG00000122729	48	ACO1	aconitase 1	2197.88	0.187181	1.13854	0.251715	0.37769
ENSG00000100312	49	ACR	acrosin	4.04658	-0.601238	-1.51702	0.26435	0.392222
ENSG00000100412	50	ACO2	aconitase 2	1642.74	-0.0476414	-1.03357	0.52133	0.645268
ENSG00000161533	51	ACOX1	acyl-CoA oxidase 1	7337.93	-0.357916	-1.28157	9.51042e-06	6.00782e-05
ENSG00000143727	52	ACP1	acid phosphatase 1	1437.38	0.187942	1.13914	0.0322043	0.0737047
ENSG00000134575	53	ACP2	acid phosphatase 2, lysosomal	898.609	0.854992	1.80875	1.83446e-13	5.00682e-12
ENSG00000102575	54	ACP5	acid phosphatase 5, tartrate resistant	1872.01	0.934701	1.91149	1.32763e-06	1.00744e-05
ENSG00000014257	55	ACPP	acid phosphatase, prostate	3483.06	-0.187188	-1.13854	0.172007	0.282463
ENSG00000134940	56	ACRV1	acrosomal vesicle protein 1	9.687	0.680599	1.6028	0.0350548	0.0789957
ENSG00000143632	58	ACTA1	actin, alpha 1, skeletal muscle	54.4603	-2.27213	-4.83034	4.47483e-05	0.000241588
ENSG00000107796	59	ACTA2	actin, alpha 2, smooth muscle, aorta	4645.86	0.482217	1.39689	0.00653815	0.0191333
ENSG00000075624	60	ACTB	actin beta	82344.2	0.668185	1.58907	2.25678e-13	6.0831e-12
ENSG00000159251	70	ACTC1	actin, alpha, cardiac muscle 1	55.2149	-0.506596	-1.42069	0.344005	0.477724
ENSG00000184009	71	ACTG1	actin gamma 1	66458	0.200824	1.14935	0.0257277	0.0612489
ENSG00000163017	72	ACTG2	actin, gamma 2, smooth muscle, enteric	977.478	-0.379967	-1.30131	0.372926	0.507021
ENSG00000130402	81	ACTN4	actinin alpha 4	7099.83	-0.267603	-1.20381	0.0393096	0.0867587
ENSG00000136518	86	ACTL6A	actin like 6A	1149.65	0.0523854	1.03698	0.589995	0.70417
ENSG00000072110	87	ACTN1	actinin alpha 1	4857.23	0.865441	1.8219	1.1561e-10	1.89715e-09
ENSG00000077522	88	ACTN2	actinin alpha 2	9.39801	-0.904233	-1.87155	0.0102309	0.0281291
ENSG00000248746	89	ACTN3	actinin alpha 3 (gene/pseudogene)	6.43601	-0.147934	-1.10798	0.682783	0.779905
ENSG00000115170	90	ACVR1	activin A receptor type 1	1017.67	0.431512	1.34865	7.04413e-11	1.20072e-09
ENSG00000135503	91	ACVR1B	activin A receptor type 1B	2023.52	-0.698268	-1.62256	1.33694e-12	3.127e-11
ENSG00000121989	92	ACVR2A	activin A receptor type 2A	2118.46	-0.549105	-1.46318	7.45077e-07	5.94181e-06
ENSG00000114739	93	ACVR2B	activin A receptor type 2B	517.944	-0.18315	-1.13536	0.0279894	0.0656186
ENSG00000139567	94	ACVRL1	activin A receptor like type 1	1588.05	0.499473	1.4137	2.60546e-08	2.76204e-07
ENSG00000243989	95	ACY1	aminoacylase 1	21.6959	-0.119318	-1.08622	0.534132	0.656988
ENSG00000119640	97	ACYP1	acylphosphatase 1	140.406	0.0429492	1.03022	0.688089	0.784026
ENSG00000170634	98	ACYP2	acylphosphatase 2	281.401	-0.334456	-1.2609	2.13046e-06	1.55074e-05
ENSG00000196839	100	ADA	adenosine deaminase	337.391	0.95622	1.94022	1.22347e-08	1.3772e-07
ENSG00000151651	101	ADAM8	ADAM metallopeptidase domain 8	580.047	1.33576	2.52408	1.15228e-16	5.55907e-15
ENSG00000137845	102	ADAM10	ADAM metallopeptidase domain 10	3702.79	0.816488	1.76111	7.08581e-12	1.45962e-10
ENSG00000160710	103	ADAR	adenosine deaminase, RNA specific	10801.8	0.233389	1.17559	0.00620209	0.0183285
ENSG00000197381	104	ADARB1	adenosine deaminase, RNA specific B1	957.199	0.0352065	1.0247	0.66201	0.762795
ENSG00000185736	105	ADARB2	adenosine deaminase, RNA specific B2 (inactive)	11.2456	-0.376921	-1.29857	0.223764	0.345501
ENSG00000164742	107	ADCY1	adenylate cyclase 1	212.5	0.170393	1.12536	0.16702	0.276026
ENSG00000078295	108	ADCY2	adenylate cyclase 2	451.544	-1.77278	-3.41711	4.2241e-23	7.61471e-21
ENSG00000138031	109	ADCY3	adenylate cyclase 3	1493.53	0.557154	1.47136	1.13798e-05	7.06673e-05
ENSG00000173175	111	ADCY5	adenylate cyclase 5	103.531	-0.668391	-1.5893	0.000115845	0.0005671
ENSG00000174233	112	ADCY6	adenylate cyclase 6	783.883	-0.141927	-1.10338	0.189504	0.304564
ENSG00000121281	113	ADCY7	adenylate cyclase 7	1610.02	0.410377	1.32903	0.000400169	0.00170195
ENSG00000155897	114	ADCY8	adenylate cyclase 8	42.8365	-3.43158	-10.7896	0.000271349	0.00120583
ENSG00000162104	115	ADCY9	adenylate cyclase 9	1145.47	-0.322705	-1.25067	0.00679532	0.0197842
ENSG00000141433	116	ADCYAP1	adenylate cyclase activating polypeptide 1	88.3001	3.79907	13.9199	2.41294e-31	2.62265e-28
ENSG00000078549	117	ADCYAP1R1	ADCYAP receptor type I	421.053	0.095536	1.06846	0.475707	0.604916
ENSG00000087274	118	ADD1	adducin 1	6082.96	-0.0973606	-1.06981	0.134894	0.233665
ENSG00000075340	119	ADD2	adducin 2	64.103	0.107279	1.07719	0.529504	0.652732
ENSG00000148700	120	ADD3	adducin 3	5414.02	-0.0948099	-1.06792	0.497331	0.624057
ENSG00000147872	123	PLIN2	perilipin 2	2988.5	-0.0264417	-1.0185	0.883094	0.924287
ENSG00000187758	124	ADH1A	alcohol dehydrogenase 1A (class I), alpha polypeptide	41.7459	-1.79579	-3.47206	7.13103e-11	1.21218e-09
ENSG00000196616	125	ADH1B	alcohol dehydrogenase 1B (class I), beta polypeptide	3710.29	-3.13206	-8.76685	1.98788e-11	3.75766e-10
ENSG00000248144	126	ADH1C	alcohol dehydrogenase 1C (class I), gamma polypeptide	34.014	-3.1065	-8.6129	1.22901e-11	2.40945e-10
ENSG00000198099	127	ADH4	alcohol dehydrogenase 4 (class II), pi polypeptide	26.9403	-0.502593	-1.41676	0.0180038	0.0454151
ENSG00000197894	128	ADH5	alcohol dehydrogenase 5 (class III), chi polypeptide	2824.47	0.318763	1.24726	9.95388e-05	0.000495082
ENSG00000172955	130	ADH6	alcohol dehydrogenase 6 (class V)	40.6655	-0.800524	-1.74173	8.63672e-05	0.000436203
ENSG00000196344	131	ADH7	alcohol dehydrogenase 7 (class IV), mu or sigma polypeptide	32.2186	-0.0183814	-1.01282	0.959601	0.975197
ENSG00000156110	132	ADK	adenosine kinase	1260.9	-0.0953522	-1.06833	0.253459	0.379691
ENSG00000148926	133	ADM	adrenomedullin	668.873	0.732626	1.66166	1.38362e-07	1.26846e-06
ENSG00000163485	134	ADORA1	adenosine A1 receptor	32.4389	0.27808	1.21258	0.24985	0.375639
ENSG00000128271	135	ADORA2A	adenosine A2a receptor	17.9795	0.711127	1.63708	0.00299441	0.00984505
ENSG00000170425	136	ADORA2B	adenosine A2b receptor	416.162	-0.419041	-1.33704	0.00133599	0.00490186
ENSG00000282608	140	ADORA3	adenosine A3 receptor	73.0902	0.418402	1.33645	0.0379783	0.0843241
ENSG00000144843	141	ADPRH	ADP-ribosylarginine hydrolase	292.056	0.924329	1.8978	2.33019e-16	1.05919e-14
ENSG00000143799	142	PARP1	poly(ADP-ribose) polymerase 1	3014.28	0.419467	1.33743	1.34331e-07	1.23457e-06
ENSG00000102699	143	PARP4	poly(ADP-ribose) polymerase family member 4	3713.65	0.419348	1.33732	6.48606e-08	6.33939e-07
ENSG00000171873	146	ADRA1D	adrenoceptor alpha 1D	8.2437	0.615541	1.53213	0.0614517	0.124784
ENSG00000170214	147	ADRA1B	adrenoceptor alpha 1B	5.48936	-2.26204	-4.79669	8.31088e-07	6.56258e-06
ENSG00000120907	148	ADRA1A	adrenoceptor alpha 1A	66.2589	-2.52945	-5.77352	2.20934e-07	1.95794e-06
ENSG00000150594	150	ADRA2A	adrenoceptor alpha 2A	801.754	1.10763	2.15491	8.94963e-05	0.000449978
ENSG00000274286	151	ADRA2B	adrenoceptor alpha 2B	16.8305	-1.02892	-2.04049	0.000707145	0.00281388
ENSG00000184160	152	ADRA2C	adrenoceptor alpha 2C	69.0159	-1.13664	-2.19868	1.00118e-05	6.2848e-05
ENSG00000043591	153	ADRB1	adrenoceptor beta 1	17.7398	-2.12568	-4.36408	7.34738e-12	1.50918e-10
ENSG00000169252	154	ADRB2	adrenoceptor beta 2	653.817	-0.700356	-1.62491	2.53212e-06	1.81734e-05
ENSG00000188778	155	ADRB3	adrenoceptor beta 3	3.65993	0.478772	1.39356	0.36876	0.502712
ENSG00000173020	156	GRK2	G protein-coupled receptor kinase 2	3546.4	0.0950984	1.06814	0.16499	0.273454
ENSG00000100077	157	GRK3	G protein-coupled receptor kinase 3	1221.8	0.469186	1.38433	3.06401e-05	0.000172161
ENSG00000239900	158	ADSL	adenylosuccinate lyase	1304.69	0.278175	1.21266	0.000657878	0.00263829
ENSG00000035687	159	ADSS	adenylosuccinate synthase	1589.6	0.10991	1.07916	0.158967	0.265795
ENSG00000196961	160	AP2A1	adaptor related protein complex 2 subunit alpha 1	2275.81	0.107358	1.07725	0.308635	0.441308
ENSG00000183020	161	AP2A2	adaptor related protein complex 2 subunit alpha 2	1937.78	0.0755498	1.05376	0.437181	0.568553
ENSG00000100280	162	AP1B1	adaptor related protein complex 1 subunit beta 1	3850	0.189446	1.14033	0.0171735	0.0436183
ENSG00000006125	163	AP2B1	adaptor related protein complex 2 subunit beta 1	4627.1	0.193769	1.14375	0.0151809	0.0393941
ENSG00000166747	164	AP1G1	adaptor related protein complex 1 subunit gamma 1	5104.67	0.0823201	1.05872	0.213443	0.33341
ENSG00000106624	165	AEBP1	AE binding protein 1	8477.36	1.22851	2.34326	1.14105e-17	6.5275e-16
ENSG00000104964	166	AES	amino-terminal enhancer of split	4122.46	-0.39818	-1.31784	2.4036e-06	1.73104e-05
ENSG00000223959	172	AFG3L1P	AFG3 like matrix AAA peptidase subunit 1, pseudogene	452.297	-0.200272	-1.14891	0.0567595	0.117095
ENSG00000079557	173	AFM	afamin	2.18779	-2.24542	-4.74174	0.00151623	0.00547404
ENSG00000081051	174	AFP	alpha fetoprotein	0.900808	0.997177	1.99609	0.407445	NA
ENSG00000038002	175	AGA	aspartylglucosaminidase	893.204	0.0469822	1.0331	0.638612	0.744148
ENSG00000157766	176	ACAN	aggrecan	135.184	0.717926	1.64482	0.00807429	0.0229563
ENSG00000204305	177	AGER	advanced glycosylation end-product specific receptor	100.143	-0.0927447	-1.0664	0.534264	0.657116
ENSG00000162688	178	AGL	amylo-alpha-1, 6-glucosidase, 4-alpha-glucanotransferase	328.041	0.426224	1.34371	1.17349e-05	7.26891e-05
ENSG00000159723	181	AGRP	agouti related neuropeptide	15.0667	-0.645318	-1.56408	0.0319703	0.0732702
ENSG00000101384	182	JAG1	jagged 1	8145.62	-0.315872	-1.24476	6.84107e-05	0.000353237
ENSG00000135744	183	AGT	angiotensinogen	69.2607	-0.0618351	-1.04379	0.826577	0.885376
ENSG00000144891	185	AGTR1	angiotensin II receptor type 1	368.11	-0.053038	-1.03745	0.820662	0.881231
ENSG00000180772	186	AGTR2	angiotensin II receptor type 2	1.30684	0.672804	1.59417	0.819689	0.88057
ENSG00000134817	187	APLNR	apelin receptor	897.918	1.48243	2.79418	8.12139e-22	1.13684e-19
ENSG00000172482	189	AGXT	alanine--glyoxylate and serine--pyruvate aminotransferase	4.13221	-0.768682	-1.70371	0.0757603	0.147878
ENSG00000169297	190	NR0B1	nuclear receptor subfamily 0 group B member 1	1.38333	-0.388189	-1.30875	0.719943	0.808407
ENSG00000101444	191	AHCY	adenosylhomocysteinase	2319.89	0.21773	1.1629	0.0174461	0.0442105
ENSG00000106546	196	AHR	aryl hydrocarbon receptor	4548.82	0.53942	1.45339	1.8299e-10	2.90356e-09
ENSG00000145192	197	AHSG	alpha 2-HS glycoprotein	1.64197	-1.52801	-2.88388	0.1035	0.190063
ENSG00000204472	199	AIF1	allograft inflammatory factor 1	770.299	1.47806	2.78574	1.71176e-16	8.01751e-15
ENSG00000112297	202	CRYBG1	crystallin beta-gamma domain containing 1	13189.7	-0.295859	-1.22762	0.000614682	0.00248231
ENSG00000106992	203	AK1	adenylate kinase 1	109.368	0.171227	1.12602	0.103107	0.189559
ENSG00000004455	204	AK2	adenylate kinase 2	3856.24	0.0766631	1.05458	0.309812	0.442511
ENSG00000162433	205	AK4	adenylate kinase 4	2976.33	-0.361725	-1.28496	0.000985017	0.00375658
ENSG00000142208	207	AKT1	AKT serine/threonine kinase 1	2442.31	0.208543	1.15552	0.0154485	0.039979
ENSG00000105221	208	AKT2	AKT serine/threonine kinase 2	3427.33	-0.105832	-1.07612	0.211446	0.330933
ENSG00000148218	210	ALAD	aminolevulinate dehydratase	1285.28	-0.259932	-1.19742	0.000962107	0.00368137
ENSG00000023330	211	ALAS1	5'-aminolevulinate synthase 1	1769.67	0.155548	1.11384	0.26828	0.396761
ENSG00000158578	212	ALAS2	5'-aminolevulinate synthase 2	69.9759	-0.788901	-1.72776	0.0102155	0.0281035
ENSG00000163631	213	ALB	albumin	2.27553	-1.13916	-2.20253	0.0718671	0.1416
ENSG00000170017	214	ALCAM	activated leukocyte cell adhesion molecule	1467.5	-0.546156	-1.46019	0.00052652	0.00216918
ENSG00000101986	215	ABCD1	ATP binding cassette subfamily D member 1	250.833	0.540795	1.45477	0.000106675	0.000527097
ENSG00000165092	216	ALDH1A1	aldehyde dehydrogenase 1 family member A1	1389.29	0.056921	1.04024	0.730654	0.816243
ENSG00000111275	217	ALDH2	aldehyde dehydrogenase 2 family member	4118.09	-0.311583	-1.24107	0.00414134	0.0129774
ENSG00000108602	218	ALDH3A1	aldehyde dehydrogenase 3 family member A1	1784.04	-0.180981	-1.13365	0.273534	0.402776
ENSG00000137124	219	ALDH1B1	aldehyde dehydrogenase 1 family member B1	676.311	0.876378	1.83576	5.1716e-08	5.16986e-07
ENSG00000184254	220	ALDH1A3	aldehyde dehydrogenase 1 family member A3	333.24	1.06945	2.09863	2.24523e-07	1.98689e-06
ENSG00000006534	221	ALDH3B1	aldehyde dehydrogenase 3 family member B1	329.553	0.400035	1.31954	0.00140476	0.00511963
ENSG00000132746	222	ALDH3B2	aldehyde dehydrogenase 3 family member B2	6105.65	-0.203436	-1.15144	0.144074	0.246222
ENSG00000143149	223	ALDH9A1	aldehyde dehydrogenase 9 family member A1	4174.47	-0.156631	-1.11468	0.191901	0.3076
ENSG00000072210	224	ALDH3A2	aldehyde dehydrogenase 3 family member A2	12232.8	-1.15785	-2.23124	5.23634e-14	1.57069e-12
ENSG00000173208	225	ABCD2	ATP binding cassette subfamily D member 2	104.086	1.30399	2.46911	2.55024e-11	4.71929e-10
ENSG00000149925	226	ALDOA	aldolase, fructose-bisphosphate A	16061.6	0.198687	1.14765	0.0367324	0.0820903
ENSG00000136872	229	ALDOB	aldolase, fructose-bisphosphate B	11.9254	-0.599799	-1.51551	0.0110226	0.0299979
ENSG00000109107	230	ALDOC	aldolase, fructose-bisphosphate C	1005.5	-0.649698	-1.56884	1.65586e-05	9.93219e-05
ENSG00000085662	231	AKR1B1	aldo-keto reductase family 1 member B	874.209	0.80607	1.74844	1.59842e-08	1.76222e-07
ENSG00000171094	238	ALK	ALK receptor tyrosine kinase	86.4652	-0.708497	-1.6341	0.00060272	0.00243906
ENSG00000108839	239	ALOX12	arachidonate 12-lipoxygenase, 12S type	366.508	-0.643351	-1.56195	1.5457e-05	9.33507e-05
ENSG00000012779	240	ALOX5	arachidonate 5-lipoxygenase	709.813	1.25513	2.38689	3.81502e-21	4.48993e-19
ENSG00000132965	241	ALOX5AP	arachidonate 5-lipoxygenase activating protein	555.683	0.424608	1.34221	0.01879	0.0470417
ENSG00000179477	242	ALOX12B	arachidonate 12-lipoxygenase, 12R type	1992.2	-0.224872	-1.16867	0.144444	0.246657
ENSG00000262943	245	ALOX12P2	arachidonate 12-lipoxygenase pseudogene 2	114.806	-0.721998	-1.64947	0.00018501	0.000858817
ENSG00000161905	246	ALOX15	arachidonate 15-lipoxygenase	162.127	-1.28696	-2.44014	1.01002e-10	1.67227e-09
ENSG00000179593	247	ALOX15B	arachidonate 15-lipoxygenase, type B	1228.55	-1.52099	-2.86987	0.000154559	0.000733399
ENSG00000162551	249	ALPL	alkaline phosphatase, biomineralization associated	274.243	2.09133	4.2614	1.18968e-16	5.70971e-15
ENSG00000163283	250	ALPP	alkaline phosphatase, placental	0.279323	0.15793	1.11568	0.957342	NA
ENSG00000156150	257	ALX3	ALX homeobox 3	3.61334	-0.220579	-1.1652	0.617671	0.727233
ENSG00000178522	258	AMBN	ameloblastin	1.97038	-0.533175	-1.44711	0.54785	0.668884
ENSG00000106927	259	AMBP	alpha-1-microglobulin/bikunin precursor	8.12567	-1.27052	-2.41248	8.26751e-05	0.000419218
ENSG00000123505	262	AMD1	adenosylmethionine decarboxylase 1	4818.3	0.332743	1.25941	0.00383579	0.0121873
ENSG00000125363	265	AMELX	amelogenin X-linked	6.05726	-0.344117	-1.26937	0.362736	0.496552
ENSG00000159461	267	AMFR	autocrine motility factor receptor	3026.46	0.0397664	1.02795	0.572141	0.689274
ENSG00000104899	268	AMH	anti-Mullerian hormone	12.2435	-0.829109	-1.77659	0.0114689	0.0310068
ENSG00000135409	269	AMHR2	anti-Mullerian hormone receptor type 2	11.4086	0.0682423	1.04844	0.788405	0.858543
ENSG00000116748	270	AMPD1	adenosine monophosphate deaminase 1	22.7877	1.30965	2.47881	0.000127112	0.000615812
ENSG00000116337	271	AMPD2	adenosine monophosphate deaminase 2	795.061	0.461749	1.37721	9.72674e-06	6.1298e-05
ENSG00000133805	272	AMPD3	adenosine monophosphate deaminase 3	1174.1	0.237451	1.17891	0.00591066	0.0175953
ENSG00000078053	273	AMPH	amphiphysin	99.3812	1.01653	2.02304	2.39803e-05	0.000138533
ENSG00000136717	274	BIN1	bridging integrator 1	683.811	0.137051	1.09966	0.201436	0.318982
ENSG00000145020	275	AMT	aminomethyltransferase	30.8345	-0.758094	-1.69125	0.000487855	0.00202638
ENSG00000237763	276	AMY1A	amylase, alpha 1A (salivary)	11.9757	-0.948055	-1.92927	6.81843e-05	0.000352215
ENSG00000174876	277	AMY1B	amylase, alpha 1B (salivary)	4.60527	-1.01805	-2.02518	0.028492	0.0665521
ENSG00000187733	278	AMY1C	amylase, alpha 1C (salivary)	3.3632	-0.364657	-1.28758	0.415267	0.547915
ENSG00000243480	279	AMY2A	amylase, alpha 2A (pancreatic)	2.69654	0.306998	1.23713	0.567154	0.685274
ENSG00000240038	280	AMY2B	amylase, alpha 2B (pancreatic)	516.262	-0.662861	-1.58322	1.33106e-11	2.58755e-10
ENSG00000214274	283	ANG	angiogenin	171.203	-1.01553	-2.02164	2.50613e-10	3.86859e-09
ENSG00000154188	284	ANGPT1	angiopoietin 1	196.684	0.91991	1.892	2.08056e-10	3.2538e-09
ENSG00000091879	285	ANGPT2	angiopoietin 2	866.372	1.16179	2.23734	4.74143e-15	1.68805e-13
ENSG00000029534	286	ANK1	ankyrin 1	77.3249	1.25835	2.39222	1.87571e-18	1.25121e-16
ENSG00000145362	287	ANK2	ankyrin 2	5469.58	-0.347033	-1.27194	0.0270345	0.0637522
ENSG00000151150	288	ANK3	ankyrin 3	4400.29	-0.653099	-1.57254	6.45836e-16	2.69074e-14
ENSG00000166825	290	ANPEP	alanyl aminopeptidase, membrane	2115.58	0.912689	1.88255	6.08209e-11	1.04537e-09
ENSG00000151729	291	SLC25A4	solute carrier family 25 member 4	412.651	-0.686549	-1.60943	8.71681e-07	6.84945e-06
ENSG00000005022	292	SLC25A5	solute carrier family 25 member 5	5671.05	0.161543	1.11848	0.203674	0.321725
ENSG00000169100	293	SLC25A6	solute carrier family 25 member 6	7763.12	-0.0831426	-1.05932	0.338536	0.472393
ENSG00000135046	301	ANXA1	annexin A1	10625.2	0.755031	1.68767	7.89744e-07	6.26156e-06
ENSG00000182718	302	ANXA2	annexin A2	50348.9	-0.138424	-1.1007	0.249756	0.375513
ENSG00000213406	303	ANXA2P1	annexin A2 pseudogene 1	13.7545	-0.202009	-1.1503	0.487145	0.615089
ENSG00000231991	304	ANXA2P2	annexin A2 pseudogene 2	186.183	-0.0265096	-1.01854	0.855873	0.905387
ENSG00000216740	305	ANXA2P3	annexin A2 pseudogene 3	0.384097	-0.270224	-1.20599	0.926912	NA
ENSG00000138772	306	ANXA3	annexin A3	394.877	0.28414	1.21768	0.22163	0.343051
ENSG00000196975	307	ANXA4	annexin A4	2769.17	-0.129679	-1.09405	0.0413831	0.0905561
ENSG00000164111	308	ANXA5	annexin A5	9780.8	0.602857	1.51872	3.5099e-06	2.44226e-05
ENSG00000197043	309	ANXA6	annexin A6	5473.39	0.760803	1.69443	6.3993e-13	1.58503e-11
ENSG00000138279	310	ANXA7	annexin A7	4379.92	-0.0192706	-1.01345	0.829538	0.887436
ENSG00000122359	311	ANXA11	annexin A11	4469.14	-0.073549	-1.0523	0.288091	0.418814
ENSG00000104537	312	ANXA13	annexin A13	5.41713	-0.727235	-1.65546	0.132173	0.230073
ENSG00000136250	313	AOAH	acyloxyacyl hydrolase	733.404	2.14572	4.42512	1.31214e-24	3.64587e-22
ENSG00000131480	314	AOC2	amine oxidase, copper containing 2	43.5018	0.0994687	1.07138	0.684394	0.781141
ENSG00000138356	316	AOX1	aldehyde oxidase 1	3684.99	0.405286	1.32435	0.0441299	0.0953363
ENSG00000120868	317	APAF1	apoptotic peptidase activating factor 1	842.926	0.64086	1.55926	4.03862e-08	4.12399e-07
ENSG00000164978	318	NUDT2	nudix hydrolase 2	442.591	-0.0603469	-1.04272	0.578397	0.694614
ENSG00000175336	319	APOF	apolipoprotein F	2.37086	-0.85182	-1.80478	0.0793614	0.153445
ENSG00000107282	320	APBA1	amyloid beta precursor protein binding family A member 1	377.708	-0.932279	-1.90829	9.26795e-12	1.8614e-10
ENSG00000034053	321	APBA2	amyloid beta precursor protein binding family A member 2	291.808	1.4578	2.74689	2.16701e-16	9.92342e-15
ENSG00000166313	322	APBB1	amyloid beta precursor protein binding family B member 1	549.078	-0.167252	-1.12292	0.050779	0.10687
ENSG00000163697	323	APBB2	amyloid beta precursor protein binding family B member 2	2426.5	-0.0159286	-1.0111	0.852453	0.903199
ENSG00000134982	324	APC	APC, WNT signaling pathway regulator	4040.43	0.0594077	1.04204	0.568839	0.68659
ENSG00000160224	326	AIRE	autoimmune regulator	12.9619	-1.00877	-2.01219	0.000249272	0.00111753
ENSG00000164062	327	APEH	acylaminoacyl-peptide hydrolase	2148.27	0.195607	1.14521	0.0162121	0.041588
ENSG00000100823	328	APEX1	apurinic/apyrimidinic endodeoxyribonuclease 1	2074.47	0.142998	1.1042	0.0547628	0.113631
ENSG00000110330	329	BIRC2	baculoviral IAP repeat containing 2	1957.39	0.541876	1.45586	3.0288e-07	2.61456e-06
ENSG00000023445	330	BIRC3	baculoviral IAP repeat containing 3	1600.91	1.05824	2.08239	2.86333e-06	2.02826e-05
ENSG00000101966	331	XIAP	X-linked inhibitor of apoptosis	2798.44	0.372121	1.29425	3.3084e-05	0.000184462
ENSG00000089685	332	BIRC5	baculoviral IAP repeat containing 5	374.925	0.497562	1.41183	0.00395472	0.0125061
ENSG00000105290	333	APLP1	amyloid beta precursor like protein 1	23.79	0.910584	1.87981	1.66312e-06	1.23713e-05
ENSG00000084234	334	APLP2	amyloid beta precursor like protein 2	10597.3	0.244164	1.18441	2.667e-05	0.000152309
ENSG00000118137	335	APOA1	apolipoprotein A1	4.91231	-0.513737	-1.42774	0.189483	0.304555
ENSG00000158874	336	APOA2	apolipoprotein A2	3.04065	1.04098	2.05763	0.0448329	0.0965839
ENSG00000084674	338	APOB	apolipoprotein B	246.768	-0.462238	-1.37768	0.213845	0.333867
ENSG00000130208	341	APOC1	apolipoprotein C1	509.618	0.541242	1.45522	0.19298	0.308979
ENSG00000214855	342	APOC1P1	apolipoprotein C1 pseudogene 1	3.01951	1.19097	2.28307	0.0340096	0.0770885
ENSG00000103375	343	AQP8	aquaporin 8	1.86002	-1.37539	-2.59437	0.0452638	0.0973475
ENSG00000234906	344	APOC2	apolipoprotein C2	1.51934	-0.685795	-1.60859	0.40984	0.542984
ENSG00000110245	345	APOC3	apolipoprotein C3	1.24905	-0.338821	-1.26472	0.908162	0.941802
ENSG00000189058	347	APOD	apolipoprotein D	5423.23	-2.06218	-4.17618	3.02414e-10	4.59527e-09
ENSG00000130203	348	APOE	apolipoprotein E	6940.15	0.128875	1.09344	0.555718	0.675602
ENSG00000142192	351	APP	amyloid beta precursor protein	13844.2	0.0313601	1.02198	0.683869	0.780711
ENSG00000198931	353	APRT	adenine phosphoribosyltransferase	2591.2	-0.142762	-1.10402	0.154763	0.260381
ENSG00000142515	354	KLK3	kallikrein related peptidase 3	0.809953	-1.474	-2.77792	0.299251	NA
ENSG00000026103	355	FAS	Fas cell surface death receptor	1083.12	0.579938	1.49478	3.1461e-06	2.21287e-05
ENSG00000117560	356	FASLG	Fas ligand	49.7077	0.704696	1.6298	0.000218884	0.000995062
ENSG00000146950	357	SHROOM2	shroom family member 2	563.179	-0.0213448	-1.01491	0.834014	0.890523
ENSG00000240583	358	AQP1	aquaporin 1 (Colton blood group)	8269.77	-0.400932	-1.32036	0.00402629	0.0126945
ENSG00000167580	359	AQP2	aquaporin 2	1.95534	0.178684	1.13185	0.87751	0.920528
ENSG00000165272	360	AQP3	aquaporin 3 (Gill blood group)	19043.8	0.244519	1.1847	0.0840792	0.160701
ENSG00000171885	361	AQP4	aquaporin 4	10.3742	-2.49169	-5.62437	3.63813e-07	3.07941e-06
ENSG00000161798	362	AQP5	aquaporin 5	352.307	-0.248916	-1.18831	0.665266	0.765455
ENSG00000086159	363	AQP6	aquaporin 6	2.32803	-0.442503	-1.35896	0.557641	0.676969
ENSG00000165269	364	AQP7	aquaporin 7	88.7669	-2.23785	-4.71694	3.1889e-10	4.81593e-09
ENSG00000103569	366	AQP9	aquaporin 9	2613.57	-0.631627	-1.54931	0.000410493	0.00174045
ENSG00000169083	367	AR	androgen receptor	1952.53	-1.0337	-2.04726	1.22594e-06	9.34885e-06
ENSG00000091262	368	ABCC6	ATP binding cassette subfamily C member 6	39.4677	-0.235503	-1.17732	0.216827	0.337382
ENSG00000078061	369	ARAF	A-Raf proto-oncogene, serine/threonine kinase	1117.77	-0.0146584	-1.01021	0.849784	0.901448
ENSG00000095139	372	ARCN1	archain 1	5630.7	0.279625	1.21388	0.00459866	0.0141939
ENSG00000113595	373	TRIM23	tripartite motif containing 23	712.596	0.201092	1.14957	0.0327403	0.074714
ENSG00000109321	374	AREG	amphiregulin	171.469	0.766786	1.70148	0.000143659	0.000686351
ENSG00000143761	375	ARF1	ADP ribosylation factor 1	6697.02	0.1733	1.12763	0.0270435	0.0637652
ENSG00000134287	377	ARF3	ADP ribosylation factor 3	3831.39	0.0484945	1.03419	0.543545	0.665144
ENSG00000168374	378	ARF4	ADP ribosylation factor 4	3946.74	0.892568	1.85648	1.16678e-12	2.76222e-11
ENSG00000175906	379	ARL4D	ADP ribosylation factor like GTPase 4D	898.254	-0.228786	-1.17185	0.0763018	0.148752
ENSG00000004059	381	ARF5	ADP ribosylation factor 5	2459.81	-0.086648	-1.0619	0.386959	0.520716
ENSG00000165527	382	ARF6	ADP ribosylation factor 6	4025.49	0.126545	1.09168	0.0207165	0.0510454
ENSG00000118520	383	ARG1	arginase 1	3506.72	0.298588	1.22994	0.269144	0.397786
ENSG00000081181	384	ARG2	arginase 2	133.936	0.653383	1.57285	5.62018e-05	0.000297087
ENSG00000067560	387	RHOA	ras homolog family member A	15522.2	0.177165	1.13066	0.0799906	0.154389
ENSG00000143878	388	RHOB	ras homolog family member B	3176.57	-0.226252	-1.16979	0.0675857	0.134832
ENSG00000155366	389	RHOC	ras homolog family member C	2291.08	0.0458357	1.03228	0.605937	0.717683
ENSG00000115963	390	RND3	Rho family GTPase 3	3064.26	0.722488	1.65003	5.89353e-07	4.79198e-06
ENSG00000177105	391	RHOG	ras homolog family member G	1373.07	0.590746	1.50602	7.46115e-09	8.7839e-08
ENSG00000175220	392	ARHGAP1	Rho GTPase activating protein 1	3339	0.451791	1.36774	6.21684e-06	4.09671e-05
ENSG00000089820	393	ARHGAP4	Rho GTPase activating protein 4	581.562	1.28468	2.43628	5.88845e-16	2.47281e-14
ENSG00000100852	394	ARHGAP5	Rho GTPase activating protein 5	6012.36	0.24769	1.1873	0.0314261	0.0721884
ENSG00000047648	395	ARHGAP6	Rho GTPase activating protein 6	275.089	-0.386416	-1.30714	0.00306212	0.0100293
ENSG00000141522	396	ARHGDIA	Rho GDP dissociation inhibitor alpha	1974.9	0.306765	1.23693	0.00186182	0.00655211
ENSG00000111348	397	ARHGDIB	Rho GDP dissociation inhibitor beta	4772.45	0.985823	1.98044	2.38075e-13	6.38465e-12
ENSG00000242173	398	ARHGDIG	Rho GDP dissociation inhibitor gamma	1.6175	-1.40758	-2.65292	0.0424644	0.092457
ENSG00000168421	399	RHOH	ras homolog family member H	287.242	1.62439	3.08311	4.25543e-14	1.30181e-12
ENSG00000120805	400	ARL1	ADP ribosylation factor like GTPase 1	2513.49	0.191571	1.14201	0.0715817	0.141113
ENSG00000165462	401	PHOX2A	paired like homeobox 2A	2.37781	-0.119737	-1.08654	0.809949	0.873874
ENSG00000213465	402	ARL2	ADP ribosylation factor like GTPase 2	713.747	-0.184457	-1.13639	0.0653369	0.131196
ENSG00000138175	403	ARL3	ADP ribosylation factor like GTPase 3	405.56	0.0864442	1.06175	0.304184	0.436412
ENSG00000143437	405	ARNT	aryl hydrocarbon receptor nuclear translocator	3364.55	-0.211187	-1.15764	0.00385048	0.0122215
ENSG00000133794	406	ARNTL	aryl hydrocarbon receptor nuclear translocator like	1232.69	-0.345644	-1.27072	7.75677e-06	5.00964e-05
ENSG00000120500	407	ARR3	arrestin 3	44.5099	-0.671055	-1.59224	4.65386e-05	0.000250194
ENSG00000137486	408	ARRB1	arrestin beta 1	1615.46	0.174002	1.12818	0.0205176	0.0506398
ENSG00000141480	409	ARRB2	arrestin beta 2	1040.21	0.948095	1.92932	1.64316e-13	4.51471e-12
ENSG00000100299	410	ARSA	arylsulfatase A	582.78	0.589722	1.50496	2.38295e-05	0.000137747
ENSG00000113273	411	ARSB	arylsulfatase B	1093.94	1.18922	2.2803	3.7629e-21	4.44275e-19
ENSG00000101846	412	STS	steroid sulfatase	2331.38	-0.147779	-1.10786	0.275563	0.405101
ENSG00000006756	414	ARSD	arylsulfatase D	1147.7	0.280516	1.21463	8.65118e-06	5.52262e-05
ENSG00000157399	415	ARSE	arylsulfatase E	24.2184	0.0546157	1.03858	0.854217	0.904153
ENSG00000062096	416	ARSF	arylsulfatase F	740.532	1.05135	2.07247	1.93793e-06	1.41955e-05
ENSG00000129744	417	ART1	ADP-ribosyltransferase 1	3.06716	-0.397308	-1.31705	0.465273	0.59514
ENSG00000156219	419	ART3	ADP-ribosyltransferase 3	13.8431	-0.677321	-1.59917	0.0238719	0.057517
ENSG00000111339	420	ART4	ADP-ribosyltransferase 4 (Dombrock blood group)	40.6114	0.193475	1.14351	0.356902	0.490675
ENSG00000099889	421	ARVCF	ARVCF, delta catenin family member	285.912	-0.903138	-1.87013	1.78375e-07	1.6062e-06
ENSG00000104763	427	ASAH1	N-acylsphingosine amidohydrolase 1	6419.72	0.200346	1.14897	0.0384965	0.0852543
ENSG00000139352	429	ASCL1	achaete-scute family bHLH transcription factor 1	0.497194	0.304614	1.23509	0.917687	NA
ENSG00000183734	430	ASCL2	achaete-scute family bHLH transcription factor 2	144.819	-0.995261	-1.99344	1.12916e-10	1.8554e-09
ENSG00000141505	432	ASGR1	asialoglycoprotein receptor 1	78.5903	0.376656	1.29833	0.0144904	0.037895
ENSG00000161944	433	ASGR2	asialoglycoprotein receptor 2	71.0267	0.408016	1.32686	0.0268069	0.0633516
ENSG00000101440	434	ASIP	agouti signaling protein	29.6673	-1.78976	-3.45756	5.64222e-14	1.68152e-12
ENSG00000126522	435	ASL	argininosuccinate lyase	328.145	0.524144	1.43808	6.36405e-08	6.23167e-07
ENSG00000196433	438	ASMT	acetylserotonin O-methyltransferase	2.85558	0.293382	1.22551	0.56248	0.681083
ENSG00000198356	439	ASNA1	arsA arsenite transporter, ATP-binding, homolog 1 (bacterial)	1256.53	0.0533008	1.03764	0.619266	0.728385
ENSG00000070669	440	ASNS	asparagine synthetase (glutamine-hydrolyzing)	519.685	-0.187243	-1.13859	0.067618	0.134875
ENSG00000108381	443	ASPA	aspartoacylase	291.142	-0.9329	-1.90911	8.26983e-10	1.15631e-08
ENSG00000198363	444	ASPH	aspartate beta-hydroxylase	2792.95	0.323841	1.25166	0.00333011	0.0108006
ENSG00000130707	445	ASS1	argininosuccinate synthase 1	3524.04	-0.915927	-1.88678	2.01305e-10	3.15489e-09
ENSG00000152092	460	ASTN1	astrotactin 1	35.583	-0.0781137	-1.05564	0.7928	0.861716
ENSG00000117601	462	SERPINC1	serpin family C member 1	9.16767	-0.221459	-1.16591	0.498833	0.625467
ENSG00000140836	463	ZFHX3	zinc finger homeobox 3	1242.38	0.0411218	1.02891	0.702046	0.794856
ENSG00000123268	466	ATF1	activating transcription factor 1	565.445	0.27256	1.20795	0.0108904	0.0296837
ENSG00000162772	467	ATF3	activating transcription factor 3	1020.49	-0.405054	-1.32414	0.0856548	0.163056
ENSG00000128272	468	ATF4	activating transcription factor 4	7263.66	0.193781	1.14376	0.00558022	0.0167574
ENSG00000138363	471	ATIC	5-aminoimidazole-4-carboxamide ribonucleotide formyltransferase/IMP cyclohydrolase	367.102	0.28217	1.21602	0.000531828	0.00218861
ENSG00000149311	472	ATM	ATM serine/threonine kinase	5487.67	0.679852	1.60198	1.85681e-09	2.42468e-08
ENSG00000142599	473	RERE	arginine-glutamic acid dipeptide repeats	1685.67	-0.10508	-1.07555	0.251111	0.377105
ENSG00000172238	474	ATOH1	atonal bHLH transcription factor 1	1.59741	-2.07322	-4.20826	0.0290551	0.0677176
ENSG00000177556	475	ATOX1	antioxidant 1 copper chaperone	1185.66	0.254005	1.19251	0.00393397	0.0124533
ENSG00000163399	476	ATP1A1	ATPase Na+/K+ transporting subunit alpha 1	9581.28	0.106056	1.07628	0.292802	0.4242
ENSG00000018625	477	ATP1A2	ATPase Na+/K+ transporting subunit alpha 2	176.078	-1.36546	-2.57658	1.10054e-08	1.25139e-07
ENSG00000105409	478	ATP1A3	ATPase Na+/K+ transporting subunit alpha 3	8.34351	1.02152	2.03005	0.00215874	0.00743002
ENSG00000075673	479	ATP12A	ATPase H+/K+ transporting non-gastric alpha2 subunit	2153.59	0.761411	1.69515	0.00882094	0.0247817
ENSG00000132681	480	ATP1A4	ATPase Na+/K+ transporting subunit alpha 4	5.23449	0.556631	1.47083	0.14416	0.246311
ENSG00000143153	481	ATP1B1	ATPase Na+/K+ transporting subunit beta 1	1569.4	-0.143762	-1.10478	0.383887	0.517927
ENSG00000129244	482	ATP1B2	ATPase Na+/K+ transporting subunit beta 2	43.7655	-0.283933	-1.21751	0.103666	0.190322
ENSG00000069849	483	ATP1B3	ATPase Na+/K+ transporting subunit beta 3	6213.22	-0.132193	-1.09596	0.138668	0.238936
ENSG00000137731	486	FXYD2	FXYD domain containing ion transport regulator 2	18.935	-0.892035	-1.85579	0.000167069	0.0007861
ENSG00000196296	487	ATP2A1	ATPase sarcoplasmic/endoplasmic reticulum Ca2+ transporting 1	43.2492	-1.0422	-2.05936	3.18362e-07	2.73098e-06
ENSG00000174437	488	ATP2A2	ATPase sarcoplasmic/endoplasmic reticulum Ca2+ transporting 2	8725.69	0.331878	1.25865	2.9429e-05	0.000166089
ENSG00000074370	489	ATP2A3	ATPase sarcoplasmic/endoplasmic reticulum Ca2+ transporting 3	723.694	0.978947	1.97103	2.80674e-08	2.9519e-07
ENSG00000070961	490	ATP2B1	ATPase plasma membrane Ca2+ transporting 1	4318.99	0.225963	1.16956	0.0317901	0.0729239
ENSG00000157087	491	ATP2B2	ATPase plasma membrane Ca2+ transporting 2	28.3769	-1.78839	-3.4543	1.76739e-09	2.32021e-08
ENSG00000067842	492	ATP2B3	ATPase plasma membrane Ca2+ transporting 3	3.28706	-1.78759	-3.45237	3.3458e-05	0.000186267
ENSG00000058668	493	ATP2B4	ATPase plasma membrane Ca2+ transporting 4	18280.2	-0.475802	-1.39069	2.43035e-07	2.13588e-06
ENSG00000105675	495	ATP4A	ATPase H+/K+ transporting subunit alpha	5.86709	-1.40846	-2.65454	0.000281002	0.00124409
ENSG00000186009	496	ATP4B	ATPase H+/K+ transporting subunit beta	1.97051	-0.82281	-1.76885	0.125212	0.2205
ENSG00000152234	498	ATP5F1A	ATP synthase F1 subunit alpha	13927.2	0.00637031	1.00443	0.947092	0.966925
ENSG00000164904	501	ALDH7A1	aldehyde dehydrogenase 7 family member A1	1789.64	0.260371	1.19779	0.00481242	0.0147514
ENSG00000110955	506	ATP5F1B	ATP synthase F1 subunit beta	14164.5	-0.0573152	-1.04053	0.587271	0.701782
ENSG00000165629	509	ATP5F1C	ATP synthase F1 subunit gamma	3516.68	0.122379	1.08853	0.277539	0.407188
ENSG00000099624	513	ATP5F1D	ATP synthase F1 subunit delta	935.171	-0.0896086	-1.06408	0.278521	0.408278
ENSG00000124172	514	ATP5F1E	ATP synthase F1 subunit epsilon	3250.74	0.346286	1.27128	0.00316389	0.010316
ENSG00000116459	515	ATP5PB	ATP synthase peripheral stalk-membrane subunit b	4088.71	0.28154	1.21549	0.00224119	0.00766526
ENSG00000159199	516	ATP5MC1	ATP synthase membrane subunit c locus 1	1297.44	-0.144933	-1.10568	0.209202	0.328199
ENSG00000135390	517	ATP5MC2	ATP synthase membrane subunit c locus 2	4384.36	-0.116161	-1.08385	0.265849	0.393939
ENSG00000154518	518	ATP5MC3	ATP synthase membrane subunit c locus 3	2883.89	0.136958	1.09958	0.244288	0.369366
ENSG00000169020	521	ATP5ME	ATP synthase membrane subunit e	884.571	0.0762419	1.05427	0.429211	0.561052
ENSG00000154723	522	ATP5PF	ATP synthase peripheral stalk subunit F6	677.028	0.456059	1.37179	9.56467e-07	7.44288e-06
ENSG00000114573	523	ATP6V1A	ATPase H+ transporting V1 subunit A	6237.42	0.287588	1.2206	0.00406363	0.0127795
ENSG00000116039	525	ATP6V1B1	ATPase H+ transporting V1 subunit B1	186.975	-2.37403	-5.18387	7.94389e-10	1.11284e-08
ENSG00000147416	526	ATP6V1B2	ATPase H+ transporting V1 subunit B2	4795.89	0.416179	1.33439	8.904e-06	5.66834e-05
ENSG00000185883	527	ATP6V0C	ATPase H+ transporting V0 subunit c	40.6457	0.041555	1.02922	0.810934	0.874491
ENSG00000155097	528	ATP6V1C1	ATPase H+ transporting V1 subunit C1	1842.03	0.687794	1.61082	3.43351e-08	3.55322e-07
ENSG00000131100	529	ATP6V1E1	ATPase H+ transporting V1 subunit E1	3167.53	-0.0305046	-1.02137	0.753897	0.833812
ENSG00000117410	533	ATP6V0B	ATPase H+ transporting V0 subunit b	2342.79	0.258204	1.19599	0.0170049	0.0432884
ENSG00000213760	534	ATP6V1G2	ATPase H+ transporting V1 subunit G2	15.968	-0.390921	-1.31123	0.0985379	0.18264
ENSG00000033627	535	ATP6V0A1	ATPase H+ transporting V0 subunit a1	3005.56	-0.261795	-1.19897	0.000325847	0.00142068
ENSG00000071553	537	ATP6AP1	ATPase H+ transporting accessory protein 1	2737.92	0.047092	1.03318	0.571267	0.6884
ENSG00000165240	538	ATP7A	ATPase copper transporting alpha	3736.24	-0.529118	-1.44305	3.06363e-08	3.20182e-07
ENSG00000241837	539	ATP5PO	ATP synthase peripheral stalk subunit OSCP	907.449	0.0903988	1.06466	0.297956	0.429902
ENSG00000123191	540	ATP7B	ATPase copper transporting beta	197.968	-0.303929	-1.2345	0.00413981	0.0129738
ENSG00000175054	545	ATR	ATR serine/threonine kinase	2100.13	0.337094	1.26321	0.00137574	0.00502738
ENSG00000085224	546	ATRX	ATRX, chromatin remodeler	4003.77	0.403445	1.32266	1.09339e-05	6.81731e-05
ENSG00000130294	547	KIF1A	kinesin family member 1A	91.2639	-0.70662	-1.63198	0.00318574	0.0103772
ENSG00000148090	549	AUH	AU RNA binding methylglutaconyl-CoA hydratase	400.118	-0.182658	-1.13497	0.0360742	0.0808951
ENSG00000115307	550	AUP1	AUP1, lipid droplet regulating VLDL assembly factor	2478.95	0.0827013	1.059	0.296311	0.427992
ENSG00000166148	552	AVPR1A	arginine vasopressin receptor 1A	555.526	0.957228	1.94158	5.74474e-09	6.89723e-08
ENSG00000198049	553	AVPR1B	arginine vasopressin receptor 1B	1.52703	-0.812918	-1.75676	0.359174	0.49299
ENSG00000126895	554	AVPR2	arginine vasopressin receptor 2	80.648	-0.0490443	-1.03458	0.686021	0.782442
ENSG00000167601	558	AXL	AXL receptor tyrosine kinase	3497.89	0.0847488	1.0605	0.391139	0.524952
ENSG00000160862	563	AZGP1	alpha-2-glycoprotein 1, zinc-binding	12739.4	-1.02152	-2.03005	8.50694e-08	8.13808e-07
ENSG00000172232	566	AZU1	azurocidin 1	1.77638	1.94586	3.85267	0.00284091	0.00939637
ENSG00000166710	567	B2M	beta-2-microglobulin	62133.6	0.714485	1.6409	1.20303e-08	1.35584e-07
ENSG00000136881	570	BAAT	bile acid-CoA:amino acid N-acyltransferase	2.34972	-0.360771	-1.28411	0.536911	0.659341
ENSG00000156273	571	BACH1	BTB domain and CNC homolog 1	4891.45	0.232733	1.17506	0.0244391	0.0586717
ENSG00000002330	572	BAD	BCL2 associated agonist of cell death	621.29	-0.211532	-1.15792	0.0755044	0.1475
ENSG00000107262	573	BAG1	BCL2 associated athanogene 1	2518.15	-0.523795	-1.43773	9.04667e-09	1.04671e-07
ENSG00000181790	575	ADGRB1	adhesion G protein-coupled receptor B1	117.54	-1.17859	-2.26356	2.94549e-09	3.71503e-08
ENSG00000121753	576	ADGRB2	adhesion G protein-coupled receptor B2	78.9307	0.636676	1.55474	1.62829e-05	9.77315e-05
ENSG00000135298	577	ADGRB3	adhesion G protein-coupled receptor B3	117.428	0.0184361	1.01286	0.922133	0.951511
ENSG00000030110	578	BAK1	BCL2 antagonist/killer 1	781.06	0.563329	1.47767	1.84938e-07	1.66085e-06
ENSG00000109705	579	NKX3-2	NK3 homeobox 2	6.96571	0.151773	1.11093	0.713728	0.803773
ENSG00000138376	580	BARD1	BRCA1 associated RING domain 1	1260.03	-0.408099	-1.32694	1.16834e-05	7.24067e-05
ENSG00000087088	581	BAX	BCL2 associated X, apoptosis regulator	454.751	0.675433	1.59708	3.33646e-11	6.04405e-10
ENSG00000174483	582	BBS1	Bardet-Biedl syndrome 1	42.3165	-0.794509	-1.73449	7.39473e-06	4.79762e-05
ENSG00000125124	583	BBS2	Bardet-Biedl syndrome 2	1713.06	-0.570471	-1.48501	1.68556e-10	2.69303e-09
ENSG00000140463	585	BBS4	Bardet-Biedl syndrome 4	526.575	0.176611	1.13023	0.0193361	0.0481643
ENSG00000060982	586	BCAT1	branched chain amino acid transaminase 1	1412.39	1.65237	3.1435	2.02612e-17	1.10762e-15
ENSG00000105552	587	BCAT2	branched chain amino acid transaminase 2	758.784	-0.659711	-1.57977	4.38676e-05	0.000237354
ENSG00000114200	590	BCHE	butyrylcholinesterase	398.444	-1.06105	-2.08645	1.03438e-07	9.713e-07
ENSG00000248098	593	BCKDHA	branched chain keto acid dehydrogenase E1, alpha polypeptide	41.693	-0.279475	-1.21375	0.0751307	0.146933
ENSG00000083123	594	BCKDHB	branched chain keto acid dehydrogenase E1 subunit beta	532.202	-0.278109	-1.2126	0.0227684	0.0552741
ENSG00000110092	595	CCND1	cyclin D1	5636.52	-1.48475	-2.79869	4.52885e-21	5.27318e-19
ENSG00000171791	596	BCL2	BCL2, apoptosis regulator	1439.76	-0.504721	-1.41885	5.11047e-08	5.11393e-07
ENSG00000140379	597	BCL2A1	BCL2 related protein A1	217.491	2.80774	7.00187	5.36755e-16	2.27214e-14
ENSG00000171552	598	BCL2L1	BCL2 like 1	1367.43	0.151367	1.11062	0.0698056	0.138431
ENSG00000129473	599	BCL2L2	BCL2 like 2	1846.88	-0.291094	-1.22357	7.35567e-05	0.00037754
ENSG00000069399	602	BCL3	B cell CLL/lymphoma 3	581.641	0.783565	1.72138	1.24115e-05	7.65084e-05
ENSG00000113916	604	BCL6	B cell CLL/lymphoma 6	3481.48	-0.391656	-1.3119	0.000102468	0.000507942
ENSG00000110987	605	BCL7A	BCL tumor suppressor 7A	564.931	-0.645211	-1.56397	2.55703e-09	3.25284e-08
ENSG00000116128	607	BCL9	B cell CLL/lymphoma 9	646.292	-0.305571	-1.23591	0.000169945	0.000797106
ENSG00000048462	608	TNFRSF17	TNF receptor superfamily member 17	76.4332	2.18134	4.53575	9.43759e-09	1.0865e-07
ENSG00000099822	610	HCN2	hyperpolarization activated cyclic nucleotide gated potassium and sodium channel 2	23.1864	-0.275079	-1.21006	0.201174	0.318689
ENSG00000128617	611	OPN1SW	opsin 1, short wave sensitive	75.5219	0.839307	1.78919	9.50243e-08	8.99033e-07
ENSG00000186716	613	BCR	BCR, RhoGEF and GTPase activating protein	2610.73	0.0336233	1.02358	0.756758	0.835773
ENSG00000074582	617	BCS1L	BCS1 homolog, ubiquinol-cytochrome c reductase complex chaperone	496.002	-0.162138	-1.11894	0.0246441	0.0590917
ENSG00000236824	618	BCYRN1	brain cytoplasmic RNA 1	250.738	0.345387	1.27049	0.0311475	0.0716945
ENSG00000161267	622	BDH1	3-hydroxybutyrate dehydrogenase 1	1120.44	-0.322278	-1.2503	0.016688	0.0426373
ENSG00000100739	623	BDKRB1	bradykinin receptor B1	49.8943	-0.515585	-1.42957	0.00481779	0.014763
ENSG00000168398	624	BDKRB2	bradykinin receptor B2	1245.84	0.202084	1.15036	0.099913	0.184697
ENSG00000176697	627	BDNF	brain derived neurotrophic factor	81.0345	-0.759459	-1.69286	6.46956e-06	4.24583e-05
ENSG00000243649	629	CFB	complement factor B	229.416	1.52328	2.87445	4.98068e-11	8.72327e-10
ENSG00000125864	631	BFSP1	beaded filament structural protein 1	9.03853	0.128341	1.09304	0.610333	0.721236
ENSG00000242252	632	BGLAP	bone gamma-carboxyglutamate protein	9.12545	-1.10381	-2.14922	0.000277819	0.00123177
ENSG00000182492	633	BGN	biglycan	4193.61	1.21154	2.31584	1.37858e-10	2.23739e-09
ENSG00000079385	634	CEACAM1	carcinoembryonic antigen related cell adhesion molecule 1	141.187	0.115567	1.0834	0.613224	0.723415
ENSG00000145692	635	BHMT	betaine--homocysteine S-methyltransferase	10.9408	-1.03596	-2.05048	2.80129e-05	0.000159117
ENSG00000151746	636	BICD1	BICD cargo adaptor 1	245.816	1.11109	2.16009	1.19692e-16	5.72214e-15
ENSG00000015475	637	BID	BH3 interacting domain death agonist	609.761	0.612306	1.5287	2.04314e-10	3.19662e-09
ENSG00000100290	638	BIK	BCL2 interacting killer	79.8322	-0.00493783	-1.00343	0.973436	0.983109
ENSG00000057657	639	PRDM1	PR/SET domain 1	2799.94	0.507063	1.42115	1.02872e-05	6.4489e-05
ENSG00000136573	640	BLK	BLK proto-oncogene, Src family tyrosine kinase	54.9845	1.45625	2.74394	2.95587e-08	3.09708e-07
ENSG00000197299	641	BLM	BLM RecQ like helicase	186.137	1.20109	2.29913	5.76553e-13	1.45041e-11
ENSG00000108578	642	BLMH	bleomycin hydrolase	6334.31	-0.432112	-1.34921	0.0304251	0.0703032
ENSG00000160683	643	CXCR5	C-X-C motif chemokine receptor 5	9.0513	2.19281	4.57195	3.16361e-06	2.22391e-05
ENSG00000106605	644	BLVRA	biliverdin reductase A	905.521	0.341639	1.2672	1.64442e-06	1.22494e-05
ENSG00000090013	645	BLVRB	biliverdin reductase B	1672.72	-0.0363036	-1.02548	0.763847	0.841368
ENSG00000169594	646	BNC1	basonuclin 1	1269.03	-0.0151293	-1.01054	0.906453	0.940764
ENSG00000168283	648	BMI1	BMI1 proto-oncogene, polycomb ring finger	698.886	0.573499	1.48813	9.60517e-06	6.06146e-05
ENSG00000168487	649	BMP1	bone morphogenetic protein 1	1251.73	1.42111	2.67791	2.74324e-23	5.06882e-21
ENSG00000125845	650	BMP2	bone morphogenetic protein 2	563.937	-0.957057	-1.94135	2.01245e-11	3.80215e-10
ENSG00000152785	651	BMP3	bone morphogenetic protein 3	46.4543	-2.90423	-7.4862	2.89525e-16	1.28908e-14
ENSG00000125378	652	BMP4	bone morphogenetic protein 4	509.296	-1.14641	-2.21362	3.81599e-14	1.17516e-12
ENSG00000112175	653	BMP5	bone morphogenetic protein 5	9.10623	-1.30479	-2.47048	0.00197866	0.00689563
ENSG00000153162	654	BMP6	bone morphogenetic protein 6	212.221	0.790118	1.72922	4.65512e-08	4.68109e-07
ENSG00000101144	655	BMP7	bone morphogenetic protein 7	1346.07	-1.15498	-2.22682	2.6658e-11	4.92327e-10
ENSG00000116985	656	BMP8B	bone morphogenetic protein 8b	156.796	0.43656	1.35337	0.000110996	0.000545679
ENSG00000107779	657	BMPR1A	bone morphogenetic protein receptor type 1A	2266.16	-0.176566	-1.13019	0.0737921	0.144776
ENSG00000138696	658	BMPR1B	bone morphogenetic protein receptor type 1B	122.283	0.183143	1.13535	0.263082	0.390813
ENSG00000204217	659	BMPR2	bone morphogenetic protein receptor type 2	5301.45	0.214607	1.16039	0.00478393	0.0146714
ENSG00000102010	660	BMX	BMX non-receptor tyrosine kinase	131.014	0.852138	1.80517	3.18349e-06	2.23661e-05
ENSG00000168495	661	POLR3D	RNA polymerase III subunit D	792.372	0.195697	1.14528	0.00820617	0.0232882
ENSG00000113734	662	BNIP1	BCL2 interacting protein 1	217.331	0.0866578	1.06191	0.430505	0.562454
ENSG00000140299	663	BNIP2	BCL2 interacting protein 2	3653.05	0.337078	1.2632	0.00137141	0.00501439
ENSG00000176171	664	BNIP3	BCL2 interacting protein 3	1454.43	0.339876	1.26565	0.00212931	0.0073424
ENSG00000104765	665	BNIP3L	BCL2 interacting protein 3 like	6490	0.148269	1.10824	0.131721	0.229449
ENSG00000176720	666	BOK	BCL2 family apoptosis regulator BOK	1173.79	-0.195953	-1.14548	0.0891863	0.16857
ENSG00000151914	667	DST	dystonin	46813	-0.183008	-1.13525	0.0440899	0.0952664
ENSG00000183770	668	FOXL2	forkhead box L2	9.11779	-0.742898	-1.67353	0.0413069	0.0904401
ENSG00000172331	669	BPGM	bisphosphoglycerate mutase	557.827	0.4429	1.35933	4.21129e-05	0.000228899
ENSG00000137274	670	BPHL	biphenyl hydrolase like	336.918	-0.521064	-1.43501	6.90401e-09	8.17225e-08
ENSG00000101425	671	BPI	bactericidal permeability increasing protein	3.65106	1.59171	3.01406	0.00610025	0.0180782
ENSG00000012048	672	BRCA1	BRCA1, DNA repair associated	619.974	0.333769	1.2603	0.00754211	0.0216598
ENSG00000157764	673	BRAF	B-Raf proto-oncogene, serine/threonine kinase	2252.3	-0.136431	-1.09918	0.105185	0.192472
ENSG00000139618	675	BRCA2	BRCA2, DNA repair associated	548.758	1.00674	2.00937	2.8889e-11	5.2956e-10
ENSG00000137948	676	BRDT	bromodomain testis associated	0.252111	0.0813734	1.05802	0.977997	NA
ENSG00000185650	677	ZFP36L1	ZFP36 ring finger protein like 1	9446.44	-0.0715483	-1.05084	0.384723	0.518525
ENSG00000152518	678	ZFP36L2	ZFP36 ring finger protein like 2	3144.9	-0.206011	-1.15349	0.047689	0.101553
ENSG00000102239	680	BRS3	bombesin receptor subtype 3	1.77752	-0.488814	-1.40329	0.442837	0.573741
ENSG00000172270	682	BSG	basigin (Ok blood group)	6332.14	0.0995313	1.07143	0.231847	0.354955
ENSG00000109743	683	BST1	bone marrow stromal cell antigen 1	201.878	0.213917	1.15983	0.159366	0.26633
ENSG00000130303	684	BST2	bone marrow stromal cell antigen 2	672.125	0.890345	1.85362	1.13836e-08	1.28964e-07
ENSG00000174808	685	BTC	betacellulin	575.88	-2.95476	-7.753	3.04136e-15	1.11502e-13
ENSG00000169814	686	BTD	biotinidase	597.097	-0.294135	-1.22615	0.00791985	0.0225936
ENSG00000119138	687	KLF9	Kruppel like factor 9	1578.09	0.221074	1.1656	0.00545162	0.01643
ENSG00000102554	688	KLF5	Kruppel like factor 5	9570.77	-0.639857	-1.55817	1.83864e-10	2.91618e-09
ENSG00000145741	689	BTF3	basic transcription factor 3	11697.7	0.0215144	1.01502	0.809802	0.873785
ENSG00000133639	694	BTG1	BTG anti-proliferation factor 1	6093.84	-0.245825	-1.18577	0.0147117	0.0383706
ENSG00000010671	695	BTK	Bruton tyrosine kinase	615.859	1.02118	2.02958	1.71391e-14	5.65008e-13
ENSG00000124557	696	BTN1A1	butyrophilin subfamily 1 member A1	10.991	0.470647	1.38573	0.0848443	0.161823
ENSG00000169679	699	BUB1	BUB1 mitotic checkpoint serine/threonine kinase	368.958	0.76813	1.70306	7.96611e-09	9.33083e-08
ENSG00000156970	701	BUB1B	BUB1 mitotic checkpoint serine/threonine kinase B	303.973	0.502208	1.41638	0.00118425	0.00441392
ENSG00000112578	705	BYSL	bystin like	354.629	0.125577	1.09094	0.204928	0.323305
ENSG00000100300	706	TSPO	translocator protein	4631.52	-0.124729	-1.0903	0.239423	0.36384
ENSG00000108561	708	C1QBP	complement C1q binding protein	2276.43	0.24559	1.18558	0.0248143	0.0594343
ENSG00000149131	710	SERPING1	serpin family G member 1	7540.24	0.183741	1.13583	0.078162	0.151586
ENSG00000281708	711	ERC2-IT1	ERC2 intronic transcript 1	1.65701	0.918973	1.89077	0.31895	0.451965
ENSG00000173372	712	C1QA	complement C1q A chain	3187.79	1.25775	2.39122	7.90807e-11	1.33201e-09
ENSG00000173369	713	C1QB	complement C1q B chain	3162.41	1.66211	3.1648	5.31977e-15	1.87947e-13
ENSG00000159189	714	C1QC	complement C1q C chain	2356.53	1.44867	2.72956	9.65028e-16	3.87637e-14
ENSG00000159403	715	C1R	complement C1r	13911.6	1.11439	2.16504	9.31131e-20	8.13474e-18
ENSG00000182326	716	C1S	complement C1s	18015.2	1.06347	2.08995	6.23214e-18	3.70868e-16
ENSG00000166278	717	C2	complement C2	444.895	1.7741	3.42026	9.47172e-26	3.21126e-23
ENSG00000125730	718	C3	complement C3	21981.5	0.52155	1.4355	0.0117364	0.0316145
ENSG00000171860	719	C3AR1	complement C3a receptor 1	694.186	1.50526	2.83876	1.38928e-16	6.55694e-15
ENSG00000244731	720	C4A	complement C4A (Rodgers blood group)	197.625	1.61602	3.06529	2.3229e-13	6.23857e-12
ENSG00000224389	721	C4B	complement C4B (Chido blood group)	634.171	1.61267	3.05817	3.04736e-15	1.11611e-13
ENSG00000123838	722	C4BPA	complement component 4 binding protein alpha	10.1912	0.482054	1.39673	0.181318	0.294326
ENSG00000123843	725	C4BPB	complement component 4 binding protein beta	5.28714	-0.932452	-1.90852	0.0520935	0.109121
ENSG00000149260	726	CAPN5	calpain 5	254.566	0.220588	1.16521	0.110706	0.20012
ENSG00000106804	727	C5	complement C5	360.672	-0.213921	-1.15984	0.0112718	0.0305499
ENSG00000197405	728	C5AR1	complement C5a receptor 1	395.324	1.8332	3.56327	4.86186e-22	7.12977e-20
ENSG00000039537	729	C6	complement C6	27.7415	-3.54702	-11.6885	2.34663e-15	8.75958e-14
ENSG00000112936	730	C7	complement C7	544.348	-2.89863	-7.45718	4.05382e-14	1.24426e-12
ENSG00000157131	731	C8A	complement C8 alpha chain	0.439652	1.11828	2.17087	0.704283	NA
ENSG00000021852	732	C8B	complement C8 beta chain	0.702558	1.21329	2.31866	0.661589	NA
ENSG00000176919	733	C8G	complement C8 gamma chain	13.3894	0.173969	1.12816	0.484682	0.612859
ENSG00000164823	734	OSGIN2	oxidative stress induced growth inhibitor family member 2	664.843	0.20069	1.14925	0.147836	0.251104
ENSG00000113600	735	C9	complement C9	41.1371	0.913473	1.88357	0.000244257	0.00109718
ENSG00000149823	738	VPS51	VPS51, GARP complex subunit	3167.06	-0.671741	-1.59299	2.87894e-10	4.38546e-09
ENSG00000149792	740	MRPL49	mitochondrial ribosomal protein L49	1817.59	-0.252073	-1.19092	0.0145575	0.0380409
ENSG00000174276	741	ZNHIT2	zinc finger HIT-type containing 2	180.46	-0.0898291	-1.06424	0.457892	0.587998
ENSG00000066382	744	MPPED2	metallophosphoesterase domain containing 2	36.7947	-0.76241	-1.69632	0.000157716	0.000747065
ENSG00000124920	745	MYRF	myelin regulatory factor	125.792	-0.488762	-1.40324	0.000173137	0.000809603
ENSG00000134825	746	TMEM258	transmembrane protein 258	1199.38	0.297139	1.22871	0.0161575	0.0414711
ENSG00000134780	747	DAGLA	diacylglycerol lipase alpha	119.697	0.209873	1.15659	0.186463	0.300931
ENSG00000221819	750	GAS8-AS1	GAS8 antisense RNA 1	5.74063	-0.310298	-1.23996	0.514549	0.639272
ENSG00000184922	752	FMNL1	formin like 1	617.701	0.825717	1.77242	7.40333e-11	1.255e-09
ENSG00000168675	753	LDLRAD4	low density lipoprotein receptor class A domain containing 4	1453.19	0.414066	1.33244	0.000114344	0.000560593
ENSG00000183255	754	PTTG1IP	PTTG1 interacting protein	6595.15	0.293766	1.22584	0.000662853	0.00265738
ENSG00000160226	755	CFAP410	cilia and flagella associated protein 410	218.49	-0.322691	-1.25066	0.00953247	0.0264827
ENSG00000142188	757	TMEM50B	transmembrane protein 50B	1288.91	-0.124354	-1.09002	0.133227	0.23158
ENSG00000186732	758	MPPED1	metallophosphoesterase domain containing 1	8.49245	-2.23942	-4.72208	6.76818e-08	6.589e-07
ENSG00000133742	759	CA1	carbonic anhydrase 1	88.2288	-1.25644	-2.38906	1.29156e-10	2.10541e-09
ENSG00000104267	760	CA2	carbonic anhydrase 2	3048.24	0.615894	1.53251	0.00101393	0.00385018
ENSG00000164879	761	CA3	carbonic anhydrase 3	48.4241	-1.59366	-3.01813	3.05642e-14	9.56393e-13
ENSG00000167434	762	CA4	carbonic anhydrase 4	24.0713	-0.0675867	-1.04796	0.847945	0.900144
ENSG00000174990	763	CA5A	carbonic anhydrase 5A	1.1592	0.117452	1.08482	0.875529	0.919103
ENSG00000131686	765	CA6	carbonic anhydrase 6	440.32	-2.67534	-6.3879	2.89604e-08	3.03956e-07
ENSG00000168748	766	CA7	carbonic anhydrase 7	1.35902	0.347274	1.27215	0.690917	0.786303
ENSG00000178538	767	CA8	carbonic anhydrase 8	46.9711	0.151954	1.11107	0.403807	0.537194
ENSG00000107159	768	CA9	carbonic anhydrase 9	70.0918	-1.50506	-2.83836	2.76425e-08	2.91366e-07
ENSG00000063180	770	CA11	carbonic anhydrase 11	262.643	-0.620075	-1.53695	4.9933e-05	0.000266427
ENSG00000074410	771	CA12	carbonic anhydrase 12	10557.2	-0.014038	-1.00978	0.897327	0.934473
ENSG00000141837	773	CACNA1A	calcium voltage-gated channel subunit alpha1 A	22.4042	0.324292	1.25205	0.145958	0.248727
ENSG00000148408	774	CACNA1B	calcium voltage-gated channel subunit alpha1 B	19.545	0.679477	1.60156	0.0504333	0.106252
ENSG00000151067	775	CACNA1C	calcium voltage-gated channel subunit alpha1 C	526.439	1.27095	2.4132	4.91527e-16	2.09267e-14
ENSG00000157388	776	CACNA1D	calcium voltage-gated channel subunit alpha1 D	133.525	-0.627976	-1.54539	4.60391e-06	3.12465e-05
ENSG00000198216	777	CACNA1E	calcium voltage-gated channel subunit alpha1 E	35.5889	2.31994	4.99313	2.98964e-12	6.58023e-11
ENSG00000102001	778	CACNA1F	calcium voltage-gated channel subunit alpha1 F	14.7884	-0.246988	-1.18673	0.310129	0.442827
ENSG00000081248	779	CACNA1S	calcium voltage-gated channel subunit alpha1 S	4.24504	-1.38971	-2.62026	0.00867656	0.0244225
ENSG00000204580	780	DDR1	discoidin domain receptor tyrosine kinase 1	4849.33	-0.675989	-1.59769	1.46739e-08	1.62845e-07
ENSG00000153956	781	CACNA2D1	calcium voltage-gated channel auxiliary subunit alpha2delta 1	1170.2	0.00539829	1.00375	0.956244	0.973016
ENSG00000067191	782	CACNB1	calcium voltage-gated channel auxiliary subunit beta 1	187.337	-0.649996	-1.56916	1.1858e-06	9.05583e-06
ENSG00000165995	783	CACNB2	calcium voltage-gated channel auxiliary subunit beta 2	236.675	-0.371937	-1.29409	0.00709391	0.020537
ENSG00000167535	784	CACNB3	calcium voltage-gated channel auxiliary subunit beta 3	400.436	-0.197237	-1.1465	0.13361	0.232039
ENSG00000182389	785	CACNB4	calcium voltage-gated channel auxiliary subunit beta 4	1047.36	0.200448	1.14905	0.196078	0.312708
ENSG00000108878	786	CACNG1	calcium voltage-gated channel auxiliary subunit gamma 1	1.57634	0.809473	1.75257	0.291841	0.423157
ENSG00000178537	788	SLC25A20	solute carrier family 25 member 20	527.592	-0.00480199	-1.00333	0.964351	0.977872
ENSG00000084774	790	CAD	carbamoyl-phosphate synthetase 2, aspartate transcarbamylase, and dihydroorotase	1643.13	0.0198385	1.01385	0.85	0.9016
ENSG00000104327	793	CALB1	calbindin 1	28.1919	-0.0918162	-1.06571	0.678643	0.776327
ENSG00000172137	794	CALB2	calbindin 2	108.09	-0.215988	-1.1615	0.377328	0.511337
ENSG00000169906	795	S100G	S100 calcium binding protein G	2.75278	-1.01673	-2.02333	0.108757	0.197537
ENSG00000110680	796	CALCA	calcitonin related polypeptide alpha	2.61809	1.06825	2.09689	0.142498	0.24417
ENSG00000175868	797	CALCB	calcitonin related polypeptide beta	5.87257	0.252717	1.19145	0.571951	0.689067
ENSG00000004948	799	CALCR	calcitonin receptor	11.0139	0.26147	1.1987	0.324032	0.457256
ENSG00000122786	800	CALD1	caldesmon 1	8442.7	0.90654	1.87454	4.19741e-15	1.50597e-13
ENSG00000198668	801	CALM1	calmodulin 1	13916	0.319988	1.24832	0.000245182	0.0011008
ENSG00000143933	805	CALM2	calmodulin 2	9364.91	0.302901	1.23362	0.0022548	0.00770327
ENSG00000160014	808	CALM3	calmodulin 3	3191.49	0.24818	1.18771	0.000491498	0.00203899
ENSG00000178363	810	CALML3	calmodulin like 3	4406.17	0.169054	1.12432	0.402713	0.536085
ENSG00000179218	811	CALR	calreticulin	16696	0.617548	1.53426	2.85628e-06	2.02366e-05
ENSG00000128595	813	CALU	calumenin	8548.68	1.33529	2.52326	1.74104e-19	1.42978e-17
ENSG00000152495	814	CAMK4	calcium/calmodulin dependent protein kinase IV	230.747	1.17645	2.2602	6.51836e-12	1.3495e-10
ENSG00000070808	815	CAMK2A	calcium/calmodulin dependent protein kinase II alpha	38.7681	-0.577521	-1.49228	0.000440916	0.00185666
ENSG00000058404	816	CAMK2B	calcium/calmodulin dependent protein kinase II beta	24.9727	-1.91326	-3.76659	1.58698e-11	3.04343e-10
ENSG00000145349	817	CAMK2D	calcium/calmodulin dependent protein kinase II delta	2014.92	0.169509	1.12468	0.037004	0.0825575
ENSG00000148660	818	CAMK2G	calcium/calmodulin dependent protein kinase II gamma	1049.13	-0.102542	-1.07366	0.185425	0.299701
ENSG00000164615	819	CAMLG	calcium modulating ligand	965.495	-0.058059	-1.04106	0.418683	0.55117
ENSG00000164047	820	CAMP	cathelicidin antimicrobial peptide	9.15187	1.52207	2.87203	0.000640721	0.00257648
ENSG00000127022	821	CANX	calnexin	24954	0.405881	1.3249	9.69248e-06	6.10926e-05
ENSG00000042493	822	CAPG	capping actin protein, gelsolin like	5517.8	0.276031	1.21086	0.0316804	0.0727084
ENSG00000014216	823	CAPN1	calpain 1	5300.42	0.0407789	1.02867	0.718428	0.807271
ENSG00000162909	824	CAPN2	calpain 2	4389.66	0.366489	1.28921	9.18039e-06	5.82653e-05
ENSG00000092529	825	CAPN3	calpain 3	143.681	-0.644576	-1.56328	1.69813e-07	1.53396e-06
ENSG00000126247	826	CAPNS1	calpain small subunit 1	3055.72	0.634854	1.55278	7.19831e-10	1.01726e-08
ENSG00000077274	827	CAPN6	calpain 6	117.715	-0.866337	-1.82303	0.0147257	0.0384015
ENSG00000105519	828	CAPS	calcyphosine	233.494	-0.563935	-1.4783	0.0001937	0.000893431
ENSG00000116489	829	CAPZA1	capping actin protein of muscle Z-line subunit alpha 1	6128.05	0.715621	1.64219	4.30491e-09	5.27655e-08
ENSG00000198898	830	CAPZA2	capping actin protein of muscle Z-line subunit alpha 2	2874.65	0.850921	1.80365	1.54043e-12	3.57354e-11
ENSG00000153113	831	CAST	calpastatin	14234.7	-0.291164	-1.22363	0.00155553	0.0055968
ENSG00000077549	832	CAPZB	capping actin protein of muscle Z-line subunit beta	4348.84	0.466867	1.3821	2.58659e-09	3.28932e-08
ENSG00000110619	833	CARS	cysteinyl-tRNA synthetase	1729.05	-0.0685692	-1.04868	0.392439	0.52618
ENSG00000137752	834	CASP1	caspase 1	1096.66	0.465337	1.38064	0.000139426	0.000667999
ENSG00000106144	835	CASP2	caspase 2	1180.89	-0.066801	-1.04739	0.323981	0.457218
ENSG00000164305	836	CASP3	caspase 3	908.886	0.887844	1.85041	3.29269e-12	7.1746e-11
ENSG00000196954	837	CASP4	caspase 4	3228.21	0.580683	1.49556	1.66183e-05	9.96314e-05
ENSG00000137757	838	CASP5	caspase 5	67.1017	4.03767	16.4233	1.5618e-18	1.06292e-16
ENSG00000138794	839	CASP6	caspase 6	388.951	-0.105834	-1.07612	0.233601	0.357078
ENSG00000165806	840	CASP7	caspase 7	1400.2	0.465206	1.38051	4.42216e-05	0.000238989
ENSG00000064012	841	CASP8	caspase 8	980.154	0.452539	1.36845	1.07621e-06	8.30122e-06
ENSG00000132906	842	CASP9	caspase 9	198.237	0.773652	1.70959	7.48464e-16	3.05968e-14
ENSG00000003400	843	CASP10	caspase 10	1251.45	0.754448	1.68699	7.70182e-16	3.14498e-14
ENSG00000143318	844	CASQ1	calsequestrin 1	12.5467	-0.516268	-1.43025	0.118979	0.211866
ENSG00000118729	845	CASQ2	calsequestrin 2	165.836	-1.3055	-2.47169	0.000322419	0.00140714
ENSG00000036828	846	CASR	calcium sensing receptor	0.332037	0.33906	1.26493	0.908425	NA
ENSG00000121691	847	CAT	catalase	4660.47	-0.591947	-1.50728	2.90967e-08	3.05213e-07
ENSG00000105974	857	CAV1	caveolin 1	7778.05	-0.156646	-1.11469	0.126514	0.222279
ENSG00000105971	858	CAV2	caveolin 2	2428.27	-0.1313	-1.09528	0.199345	0.316566
ENSG00000182533	859	CAV3	caveolin 3	9.67219	-0.381246	-1.30247	0.299292	0.431286
ENSG00000124813	860	RUNX2	runt related transcription factor 2	573.014	1.71406	3.28082	3.13769e-20	3.01177e-18
ENSG00000159216	861	RUNX1	runt related transcription factor 1	1862.49	1.31509	2.48818	3.03857e-19	2.42005e-17
ENSG00000079102	862	RUNX1T1	RUNX1 translocation partner 1	923.096	0.248556	1.18802	0.0250398	0.0598582
ENSG00000129993	863	CBFA2T3	CBFA2/RUNX1 translocation partner 3	120.106	0.28284	1.21659	0.0409147	0.0897331
ENSG00000020633	864	RUNX3	runt related transcription factor 3	552.802	0.223141	1.16727	0.0779078	0.151204
ENSG00000067955	865	CBFB	core-binding factor subunit beta	1275.45	0.46783	1.38303	3.54586e-09	4.4061e-08
ENSG00000170099	866	SERPINA6	serpin family A member 6	3.29341	0.213037	1.15913	0.653511	0.756216
ENSG00000110395	867	CBL	Cbl proto-oncogene	2533.53	0.229941	1.17279	0.000736483	0.00291556
ENSG00000114423	868	CBLB	Cbl proto-oncogene B	1257.42	0.269054	1.20502	0.00241414	0.0081729
ENSG00000102924	869	CBLN1	cerebellin 1 precursor	11.2263	-0.779332	-1.71634	0.0704904	0.139467
ENSG00000149257	871	SERPINH1	serpin family H member 1	6216.53	1.45034	2.73272	1.69843e-20	1.73865e-18
ENSG00000159228	873	CBR1	carbonyl reductase 1	2196.49	-0.346563	-1.27153	0.00352089	0.0113281
ENSG00000159231	874	CBR3	carbonyl reductase 3	312.96	-0.104163	-1.07487	0.322447	0.455521
ENSG00000160200	875	CBS	cystathionine-beta-synthase	71.5088	-0.595353	-1.51084	3.22729e-05	0.000180403
ENSG00000185972	881	CCIN	calicin	14.6324	1.01665	2.02321	0.000430218	0.00181533
ENSG00000171097	883	KYAT1	kynurenine aminotransferase 1	178.502	-0.803432	-1.74525	9.09349e-14	2.60706e-12
ENSG00000187094	885	CCK	cholecystokinin	3.80669	-0.470666	-1.38575	0.313375	0.446199
ENSG00000163394	886	CCKAR	cholecystokinin A receptor	9.94648	-0.370581	-1.29287	0.433302	0.564952
ENSG00000110148	887	CCKBR	cholecystokinin B receptor	10.3911	-1.63804	-3.11242	6.82004e-06	4.45621e-05
ENSG00000001631	889	KRIT1	KRIT1, ankyrin repeat containing	1442.23	0.0447146	1.03148	0.630351	0.737335
ENSG00000145386	890	CCNA2	cyclin A2	450.578	0.669232	1.59023	1.28828e-05	7.91759e-05
ENSG00000134057	891	CCNB1	cyclin B1	730.918	0.664639	1.58517	0.000245648	0.00110276
ENSG00000112237	892	CCNC	cyclin C	1410.19	0.560013	1.47428	6.76484e-07	5.43821e-06
ENSG00000118971	894	CCND2	cyclin D2	5447.4	0.543974	1.45798	1.51188e-08	1.67431e-07
ENSG00000112576	896	CCND3	cyclin D3	989.624	0.149002	1.1088	0.0292076	0.0680174
ENSG00000105173	898	CCNE1	cyclin E1	107.733	0.662775	1.58312	5.72427e-06	3.8088e-05
ENSG00000162063	899	CCNF	cyclin F	530.426	-0.129953	-1.09426	0.347716	0.481484
ENSG00000113328	900	CCNG1	cyclin G1	1999.96	0.197426	1.14665	0.108526	0.197302
ENSG00000138764	901	CCNG2	cyclin G2	1239.39	0.211894	1.15821	0.0518041	0.10865
ENSG00000134480	902	CCNH	cyclin H	980.241	0.105973	1.07622	0.222388	0.343964
ENSG00000129315	904	CCNT1	cyclin T1	2557.99	0.012935	1.00901	0.893956	0.932081
ENSG00000082258	905	CCNT2	cyclin T2	1890.52	0.0854372	1.06101	0.398619	0.531977
ENSG00000146731	908	CCT6A	chaperonin containing TCP1 subunit 6A	4903.71	0.316331	1.24516	0.00178369	0.006313
ENSG00000158477	909	CD1A	CD1a molecule	1012.38	-1.02294	-2.03206	3.07204e-10	4.65848e-09
ENSG00000158485	910	CD1B	CD1b molecule	120.663	-0.995657	-1.99399	1.01918e-07	9.58126e-07
ENSG00000158481	911	CD1C	CD1c molecule	579.716	-0.833158	-1.78158	1.42017e-06	1.07041e-05
ENSG00000158473	912	CD1D	CD1d molecule	28.471	2.11235	4.32396	2.68673e-16	1.20935e-14
ENSG00000158488	913	CD1E	CD1e molecule	428.44	-1.01469	-2.02047	1.61643e-08	1.77942e-07
ENSG00000116824	914	CD2	CD2 molecule	532.437	1.27133	2.41384	5.03401e-10	7.3197e-09
ENSG00000167286	915	CD3D	CD3d molecule	233.656	1.25675	2.38957	3.28134e-11	5.95005e-10
ENSG00000198851	916	CD3E	CD3e molecule	442.49	0.911767	1.88135	1.39276e-08	1.5545e-07
ENSG00000160654	917	CD3G	CD3g molecule	216.629	1.14249	2.20761	2.24865e-12	5.07629e-11
ENSG00000198821	919	CD247	CD247 molecule	174.548	1.16006	2.23467	2.03783e-10	3.18967e-09
ENSG00000010610	920	CD4	CD4 molecule	2308.29	1.05585	2.07894	1.56886e-17	8.79777e-16
ENSG00000110448	921	CD5	CD5 molecule	304.261	0.806486	1.74895	6.5667e-09	7.79796e-08
ENSG00000073754	922	CD5L	CD5 molecule like	8.62149	-1.12049	-2.1742	0.0038143	0.0121316
ENSG00000013725	923	CD6	CD6 molecule	293.085	1.15718	2.23021	3.19353e-13	8.37594e-12
ENSG00000173762	924	CD7	CD7 molecule	69.4399	2.26451	4.8049	2.61409e-19	2.09552e-17
ENSG00000153563	925	CD8A	CD8a molecule	219.62	0.843412	1.79429	5.83385e-06	3.87437e-05
ENSG00000172116	926	CD8B	CD8b molecule	98.4168	0.266324	1.20274	0.160065	0.267137
ENSG00000254126	927	CD8B2	CD8b2 molecule	38.7248	-0.343846	-1.26914	0.0473051	0.100915
ENSG00000010278	928	CD9	CD9 molecule	8928.71	-0.491336	-1.40575	8.36553e-06	5.356e-05
ENSG00000170458	929	CD14	CD14 molecule	3098.56	1.59187	3.0144	2.3214e-15	8.69172e-14
ENSG00000177455	930	CD19	CD19 molecule	56.9368	3.76452	13.5905	7.87145e-28	4.40741e-25
ENSG00000156738	931	MS4A1	membrane spanning 4-domains A1	350.201	4.26373	19.2093	9.57385e-21	1.04986e-18
ENSG00000149516	932	MS4A3	membrane spanning 4-domains A3	2.57806	1.92905	3.80806	0.00256111	0.00860105
ENSG00000012124	933	CD22	CD22 molecule	152.633	2.38549	5.22523	1.66003e-11	3.16545e-10
ENSG00000139193	939	CD27	CD27 molecule	133.058	1.81916	3.52876	3.62998e-17	1.90278e-15
ENSG00000178562	940	CD28	CD28 molecule	321.269	1.71201	3.27618	3.84156e-21	4.49256e-19
ENSG00000121594	941	CD80	CD80 molecule	69.116	2.0391	4.10988	3.56326e-13	9.27979e-12
ENSG00000114013	942	CD86	CD86 molecule	560.496	1.32047	2.49747	1.60037e-16	7.51483e-15
ENSG00000120949	943	TNFRSF8	TNF receptor superfamily member 8	85.2369	0.819852	1.76522	8.99758e-05	0.000452019
ENSG00000106952	944	TNFSF8	TNF superfamily member 8	193.999	0.773725	1.70968	1.08913e-07	1.01725e-06
ENSG00000105383	945	CD33	CD33 molecule	329.023	0.52537	1.4393	6.72816e-06	4.40303e-05
ENSG00000105492	946	SIGLEC6	sialic acid binding Ig like lectin 6	129.987	0.367392	1.29002	0.00536932	0.0162283
ENSG00000174059	947	CD34	CD34 molecule	3500.36	-0.672029	-1.59331	9.68964e-07	7.53219e-06
ENSG00000135218	948	CD36	CD36 molecule	3890.9	1.13563	2.19714	1.34449e-13	3.74703e-12
ENSG00000073060	949	SCARB1	scavenger receptor class B member 1	963.662	-0.265154	-1.20176	0.0193208	0.0481327
ENSG00000138760	950	SCARB2	scavenger receptor class B member 2	7262.41	0.248471	1.18795	0.00464094	0.0143005
ENSG00000104894	951	CD37	CD37 molecule	517.96	1.16977	2.24976	3.06683e-13	8.06652e-12
ENSG00000004468	952	CD38	CD38 molecule	221.359	3.58285	11.9824	1.38922e-26	5.96962e-24
ENSG00000138185	953	ENTPD1	ectonucleoside triphosphate diphosphohydrolase 1	1731.32	0.700803	1.62541	9.23428e-12	1.85564e-10
ENSG00000054179	954	ENTPD2	ectonucleoside triphosphate diphosphohydrolase 2	38.5017	-1.50135	-2.83108	2.39468e-09	3.05894e-08
ENSG00000197586	955	ENTPD6	ectonucleoside triphosphate diphosphohydrolase 6 (putative)	787.325	0.195266	1.14494	0.00322289	0.0104815
ENSG00000168032	956	ENTPD3	ectonucleoside triphosphate diphosphohydrolase 3	193.538	-0.615596	-1.53219	4.68491e-07	3.87751e-06
ENSG00000187097	957	ENTPD5	ectonucleoside triphosphate diphosphohydrolase 5	607.516	0.0566134	1.04002	0.378864	0.51293
ENSG00000101017	958	CD40	CD40 molecule	627.811	0.256071	1.19422	0.0283925	0.0663785
ENSG00000102245	959	CD40LG	CD40 ligand	112.473	0.524103	1.43804	0.00263287	0.00879966
ENSG00000026508	960	CD44	CD44 molecule (Indian blood group)	38036.4	-0.0565548	-1.03998	0.489121	0.616784
ENSG00000196776	961	CD47	CD47 molecule	5470.83	0.451479	1.36744	1.80461e-06	1.33059e-05
ENSG00000117091	962	CD48	CD48 molecule	489.751	1.58503	3.00014	7.17862e-14	2.09712e-12
ENSG00000143119	963	CD53	CD53 molecule	2008.8	1.6353	3.10652	2.41835e-17	1.30087e-15
ENSG00000116815	965	CD58	CD58 molecule	467.322	0.307577	1.23763	0.0112921	0.0305939
ENSG00000085063	966	CD59	CD59 molecule (CD59 blood group)	13249.6	0.26629	1.20271	0.0126558	0.0337369
ENSG00000135404	967	CD63	CD63 molecule	9156.46	0.859958	1.81499	4.71657e-12	9.97145e-11
ENSG00000129226	968	CD68	CD68 molecule	3.32378	0.26424	1.201	0.554993	0.674908
ENSG00000110848	969	CD69	CD69 molecule	207.321	1.31041	2.48012	1.3278e-07	1.22092e-06
ENSG00000125726	970	CD70	CD70 molecule	43.1574	0.00750748	1.00522	0.973822	0.983318
ENSG00000137101	971	CD72	CD72 molecule	94.4924	1.75459	3.3743	4.38974e-12	9.33926e-11
ENSG00000019582	972	CD74	CD74 molecule	53024.2	0.812628	1.75641	1.04091e-11	2.0748e-10
ENSG00000105369	973	CD79A	CD79a molecule	382.397	4.95169	30.9462	1.99749e-27	1.0112e-24
ENSG00000007312	974	CD79B	CD79b molecule	242.382	1.30608	2.47269	2.42194e-12	5.42442e-11
ENSG00000110651	975	CD81	CD81 molecule	6410.28	-0.123504	-1.08938	0.222597	0.344159
ENSG00000123146	976	ADGRE5	adhesion G protein-coupled receptor E5	989.127	0.483687	1.39831	8.47289e-05	0.000428573
ENSG00000177697	977	CD151	CD151 molecule (Raph blood group)	2624.5	0.112035	1.08075	0.187023	0.301547
ENSG00000158825	978	CDA	cytidine deaminase	201.963	-0.400186	-1.31968	0.0787034	0.152412
ENSG00000170312	983	CDK1	cyclin dependent kinase 1	420.963	0.830929	1.77883	4.97947e-08	4.98825e-07
ENSG00000248333	984	CDK11B	cyclin dependent kinase 11B	638.297	0.0366561	1.02573	0.61871	0.728004
ENSG00000198589	987	LRBA	LPS responsive beige-like anchor protein	8919.41	-0.419533	-1.33749	3.07786e-06	2.16858e-05
ENSG00000096401	988	CDC5L	cell division cycle 5 like	2359.78	0.242804	1.18329	0.0219463	0.0535895
ENSG00000122545	989	SEPT7	septin 7	5765.72	0.25343	1.19204	0.0275004	0.064661
ENSG00000094804	990	CDC6	cell division cycle 6	268.904	0.660367	1.58048	1.87188e-06	1.37553e-05
ENSG00000117399	991	CDC20	cell division cycle 20	461.021	0.387155	1.30781	0.0428269	0.0930762
ENSG00000164045	993	CDC25A	cell division cycle 25A	99.1896	0.601301	1.51708	4.13845e-05	0.00022537
ENSG00000101224	994	CDC25B	cell division cycle 25B	1294.79	0.936163	1.91343	6.59562e-10	9.39272e-09
ENSG00000158402	995	CDC25C	cell division cycle 25C	68.1741	0.43722	1.35399	0.0278903	0.065448
ENSG00000004897	996	CDC27	cell division cycle 27	2847.71	0.436699	1.3535	0.000113602	0.00055723
ENSG00000099804	997	CDC34	cell division cycle 34	1177.72	-0.423937	-1.34158	0.00198103	0.0069013
ENSG00000070831	998	CDC42	cell division cycle 42	11925.1	0.267393	1.20363	0.00573396	0.0171578
ENSG00000039068	999	CDH1	cadherin 1	11144.7	-0.34919	-1.27385	0.00191266	0.00670418
ENSG00000170558	1000	CDH2	cadherin 2	35.8604	0.620791	1.53772	0.0243547	0.0585003
ENSG00000062038	1001	CDH3	cadherin 3	4421.05	1.10629	2.15291	6.00246e-07	4.87304e-06
ENSG00000179242	1002	CDH4	cadherin 4	89.3602	-2.37086	-5.1725	1.33929e-23	2.67532e-21
ENSG00000179776	1003	CDH5	cadherin 5	1479.62	0.730858	1.65963	8.10541e-12	1.65306e-10
ENSG00000113361	1004	CDH6	cadherin 6	515.07	0.764259	1.6985	8.43222e-09	9.81181e-08
ENSG00000081138	1005	CDH7	cadherin 7	4.77349	-1.93465	-3.82285	0.00041895	0.00177265
ENSG00000150394	1006	CDH8	cadherin 8	32.2302	0.479384	1.39415	0.0409808	0.0898307
ENSG00000113100	1007	CDH9	cadherin 9	0.314134	-0.732745	-1.6618	0.803719	NA
ENSG00000040731	1008	CDH10	cadherin 10	9.2406	-1.90423	-3.7431	1.16111e-05	7.20064e-05
ENSG00000140937	1009	CDH11	cadherin 11	3470.58	1.42702	2.68891	2.61e-14	8.29342e-13
ENSG00000154162	1010	CDH12	cadherin 12	53.5744	-2.00532	-4.01478	7.60187e-13	1.85676e-11
ENSG00000140945	1012	CDH13	cadherin 13	2544.52	-0.399901	-1.31942	0.000169096	0.000793619
ENSG00000129910	1013	CDH15	cadherin 15	6.38896	1.27768	2.42448	0.000254998	0.0011403
ENSG00000166589	1014	CDH16	cadherin 16	2.57935	-1.34926	-2.54781	0.0268084	0.0633516
ENSG00000079112	1015	CDH17	cadherin 17	8.48629	0.0516741	1.03647	0.884576	0.925471
ENSG00000145526	1016	CDH18	cadherin 18	9.19507	-1.31233	-2.48343	0.00216448	0.00744634
ENSG00000123374	1017	CDK2	cyclin dependent kinase 2	928.053	-0.12565	-1.091	0.156368	0.262328
ENSG00000250506	1018	CDK3	cyclin dependent kinase 3	15.0719	-0.66845	-1.58936	0.00633481	0.0186462
ENSG00000135446	1019	CDK4	cyclin dependent kinase 4	1446.69	0.215267	1.16092	0.0321262	0.0735852
ENSG00000164885	1020	CDK5	cyclin dependent kinase 5	326.062	0.0668843	1.04745	0.549533	0.670207
ENSG00000105810	1021	CDK6	cyclin dependent kinase 6	4131.87	-0.146892	-1.10718	0.144123	0.246268
ENSG00000134058	1022	CDK7	cyclin dependent kinase 7	881.438	0.170125	1.12516	0.0534425	0.111442
ENSG00000132964	1024	CDK8	cyclin dependent kinase 8	601.117	0.154612	1.11312	0.0375869	0.0835856
ENSG00000136807	1025	CDK9	cyclin dependent kinase 9	1150.72	-0.0231413	-1.01617	0.774767	0.849222
ENSG00000124762	1026	CDKN1A	cyclin dependent kinase inhibitor 1A	4533.87	0.124235	1.08993	0.394884	0.52852
ENSG00000111276	1027	CDKN1B	cyclin dependent kinase inhibitor 1B	1928.81	-0.060054	-1.0425	0.406286	0.539729
ENSG00000129757	1028	CDKN1C	cyclin dependent kinase inhibitor 1C	266.942	0.0859358	1.06138	0.533081	0.655989
ENSG00000147889	1029	CDKN2A	cyclin dependent kinase inhibitor 2A	20.309	1.35619	2.56009	5.20579e-09	6.30134e-08
ENSG00000147883	1030	CDKN2B	cyclin dependent kinase inhibitor 2B	1237.78	0.32834	1.25557	0.00145167	0.00526408
ENSG00000123080	1031	CDKN2C	cyclin dependent kinase inhibitor 2C	405.813	-0.220747	-1.16534	0.0510473	0.107356
ENSG00000129355	1032	CDKN2D	cyclin dependent kinase inhibitor 2D	201.958	0.0546122	1.03858	0.568672	0.686482
ENSG00000100526	1033	CDKN3	cyclin dependent kinase inhibitor 3	114.13	0.754308	1.68682	1.77545e-05	0.000105689
ENSG00000129596	1036	CDO1	cysteine dioxygenase type 1	144.027	0.0108432	1.00754	0.956108	0.972985
ENSG00000184258	1038	CDR1	cerebellar degeneration related protein 1	4.8702	0.169107	1.12436	0.680552	0.777885
ENSG00000140743	1039	CDR2	cerebellar degeneration related protein 2	685.278	0.230535	1.17327	0.0079722	0.0227062
ENSG00000163624	1040	CDS1	CDP-diacylglycerol synthase 1	1459.47	-0.305683	-1.236	0.00232345	0.00789765
ENSG00000204539	1041	CDSN	corneodesmosin	214.447	-0.436775	-1.35358	0.0157062	0.0405069
ENSG00000169442	1043	CD52	CD52 molecule	505.162	0.885136	1.84694	5.42646e-08	5.39217e-07
ENSG00000113722	1044	CDX1	caudal type homeobox 1	12.7223	1.69057	3.22784	1.41434e-07	1.29502e-06
ENSG00000131264	1046	CDX4	caudal type homeobox 4	23.5636	-1.04519	-2.06364	0.000217013	0.000987043
ENSG00000153132	1047	CLGN	calmegin	6.98624	0.252715	1.19145	0.496141	0.622895
ENSG00000105388	1048	CEACAM5	carcinoembryonic antigen related cell adhesion molecule 5	195.605	-0.10148	-1.07287	0.804571	0.87006
ENSG00000245848	1050	CEBPA	CCAAT enhancer binding protein alpha	1628.21	-0.743303	-1.674	1.40293e-07	1.28584e-06
ENSG00000172216	1051	CEBPB	CCAAT enhancer binding protein beta	1329.98	0.283727	1.21734	0.00482745	0.0147889
ENSG00000221869	1052	CEBPD	CCAAT enhancer binding protein delta	938.446	0.3523	1.27659	0.0077426	0.0221616
ENSG00000092067	1053	CEBPE	CCAAT enhancer binding protein epsilon	4.6735	2.52516	5.75637	7.75809e-07	6.16427e-06
ENSG00000153879	1054	CEBPG	CCAAT enhancer binding protein gamma	1941.47	0.00734322	1.0051	0.931909	0.957747
ENSG00000170835	1056	CEL	carboxyl ester lipase	19.5493	-0.387358	-1.308	0.121497	0.215467
ENSG00000170827	1057	CELP	carboxyl ester lipase pseudogene	4.19433	-0.607942	-1.52408	0.230636	0.353481
ENSG00000115163	1058	CENPA	centromere protein A	93.1839	0.209124	1.15599	0.222686	0.344267
ENSG00000125817	1059	CENPB	centromere protein B	3454.6	-0.184926	-1.13676	0.0737519	0.144712
ENSG00000145241	1060	CENPC	centromere protein C	1507.97	-0.182773	-1.13506	0.0391355	0.0864312
ENSG00000138778	1062	CENPE	centromere protein E	406.833	1.42015	2.67613	6.47117e-14	1.90551e-12
ENSG00000117724	1063	CENPF	centromere protein F	1571.59	0.678541	1.60052	1.09699e-05	6.83632e-05
ENSG00000198848	1066	CES1	carboxylesterase 1	859.004	-1.18943	-2.28062	3.38284e-08	3.51061e-07
ENSG00000147400	1069	CETN2	centrin 2	881.373	0.183915	1.13596	0.088023	0.166712
ENSG00000153140	1070	CETN3	centrin 3	234.982	0.450752	1.36675	2.30175e-05	0.000133618
ENSG00000087237	1071	CETP	cholesteryl ester transfer protein	50.9142	0.549656	1.46374	0.000484681	0.00201614
ENSG00000172757	1072	CFL1	cofilin 1	13306.8	0.472619	1.38763	7.86741e-06	5.07577e-05
ENSG00000165410	1073	CFL2	cofilin 2	543.527	0.415148	1.33344	0.00381722	0.0121388
ENSG00000109861	1075	CTSC	cathepsin C	7591.69	1.05308	2.07496	3.86492e-16	1.67835e-14
ENSG00000001626	1080	CFTR	cystic fibrosis transmembrane conductance regulator	126.064	-1.62273	-3.07957	6.52191e-07	5.2555e-06
ENSG00000135346	1081	CGA	glycoprotein hormones, alpha polypeptide	12.4171	0.174448	1.12853	0.849439	0.901212
ENSG00000104827	1082	CGB3	chorionic gonadotropin subunit beta 3	0.313117	0.131833	1.09569	0.964311	NA
ENSG00000170956	1084	CEACAM3	carcinoembryonic antigen related cell adhesion molecule 3	49.6309	3.1401	8.81587	3.35459e-12	7.30087e-11
ENSG00000007306	1087	CEACAM7	carcinoembryonic antigen related cell adhesion molecule 7	76.5383	-2.77198	-6.83044	2.96635e-14	9.32947e-13
ENSG00000124469	1088	CEACAM8	carcinoembryonic antigen related cell adhesion molecule 8	2.97635	1.03077	2.04312	0.0454893	0.0977031
ENSG00000105352	1089	CEACAM4	carcinoembryonic antigen related cell adhesion molecule 4	26.3422	2.66289	6.33298	2.6024e-12	5.78998e-11
ENSG00000136457	1101	CHAD	chondroadherin	71.913	-1.88725	-3.6993	1.28176e-16	6.08054e-15
ENSG00000136161	1102	RCBTB2	RCC1 and BTB domain containing protein 2	769.36	0.676487	1.59824	3.07523e-10	4.6614e-09
ENSG00000070748	1103	CHAT	choline O-acetyltransferase	2.10727	1.39744	2.63433	0.13882	0.239099
ENSG00000180198	1104	RCC1	regulator of chromosome condensation 1	817.71	0.460779	1.37628	2.22985e-08	2.39268e-07
ENSG00000153922	1105	CHD1	chromodomain helicase DNA binding protein 1	2433.5	0.441771	1.35827	0.000203231	0.000932389
ENSG00000173575	1106	CHD2	chromodomain helicase DNA binding protein 2	4085.99	0.126716	1.09181	0.0714449	0.140889
ENSG00000170004	1107	CHD3	chromodomain helicase DNA binding protein 3	4293.17	0.271463	1.20703	0.00142949	0.00519794
ENSG00000111642	1108	CHD4	chromodomain helicase DNA binding protein 4	7678.83	-0.0903733	-1.06465	0.206988	0.325694
ENSG00000198610	1109	AKR1C4	aldo-keto reductase family 1 member C4	2.14228	-0.479214	-1.39398	0.456646	0.586703
ENSG00000149554	1111	CHEK1	checkpoint kinase 1	356.145	0.510705	1.42475	3.8069e-06	2.6301e-05
ENSG00000053254	1112	FOXN3	forkhead box N3	7618.64	-0.324109	-1.25189	3.22388e-06	2.26241e-05
ENSG00000100604	1113	CHGA	chromogranin A	13.0514	-0.889411	-1.85242	0.00526442	0.0159438
ENSG00000089199	1114	CHGB	chromogranin B	1.82029	1.2261	2.33933	0.0975538	0.181161
ENSG00000133048	1116	CHI3L1	chitinase 3 like 1	3437.51	0.564187	1.47855	0.0605945	0.123416
ENSG00000064886	1117	CHI3L2	chitinase 3 like 2	3243.39	2.20234	4.60225	1.01231e-08	1.15785e-07
ENSG00000133063	1118	CHIT1	chitinase 1	414.101	3.79567	13.8871	7.75871e-14	2.25057e-12
ENSG00000110721	1119	CHKA	choline kinase alpha	179.231	0.245008	1.1851	0.0241531	0.0580803
ENSG00000100288	1120	CHKB	choline kinase beta	31.3767	-0.240149	-1.18111	0.224135	0.345986
ENSG00000188419	1121	CHM	CHM, Rab escort protein 1	1214.14	0.328341	1.25557	0.00263576	0.00880852
ENSG00000203668	1122	CHML	CHM like, Rab escort protein 2	585.444	0.342347	1.26782	0.00400583	0.0126429
ENSG00000128656	1123	CHN1	chimerin 1	731.08	2.17316	4.51009	1.98279e-37	7.50749e-34
ENSG00000106069	1124	CHN2	chimerin 2	272.669	0.291281	1.22373	0.0012068	0.00448666
ENSG00000168539	1128	CHRM1	cholinergic receptor muscarinic 1	47.1851	-2.98749	-7.93092	3.35532e-22	5.04048e-20
ENSG00000181072	1129	CHRM2	cholinergic receptor muscarinic 2	4.02137	-1.109	-2.15697	0.0254509	0.0607112
ENSG00000143669	1130	LYST	lysosomal trafficking regulator	6894.88	-0.122044	-1.08828	0.187353	0.30192
ENSG00000133019	1131	CHRM3	cholinergic receptor muscarinic 3	77.3461	-1.4104	-2.65811	0.000570369	0.00232521
ENSG00000180720	1132	CHRM4	cholinergic receptor muscarinic 4	38.8816	-3.00473	-8.02627	1.21606e-16	5.7837e-15
ENSG00000184984	1133	CHRM5	cholinergic receptor muscarinic 5	39.973	-0.389062	-1.30954	0.0620901	0.125804
ENSG00000138435	1134	CHRNA1	cholinergic receptor nicotinic alpha 1 subunit	9.88396	0.342202	1.26769	0.484065	0.612435
ENSG00000120903	1135	CHRNA2	cholinergic receptor nicotinic alpha 2 subunit	14.5823	-1.08234	-2.11747	0.000224081	0.00101581
ENSG00000080644	1136	CHRNA3	cholinergic receptor nicotinic alpha 3 subunit	31.1842	1.22126	2.33151	9.35743e-09	1.07861e-07
ENSG00000101204	1137	CHRNA4	cholinergic receptor nicotinic alpha 4 subunit	1.80327	-2.26828	-4.81748	0.0193457	0.0481816
ENSG00000169684	1138	CHRNA5	cholinergic receptor nicotinic alpha 5 subunit	17.1375	0.53252	1.44645	0.00875344	0.0246051
ENSG00000175344	1139	CHRNA7	cholinergic receptor nicotinic alpha 7 subunit	27.0682	-0.0250464	-1.01751	0.878514	0.92126
ENSG00000170175	1140	CHRNB1	cholinergic receptor nicotinic beta 1 subunit	283.291	-0.248184	-1.18771	0.00405192	0.0127535
ENSG00000160716	1141	CHRNB2	cholinergic receptor nicotinic beta 2 subunit	73.7228	-0.310465	-1.24011	0.0318408	0.0730219
ENSG00000147432	1142	CHRNB3	cholinergic receptor nicotinic beta 3 subunit	0.463378	1.08705	2.12439	0.690237	NA
ENSG00000117971	1143	CHRNB4	cholinergic receptor nicotinic beta 4 subunit	8.8872	0.959221	1.94426	0.00155579	0.00559716
ENSG00000135902	1144	CHRND	cholinergic receptor nicotinic delta subunit	9.19632	-0.54703	-1.46107	0.150088	0.254089
ENSG00000108556	1145	CHRNE	cholinergic receptor nicotinic epsilon subunit	61.9702	-0.31413	-1.24326	0.125028	0.220218
ENSG00000196811	1146	CHRNG	cholinergic receptor nicotinic gamma subunit	102.746	-0.691809	-1.61531	5.33321e-05	0.000283089
ENSG00000213341	1147	CHUK	conserved helix-loop-helix ubiquitous kinase	1006.35	0.443869	1.36025	8.63302e-06	5.51456e-05
ENSG00000176194	1149	CIDEA	cell death inducing DFFA like effector a	373.562	-0.852643	-1.80581	0.0345398	0.0780563
ENSG00000166165	1152	CKB	creatine kinase B	951.263	-1.3619	-2.57023	1.81974e-14	5.96176e-13
ENSG00000099622	1153	CIRBP	cold inducible RNA binding protein	5054.43	-0.431398	-1.34854	3.38894e-09	4.22674e-08
ENSG00000114737	1154	CISH	cytokine inducible SH2 containing protein	401.057	0.171689	1.12638	0.0728896	0.143248
ENSG00000105254	1155	TBCB	tubulin folding cofactor B	1261	0.203404	1.15141	0.0255554	0.0608977
ENSG00000104879	1158	CKM	creatine kinase, M-type	8.55584	-1.3328	-2.51891	7.70477e-05	0.000393654
ENSG00000237289	1159	CKMT1B	creatine kinase, mitochondrial 1B	1925.37	0.0418965	1.02947	0.764282	0.841648
ENSG00000131730	1160	CKMT2	creatine kinase, mitochondrial 2	179.863	-0.82596	-1.77271	1.24139e-10	2.02631e-09
ENSG00000049167	1161	ERCC8	ERCC excision repair 8, CSA ubiquitin ligase complex subunit	364.948	0.220286	1.16496	0.0223644	0.0544522
ENSG00000173207	1163	CKS1B	CDC28 protein kinase regulatory subunit 1B	475.108	-0.103778	-1.07458	0.250223	0.376072
ENSG00000123975	1164	CKS2	CDC28 protein kinase regulatory subunit 2	253.689	0.777862	1.71459	1.21153e-07	1.12183e-06
ENSG00000161203	1173	AP2M1	adaptor related protein complex 2 subunit mu 1	5512.86	0.343256	1.26862	4.40944e-05	0.000238442
ENSG00000106367	1174	AP1S1	adaptor related protein complex 1 subunit sigma 1	1029.41	-0.081223	-1.05791	0.428603	0.560514
ENSG00000042753	1175	AP2S1	adaptor related protein complex 2 subunit sigma 1	1854.64	0.486053	1.40061	8.54702e-06	5.46273e-05
ENSG00000177879	1176	AP3S1	adaptor related protein complex 3 subunit sigma 1	1522.21	0.355985	1.27986	0.000351152	0.00151245
ENSG00000105205	1178	CLC	Charcot-Leyden crystal galectin	21.9398	3.34817	10.1836	8.41765e-16	3.4109e-14
ENSG00000016490	1179	CLCA1	chloride channel accessory 1	0.873364	0.0298302	1.02089	0.982663	NA
ENSG00000188037	1180	CLCN1	chloride voltage-gated channel 1	9.51736	2.2397	4.72298	2.78917e-07	2.42755e-06
ENSG00000114859	1181	CLCN2	chloride voltage-gated channel 2	127.732	-0.480031	-1.39477	9.65348e-05	0.000481631
ENSG00000109572	1182	CLCN3	chloride voltage-gated channel 3	5989.74	0.0866793	1.06192	0.335683	0.469324
ENSG00000073464	1183	CLCN4	chloride voltage-gated channel 4	369.063	0.0592372	1.04191	0.591899	0.705692
ENSG00000171365	1184	CLCN5	chloride voltage-gated channel 5	1315.03	0.0687414	1.0488	0.346622	0.480329
ENSG00000011021	1185	CLCN6	chloride voltage-gated channel 6	605.699	-0.0667743	-1.04737	0.412209	0.545141
ENSG00000103249	1186	CLCN7	chloride voltage-gated channel 7	1047.79	0.220187	1.16488	0.118287	0.210868
ENSG00000186510	1187	CLCNKA	chloride voltage-gated channel Ka	4.4346	-1.04467	-2.0629	0.116814	0.208888
ENSG00000184908	1188	CLCNKB	chloride voltage-gated channel Kb	4.05706	-0.808981	-1.75197	0.0643301	0.129512
ENSG00000120885	1191	CLU	clusterin	8968.27	-0.047543	-1.0335	0.794859	0.863056
ENSG00000213719	1192	CLIC1	chloride intracellular channel 1	10642.4	0.019799	1.01382	0.847158	0.899664
ENSG00000155962	1193	CLIC2	chloride intracellular channel 2	876.234	0.437871	1.3546	0.000617657	0.00249323
ENSG00000013441	1195	CLK1	CDC like kinase 1	2722.69	0.0507904	1.03583	0.569296	0.686899
ENSG00000176444	1196	CLK2	CDC like kinase 2	819.793	-0.0355286	-1.02493	0.618463	0.727816
ENSG00000232553	1197	CLK2P1	CDC like kinase 2, pseudogene 1	0.628815	0.713379	1.63964	0.600609	NA
ENSG00000179335	1198	CLK3	CDC like kinase 3	1704.34	-0.331448	-1.25828	1.66458e-07	1.5066e-06
ENSG00000166340	1200	TPP1	tripeptidyl peptidase 1	2729.62	0.57448	1.48914	1.29165e-12	3.03259e-11
ENSG00000188603	1201	CLN3	CLN3, battenin	58.5795	-0.0976392	-1.07002	0.569114	0.686724
ENSG00000261832	1201	CLN3	CLN3, battenin	2.31375	-0.489664	-1.40412	0.403015	0.53641
ENSG00000102805	1203	CLN5	CLN5, intracellular trafficking protein	661.448	-0.234892	-1.17682	0.0244403	0.0586717
ENSG00000074201	1207	CLNS1A	chloride nucleotide-sensitive channel 1A	1843.71	0.136795	1.09946	0.0591427	0.121013
ENSG00000137392	1208	CLPS	colipase	0.312177	0.362871	1.28598	0.902187	NA
ENSG00000104853	1209	CLPTM1	CLPTM1, transmembrane protein	1878.45	0.0260765	1.01824	0.775135	0.849524
ENSG00000122705	1211	CLTA	clathrin light chain A	2838.11	0.198128	1.14721	0.00590542	0.0175857
ENSG00000175416	1212	CLTB	clathrin light chain B	6029.27	-0.40029	-1.31977	0.000271624	0.00120662
ENSG00000141367	1213	CLTC	clathrin heavy chain	23061.5	0.284012	1.21758	0.00167351	0.00596552
ENSG00000092009	1215	CMA1	chymase 1	517.971	0.438568	1.35526	0.00125646	0.0046465
ENSG00000163823	1230	CCR1	C-C motif chemokine receptor 1	855.783	1.79516	3.47055	1.64657e-19	1.35824e-17
ENSG00000183625	1232	CCR3	C-C motif chemokine receptor 3	26.6669	0.653953	1.57347	0.0279447	0.0655473
ENSG00000183813	1233	CCR4	C-C motif chemokine receptor 4	447.393	0.816271	1.76085	1.40014e-06	1.05639e-05
ENSG00000160791	1234	CCR5	C-C motif chemokine receptor 5 (gene/pseudogene)	396.959	1.69567	3.23928	2.0429e-21	2.51651e-19
ENSG00000112486	1235	CCR6	C-C motif chemokine receptor 6	28.1443	0.511092	1.42513	0.0137526	0.0362334
ENSG00000126353	1236	CCR7	C-C motif chemokine receptor 7	240.301	1.85561	3.61905	7.98054e-15	2.75627e-13
ENSG00000179934	1237	CCR8	C-C motif chemokine receptor 8	40.0758	-0.393681	-1.31374	0.0184517	0.0463424
ENSG00000144648	1238	ACKR2	atypical chemokine receptor 2	161.463	1.56938	2.96777	5.02575e-11	8.78141e-10
ENSG00000174600	1240	CMKLR1	chemerin chemokine-like receptor 1	1118.16	0.914102	1.8844	3.17139e-11	5.76198e-10
ENSG00000213903	1241	LTB4R	leukotriene B4 receptor	2434.22	0.174956	1.12893	0.28669	0.417177
ENSG00000023839	1244	ABCC2	ATP binding cassette subfamily C member 2	146.073	-0.280042	-1.21423	0.00406311	0.0127789
ENSG00000070729	1258	CNGB1	cyclic nucleotide gated channel beta 1	114.867	4.39327	21.0139	3.63487e-32	4.63195e-29
ENSG00000198515	1259	CNGA1	cyclic nucleotide gated channel alpha 1	112.323	-0.733314	-1.66245	1.09286e-08	1.24343e-07
ENSG00000144191	1261	CNGA3	cyclic nucleotide gated channel alpha 3	2.88495	0.675763	1.59744	0.287417	0.418071
ENSG00000132259	1262	CNGA4	cyclic nucleotide gated channel alpha 4	6.98099	-0.177347	-1.1308	0.568876	0.68659
ENSG00000173846	1263	PLK3	polo like kinase 3	934.064	-0.0486694	-1.03431	0.70488	0.796845
ENSG00000130176	1264	CNN1	calponin 1	902.557	-0.694836	-1.6187	0.0460106	0.0986379
ENSG00000064666	1265	CNN2	calponin 2	3510.03	0.815702	1.76015	7.93625e-19	5.7282e-17
ENSG00000117519	1266	CNN3	calponin 3	4856.33	0.812982	1.75684	1.23543e-13	3.46663e-12
ENSG00000173786	1267	CNP	2',3'-cyclic nucleotide 3' phosphodiesterase	2360.69	0.282518	1.21632	0.000568137	0.0023175
ENSG00000118432	1268	CNR1	cannabinoid receptor 1	142.695	0.266365	1.20277	0.0493322	0.104402
ENSG00000188822	1269	CNR2	cannabinoid receptor 2	36.7525	2.22906	4.68828	3.14423e-12	6.87544e-11
ENSG00000242689	1270	CNTF	ciliary neurotrophic factor	42.5854	-0.380808	-1.30207	0.0218632	0.0534292
ENSG00000122756	1271	CNTFR	ciliary neurotrophic factor receptor	68.7799	-2.45519	-5.48386	8.83944e-25	2.4936e-22
ENSG00000018236	1272	CNTN1	contactin 1	3232.04	-0.0297498	-1.02084	0.859007	0.907611
ENSG00000108821	1277	COL1A1	collagen type I alpha 1 chain	187488	2.15848	4.46445	1.15685e-05	7.1767e-05
ENSG00000164692	1278	COL1A2	collagen type I alpha 2 chain	201602	1.72381	3.30307	1.10204e-05	6.86544e-05
ENSG00000139219	1280	COL2A1	collagen type II alpha 1 chain	9.83835	-0.713155	-1.63939	0.0166547	0.042558
ENSG00000168542	1281	COL3A1	collagen type III alpha 1 chain	317281	2.45882	5.49768	3.6242e-08	3.738e-07
ENSG00000187498	1282	COL4A1	collagen type IV alpha 1 chain	10571.2	2.36047	5.13536	7.03683e-34	1.23831e-30
ENSG00000134871	1284	COL4A2	collagen type IV alpha 2 chain	7161.13	1.79243	3.46398	1.5204e-23	2.95719e-21
ENSG00000169031	1285	COL4A3	collagen type IV alpha 3 chain	116.331	0.923968	1.89733	1.62433e-05	9.75577e-05
ENSG00000081052	1286	COL4A4	collagen type IV alpha 4 chain	521.44	2.26678	4.81247	1.72526e-20	1.75639e-18
ENSG00000188153	1287	COL4A5	collagen type IV alpha 5 chain	2188.18	-1.04756	-2.06703	6.06566e-13	1.51868e-11
ENSG00000197565	1288	COL4A6	collagen type IV alpha 6 chain	713.534	-1.10558	-2.15185	4.65905e-14	1.41012e-12
ENSG00000130635	1289	COL5A1	collagen type V alpha 1 chain	13236.1	2.00833	4.02315	4.5376e-21	5.27318e-19
ENSG00000204262	1290	COL5A2	collagen type V alpha 2 chain	31643.9	2.81156	7.02044	1.9354e-27	9.93369e-25
ENSG00000142156	1291	COL6A1	collagen type VI alpha 1 chain	20613.2	1.14447	2.21064	2.16728e-11	4.06971e-10
ENSG00000142173	1292	COL6A2	collagen type VI alpha 2 chain	31246.4	1.03925	2.05517	2.31668e-11	4.32607e-10
ENSG00000163359	1293	COL6A3	collagen type VI alpha 3 chain	64014.4	1.95046	3.86497	8.59746e-33	1.31772e-29
ENSG00000114270	1294	COL7A1	collagen type VII alpha 1 chain	7327.43	-0.863112	-1.81896	7.09813e-09	8.38592e-08
ENSG00000144810	1295	COL8A1	collagen type VIII alpha 1 chain	628.669	1.53364	2.89516	3.77303e-11	6.75544e-10
ENSG00000171812	1296	COL8A2	collagen type VIII alpha 2 chain	857.735	0.107035	1.07701	0.455865	0.586006
ENSG00000112280	1297	COL9A1	collagen type IX alpha 1 chain	4.2935	-0.828058	-1.77529	0.0832086	0.159329
ENSG00000049089	1298	COL9A2	collagen type IX alpha 2 chain	120.438	-0.38608	-1.30684	0.0197195	0.0489674
ENSG00000092758	1299	COL9A3	collagen type IX alpha 3 chain	111.005	-0.145396	-1.10603	0.230568	0.353421
ENSG00000123500	1300	COL10A1	collagen type X alpha 1 chain	265.078	0.305686	1.23601	0.0747732	0.146436
ENSG00000060718	1301	COL11A1	collagen type XI alpha 1 chain	797.452	1.97774	3.93875	4.19271e-05	0.000228023
ENSG00000204248	1302	COL11A2	collagen type XI alpha 2 chain	29.6958	0.232638	1.17498	0.293115	0.424487
ENSG00000111799	1303	COL12A1	collagen type XII alpha 1 chain	21186	1.70002	3.24906	7.41274e-11	1.25602e-09
ENSG00000197467	1305	COL13A1	collagen type XIII alpha 1 chain	301.523	0.526218	1.44015	0.000123036	0.000598264
ENSG00000204291	1306	COL15A1	collagen type XV alpha 1 chain	6056.44	1.10968	2.15798	4.37507e-15	1.56667e-13
ENSG00000084636	1307	COL16A1	collagen type XVI alpha 1 chain	6344.39	0.473282	1.38826	0.00166865	0.0059505
ENSG00000065618	1308	COL17A1	collagen type XVII alpha 1 chain	50302.4	-1.11347	-2.16365	9.11942e-19	6.50595e-17
ENSG00000082293	1310	COL19A1	collagen type XIX alpha 1 chain	25.6484	1.59057	3.01168	6.79218e-08	6.60888e-07
ENSG00000105664	1311	COMP	cartilage oligomeric matrix protein	1755.78	0.912046	1.88171	0.00477511	0.0146553
ENSG00000093010	1312	COMT	catechol-O-methyltransferase	2115.3	-0.251251	-1.19024	0.00101778	0.0038628
ENSG00000122218	1314	COPA	coatomer protein complex subunit alpha	8947.01	0.267664	1.20386	0.00244318	0.00826205
ENSG00000129083	1315	COPB1	coatomer protein complex subunit beta 1	4534.59	0.555968	1.47015	4.15482e-08	4.23679e-07
ENSG00000067082	1316	KLF6	Kruppel like factor 6	4256.32	0.0223458	1.01561	0.740757	0.824513
ENSG00000136868	1317	SLC31A1	solute carrier family 31 member 1	3721.93	-0.106759	-1.07681	0.320924	0.453961
ENSG00000136867	1318	SLC31A2	solute carrier family 31 member 2	237.969	-0.463542	-1.37892	3.12893e-05	0.000175409
ENSG00000241563	1325	CORT	cortistatin	5.00041	-0.111454	-1.08032	0.766752	0.843414
ENSG00000107968	1326	MAP3K8	mitogen-activated protein kinase kinase kinase 8	1155.79	0.184905	1.13674	0.0674593	0.134631
ENSG00000131143	1327	COX4I1	cytochrome c oxidase subunit 4I1	5592.33	-0.113776	-1.08206	0.242763	0.367601
ENSG00000135940	1329	COX5B	cytochrome c oxidase subunit 5B	2752.39	-0.1538	-1.1125	0.256135	0.382726
ENSG00000111775	1337	COX6A1	cytochrome c oxidase subunit 6A1	1923	-0.00972789	-1.00677	0.937951	0.96155
ENSG00000156885	1339	COX6A2	cytochrome c oxidase subunit 6A2	0.510883	0.263338	1.20025	0.913023	NA
ENSG00000126267	1340	COX6B1	cytochrome c oxidase subunit 6B1	3302.37	-0.0501468	-1.03537	0.671664	0.770825
ENSG00000164919	1345	COX6C	cytochrome c oxidase subunit 6C	1574.12	0.181269	1.13388	0.108014	0.196565
ENSG00000161281	1346	COX7A1	cytochrome c oxidase subunit 7A1	345.271	0.232146	1.17458	0.0668698	0.133685
ENSG00000112695	1347	COX7A2	cytochrome c oxidase subunit 7A2	2022.29	0.0970088	1.06955	0.483147	0.611735
ENSG00000131174	1349	COX7B	cytochrome c oxidase subunit 7B	1603.36	-0.0242059	-1.01692	0.841442	0.895763
ENSG00000127184	1350	COX7C	cytochrome c oxidase subunit 7C	2995.87	-0.0206874	-1.01444	0.8512	0.902355
ENSG00000176340	1351	COX8A	cytochrome c oxidase subunit 8A	2217.59	-0.0446998	-1.03147	0.703602	0.796009
ENSG00000006695	1352	COX10	cytochrome c oxidase assembly factor heme A:farnesyltransferase COX10	521.67	0.103128	1.0741	0.118208	0.210758
ENSG00000166260	1353	COX11	cytochrome c oxidase copper chaperone COX11	837.409	-0.146226	-1.10667	0.0451201	0.097112
ENSG00000014919	1355	COX15	cytochrome c oxidase assembly homolog COX15	1353.6	-0.0151327	-1.01054	0.833292	0.890086
ENSG00000047457	1356	CP	ceruloplasmin	1833.33	-0.928283	-1.90301	2.01279e-06	1.47089e-05
ENSG00000091704	1357	CPA1	carboxypeptidase A1	2.73883	-0.492417	-1.4068	0.359463	0.49326
ENSG00000158516	1358	CPA2	carboxypeptidase A2	3.54676	0.106852	1.07688	0.818773	0.879918
ENSG00000163751	1359	CPA3	carboxypeptidase A3	3127.32	0.924012	1.89738	2.75882e-07	2.40364e-06
ENSG00000153002	1360	CPB1	carboxypeptidase B1	21.7996	-0.561008	-1.4753	0.0986226	0.182778
ENSG00000080618	1361	CPB2	carboxypeptidase B2	8.4887	-0.721751	-1.64918	0.0377459	0.0838886
ENSG00000108582	1362	CPD	carboxypeptidase D	4464.9	0.374624	1.2965	0.00233424	0.00792774
ENSG00000109472	1363	CPE	carboxypeptidase E	1561.75	0.16536	1.12145	0.126714	0.222541
ENSG00000189143	1364	CLDN4	claudin 4	2682.72	-1.09036	-2.12928	6.14694e-13	1.53563e-11
ENSG00000165215	1365	CLDN3	claudin 3	14.4207	-2.67411	-6.38246	1.72212e-07	1.55449e-06
ENSG00000181885	1366	CLDN7	claudin 7	90.4621	-0.197139	-1.14642	0.391677	0.525521
ENSG00000135678	1368	CPM	carboxypeptidase M	2854.4	-0.279669	-1.21392	0.0412791	0.0903983
ENSG00000178772	1370	CPN2	carboxypeptidase N subunit 2	5.37426	1.83311	3.56304	2.32396e-06	1.67803e-05
ENSG00000080819	1371	CPOX	coproporphyrinogen oxidase	501.244	0.227459	1.17077	0.00629029	0.0185314
ENSG00000021826	1373	CPS1	carbamoyl-phosphate synthase 1	270.781	-0.6003	-1.51603	2.64887e-05	0.000151343
ENSG00000110090	1374	CPT1A	carnitine palmitoyltransferase 1A	1767.95	-0.0136226	-1.00949	0.886543	0.926952
ENSG00000205560	1375	CPT1B	carnitine palmitoyltransferase 1B	17.9006	0.0499267	1.03521	0.854721	0.904531
ENSG00000157184	1376	CPT2	carnitine palmitoyltransferase 2	444.11	0.0160286	1.01117	0.860186	0.908311
ENSG00000203710	1378	CR1	complement C3b/C4b receptor 1 (Knops blood group)	612.915	2.31301	4.96919	1.03577e-23	2.13838e-21
ENSG00000197721	1379	CR1L	complement C3b/C4b receptor 1 like	5.71208	1.71143	3.27485	0.000207104	0.000948393
ENSG00000117322	1380	CR2	complement C3d receptor 2	32.8599	4.27655	19.3807	1.77827e-24	4.76202e-22
ENSG00000166426	1381	CRABP1	cellular retinoic acid binding protein 1	84.3064	-0.272833	-1.20818	0.293506	0.424936
ENSG00000143320	1382	CRABP2	cellular retinoic acid binding protein 2	5800.94	0.828024	1.77525	4.43939e-08	4.4849e-07
ENSG00000095321	1384	CRAT	carnitine O-acetyltransferase	1416.92	-0.540505	-1.45448	0.0516124	0.108304
ENSG00000118260	1385	CREB1	cAMP responsive element binding protein 1	2669.69	0.300334	1.23143	0.00203642	0.00706231
ENSG00000115966	1386	ATF2	activating transcription factor 2	1741.03	0.372288	1.2944	0.000430882	0.00181793
ENSG00000005339	1387	CREBBP	CREB binding protein	2833.03	-0.274716	-1.20976	0.00846521	0.0239223
ENSG00000213676	1388	ATF6B	activating transcription factor 6 beta	1724.35	0.0217503	1.01519	0.790772	0.860283
ENSG00000111269	1389	CREBL2	cAMP responsive element binding protein like 2	2577.45	0.145721	1.10628	0.121261	0.215101
ENSG00000095794	1390	CREM	cAMP responsive element modulator	367.575	0.825083	1.77164	1.44852e-11	2.79677e-10
ENSG00000145708	1393	CRHBP	corticotropin releasing hormone binding protein	22.688	0.0719591	1.05114	0.746193	0.828312
ENSG00000120088	1394	CRHR1	corticotropin releasing hormone receptor 1	0.976278	0.710907	1.63683	0.423417	NA
ENSG00000106113	1395	CRHR2	corticotropin releasing hormone receptor 2	39.9499	-0.0241822	-1.0169	0.90956	0.942636
ENSG00000213145	1396	CRIP1	cysteine rich protein 1	129.462	-0.712453	-1.63859	1.74704e-05	0.000104149
ENSG00000182809	1397	CRIP2	cysteine rich protein 2	1704.13	-0.434853	-1.35177	0.000363332	0.00155856
ENSG00000167193	1398	CRK	CRK proto-oncogene, adaptor protein	3074.82	0.23894	1.18013	0.000393366	0.00167552
ENSG00000099942	1399	CRKL	CRK like proto-oncogene, adaptor protein	4208.33	-0.160554	-1.11772	0.0241637	0.0580983
ENSG00000072832	1400	CRMP1	collapsin response mediator protein 1	359.709	-0.212133	-1.1584	0.0565279	0.116681
ENSG00000132693	1401	CRP	C-reactive protein	0.618862	0.603855	1.51977	0.837314	NA
ENSG00000145681	1404	HAPLN1	hyaluronan and proteoglycan link protein 1	35.0498	-0.52125	-1.4352	0.284978	0.415209
ENSG00000105392	1406	CRX	cone-rod homeobox	0.306059	-0.617555	-1.53427	0.834121	NA
ENSG00000008405	1407	CRY1	cryptochrome circadian regulator 1	736.73	0.20343	1.15143	0.0239354	0.0576431
ENSG00000121671	1408	CRY2	cryptochrome circadian regulator 2	2052.92	-0.786512	-1.7249	3.42257e-10	5.13316e-09
ENSG00000160202	1409	CRYAA	crystallin alpha A	0.439192	1.07887	2.11239	0.698256	NA
ENSG00000109846	1410	CRYAB	crystallin alpha B	2354.1	-1.28462	-2.43618	3.95442e-10	5.8689e-09
ENSG00000108255	1411	CRYBA1	crystallin beta A1	21.4879	-0.277357	-1.21197	0.217963	0.338711
ENSG00000163499	1412	CRYBA2	crystallin beta A2	0.525697	0.537268	1.45122	0.800697	NA
ENSG00000196431	1413	CRYBA4	crystallin beta A4	1.15874	2.08915	4.25499	0.0371204	0.0827422
ENSG00000100122	1414	CRYBB1	crystallin beta B1	18.3344	0.833894	1.78249	0.00153801	0.00554075
ENSG00000244752	1415	CRYBB2	crystallin beta B2	2.85588	0.0984412	1.07062	0.829612	0.887438
ENSG00000100058	1416	CRYBB2P1	crystallin beta B2 pseudogene 1	317.536	-0.204268	-1.1521	0.00401785	0.0126722
ENSG00000100053	1417	CRYBB3	crystallin beta B3	13.6807	-1.12448	-2.18022	0.00010376	0.000513728
ENSG00000213139	1427	CRYGS	crystallin gamma S	77.5747	-0.0141284	-1.00984	0.931856	0.95772
ENSG00000103316	1428	CRYM	crystallin mu	96.2642	-0.634147	-1.55202	0.000195578	0.000900857
ENSG00000116791	1429	CRYZ	crystallin zeta	709.103	0.332926	1.25957	0.00475587	0.0146023
ENSG00000062485	1431	CS	citrate synthase	5682.97	-0.216522	-1.16193	0.0442099	0.09547
ENSG00000112062	1432	MAPK14	mitogen-activated protein kinase 14	3813.27	0.102365	1.07353	0.115842	0.20745
ENSG00000124207	1434	CSE1L	chromosome segregation 1 like	3910.86	0.0851097	1.06077	0.465236	0.595134
ENSG00000184371	1435	CSF1	colony stimulating factor 1	1026.57	0.0508483	1.03587	0.603222	0.715522
ENSG00000182578	1436	CSF1R	colony stimulating factor 1 receptor	3349.14	0.541665	1.45565	1.71453e-07	1.54802e-06
ENSG00000164400	1437	CSF2	colony stimulating factor 2	12.2937	0.283504	1.21715	0.430623	0.562575
ENSG00000198223	1438	CSF2RA	colony stimulating factor 2 receptor alpha subunit	584.495	1.01062	2.01478	1.60927e-15	6.21427e-14
ENSG00000100368	1439	CSF2RB	colony stimulating factor 2 receptor beta common subunit	1637.22	1.45419	2.74003	4.83339e-15	1.71913e-13
ENSG00000108342	1440	CSF3	colony stimulating factor 3	105.212	3.01698	8.09471	3.57157e-06	2.48283e-05
ENSG00000119535	1441	CSF3R	colony stimulating factor 3 receptor	834.888	2.80967	7.01122	1.36285e-22	2.2285e-20
ENSG00000103653	1445	CSK	C-terminal Src kinase	1075.32	0.534468	1.44841	2.5012e-06	1.79723e-05
ENSG00000113712	1452	CSNK1A1	casein kinase 1 alpha 1	9576.92	0.236998	1.17854	0.00324913	0.0105595
ENSG00000141551	1453	CSNK1D	casein kinase 1 delta	954.877	0.221713	1.16612	0.0431311	0.0935778
ENSG00000213923	1454	CSNK1E	casein kinase 1 epsilon	2568.95	-0.281929	-1.21582	0.00341354	0.0110288
ENSG00000133275	1455	CSNK1G2	casein kinase 1 gamma 2	1304.56	0.244191	1.18443	0.0267068	0.0631608
ENSG00000151292	1456	CSNK1G3	casein kinase 1 gamma 3	1372.82	0.378239	1.29975	0.000464513	0.00194406
ENSG00000101266	1457	CSNK2A1	casein kinase 2 alpha 1	4302.88	-0.0709381	-1.0504	0.413439	0.546212
ENSG00000070770	1459	CSNK2A2	casein kinase 2 alpha 2	4337.53	-0.314304	-1.24341	0.0177323	0.0448128
ENSG00000204435	1460	CSNK2B	casein kinase 2 beta	1103.08	-0.335632	-1.26193	0.00656133	0.0191876
ENSG00000038427	1462	VCAN	versican	23987.2	1.33675	2.52581	3.04534e-18	1.95722e-16
ENSG00000130287	1463	NCAN	neurocan	0.704942	0.593758	1.50917	0.634234	NA
ENSG00000173546	1464	CSPG4	chondroitin sulfate proteoglycan 4	1109.82	-0.705096	-1.63025	0.00042039	0.00177833
ENSG00000159176	1465	CSRP1	cysteine and glycine rich protein 1	5319.8	-0.151204	-1.1105	0.316903	0.449875
ENSG00000175183	1466	CSRP2	cysteine and glycine rich protein 2	798.647	0.880033	1.84042	9.0208e-08	8.59406e-07
ENSG00000183048	1468	SLC25A10	solute carrier family 25 member 10	108.278	-0.285608	-1.21892	0.0674409	0.134609
ENSG00000170373	1469	CST1	cystatin SN	6.25376	1.46272	2.75628	0.247977	0.373446
ENSG00000170369	1470	CST2	cystatin SA	1.52803	0.771307	1.70682	0.364926	0.498865
ENSG00000101439	1471	CST3	cystatin C	11018.8	0.0699963	1.04971	0.417025	0.549613
ENSG00000175315	1474	CST6	cystatin E/M	8140.25	-1.901	-3.73473	3.65743e-11	6.57704e-10
ENSG00000121552	1475	CSTA	cystatin A	8441.41	0.296485	1.22815	0.174525	0.285784
ENSG00000160213	1476	CSTB	cystatin B	3559.3	0.662027	1.5823	0.000101125	0.000502159
ENSG00000101138	1477	CSTF1	cleavage stimulation factor subunit 1	1320.61	-0.0383973	-1.02697	0.712736	0.803023
ENSG00000101811	1478	CSTF2	cleavage stimulation factor subunit 2	574.898	0.136043	1.09889	0.100888	0.186172
ENSG00000176102	1479	CSTF3	cleavage stimulation factor subunit 3	595.108	0.27823	1.21271	0.00222779	0.00762368
ENSG00000183072	1482	NKX2-5	NK2 homeobox 5	1.29623	-0.549258	-1.46333	0.603603	0.715823
ENSG00000117151	1486	CTBS	chitobiase	835.18	0.18259	1.13492	0.0537681	0.11195
ENSG00000159692	1487	CTBP1	C-terminal binding protein 1	2149.57	-0.0484337	-1.03414	0.589475	0.703773
ENSG00000175029	1488	CTBP2	C-terminal binding protein 2	1089.87	0.343191	1.26856	0.000124392	0.000604142
ENSG00000150281	1489	CTF1	cardiotrophin 1	31.8493	-0.00927207	-1.00645	0.948477	0.967858
ENSG00000118523	1490	CTGF	connective tissue growth factor	2013.19	1.19052	2.28235	5.58236e-09	6.71755e-08
ENSG00000116761	1491	CTH	cystathionine gamma-lyase	83.0635	0.126445	1.0916	0.366013	0.499996
ENSG00000163599	1493	CTLA4	cytotoxic T-lymphocyte associated protein 4	96.2536	1.77509	3.42258	1.15514e-11	2.28156e-10
ENSG00000044115	1495	CTNNA1	catenin alpha 1	13660.4	-0.18727	-1.13861	0.0400377	0.0881025
ENSG00000066032	1496	CTNNA2	catenin alpha 2	6.10203	-0.269704	-1.20556	0.481836	0.610451
ENSG00000040531	1497	CTNS	cystinosin, lysosomal cystine transporter	752.246	0.0736641	1.05239	0.459655	0.58981
ENSG00000168036	1499	CTNNB1	catenin beta 1	14833.8	0.0823995	1.05878	0.341187	0.474845
ENSG00000198561	1500	CTNND1	catenin delta 1	18134.4	-0.338182	-1.26416	5.22238e-05	0.000277688
ENSG00000169862	1501	CTNND2	catenin delta 2	33.9675	-1.42051	-2.67679	0.000167592	0.000788062
ENSG00000171793	1503	CTPS1	CTP synthase 1	615.511	0.437387	1.35415	3.97431e-06	2.734e-05
ENSG00000168925	1504	CTRB1	chymotrypsinogen B1	1.75089	-0.282526	-1.21632	0.692882	0.78794
ENSG00000141086	1506	CTRL	chymotrypsin like	1.75738	-0.389267	-1.30973	0.558784	0.677912
ENSG00000164733	1508	CTSB	cathepsin B	31271	1.55791	2.94426	5.1057e-28	2.94814e-25
ENSG00000117984	1509	CTSD	cathepsin D	5041.02	0.690851	1.61424	1.42309e-07	1.30271e-06
ENSG00000196188	1510	CTSE	cathepsin E	2.80077	-1.0071	-2.00986	0.0463997	0.0993338
ENSG00000100448	1511	CTSG	cathepsin G	1205.07	0.544276	1.45829	0.000104886	0.000518815
ENSG00000103811	1512	CTSH	cathepsin H	5798.06	0.0845314	1.06034	0.492621	0.619907
ENSG00000143387	1513	CTSK	cathepsin K	18932.5	1.24308	2.36703	1.40194e-13	3.89831e-12
ENSG00000135047	1514	CTSL	cathepsin L	4207.77	2.02606	4.07291	1.98686e-20	2.01163e-18
ENSG00000136943	1515	CTSV	cathepsin V	3105.99	-1.14368	-2.20945	5.30918e-09	6.41388e-08
ENSG00000280913	1517	CTSLP2	cathepsin L pseudogene 2	2.24444	-1.87722	-3.67367	0.0099491	0.0274852
ENSG00000256043	1519	CTSO	cathepsin O	1409.32	0.617605	1.53433	6.44861e-08	6.30779e-07
ENSG00000163131	1520	CTSS	cathepsin S	5054.81	1.71002	3.27164	2.06389e-23	3.89138e-21
ENSG00000172543	1521	CTSW	cathepsin W	231.984	0.169677	1.12481	0.215387	0.335764
ENSG00000101160	1522	CTSZ	cathepsin Z	3910.57	1.45245	2.73672	2.23208e-22	3.45132e-20
ENSG00000257923	1523	CUX1	cut like homeobox 1	3542.68	0.138422	1.1007	0.0850681	0.162171
ENSG00000168329	1524	CX3CR1	C-X3-C motif chemokine receptor 1	636.212	0.742261	1.67279	9.93046e-05	0.00049405
ENSG00000154639	1525	CXADR	CXADR, Ig-like cell adhesion molecule	6760.59	0.036934	1.02593	0.762068	0.839912
ENSG00000278057	1527	TEX28	testis expressed 28	2.8317	-0.427704	-1.34509	0.470766	0.600507
ENSG00000166347	1528	CYB5A	cytochrome b5 type A	1970.58	-0.632092	-1.54981	5.54417e-05	0.000293405
ENSG00000008283	1534	CYB561	cytochrome b561	1874.25	-0.246711	-1.1865	0.0131932	0.0349709
ENSG00000051523	1535	CYBA	cytochrome b-245 alpha chain	1993.36	1.55795	2.94435	7.04511e-25	2.05002e-22
ENSG00000165168	1536	CYBB	cytochrome b-245 beta chain	5603.45	1.91484	3.77072	3.47729e-19	2.69399e-17
ENSG00000179091	1537	CYC1	cytochrome c1	1991.94	-0.107779	-1.07757	0.248458	0.374003
ENSG00000083799	1540	CYLD	CYLD lysine 63 deubiquitinase	3670.55	0.476604	1.39146	1.7219e-06	1.27674e-05
ENSG00000140465	1543	CYP1A1	cytochrome P450 family 1 subfamily A member 1	586.312	-2.69837	-6.49068	7.97712e-08	7.66297e-07
ENSG00000140505	1544	CYP1A2	cytochrome P450 family 1 subfamily A member 2	11.6262	-3.8784	-14.7067	4.60224e-11	8.11817e-10
ENSG00000138061	1545	CYP1B1	cytochrome P450 family 1 subfamily B member 1	1864.81	0.518724	1.43269	0.0165269	0.0422811
ENSG00000255974	1548	CYP2A6	cytochrome P450 family 2 subfamily A member 6	10.8687	-0.311338	-1.24086	0.320558	0.453599
ENSG00000198077	1549	CYP2A7	cytochrome P450 family 2 subfamily A member 7	5.40717	-0.523967	-1.4379	0.23875	0.363042
ENSG00000160870	1551	CYP3A7	cytochrome P450 family 3 subfamily A member 7	7.77882	-1.04645	-2.06543	0.00465039	0.0143249
ENSG00000197408	1555	CYP2B6	cytochrome P450 family 2 subfamily B member 6	13.4094	-1.35366	-2.55559	0.145665	0.24833
ENSG00000256612	1556	CYP2B7P	cytochrome P450 family 2 subfamily B member 7, pseudogene	11.2767	-0.892222	-1.85603	0.0276937	0.0650658
ENSG00000165841	1557	CYP2C19	cytochrome P450 family 2 subfamily C member 19	2.36002	-0.627662	-1.54506	0.259984	0.387268
ENSG00000138115	1558	CYP2C8	cytochrome P450 family 2 subfamily C member 8	5.34295	0.217194	1.16247	0.505206	0.631315
ENSG00000138109	1559	CYP2C9	cytochrome P450 family 2 subfamily C member 9	13.6977	0.257675	1.19555	0.481415	0.610044
ENSG00000108242	1562	CYP2C18	cytochrome P450 family 2 subfamily C member 18	172.196	-0.100471	-1.07212	0.546951	0.668052
ENSG00000205702	1564	CYP2D7	cytochrome P450 family 2 subfamily D member 7 (gene/pseudogene)	54.5568	-0.796777	-1.73722	8.18636e-05	0.000415902
ENSG00000100197	1565	CYP2D6	cytochrome P450 family 2 subfamily D member 6	96.366	-0.747137	-1.67846	9.10938e-05	0.000456891
ENSG00000130649	1571	CYP2E1	cytochrome P450 family 2 subfamily E member 1	253.339	-0.579445	-1.49427	2.07694e-05	0.000121947
ENSG00000197446	1572	CYP2F1	cytochrome P450 family 2 subfamily F member 1	2.09099	-1.56243	-2.95352	0.0295248	0.0686003
ENSG00000134716	1573	CYP2J2	cytochrome P450 family 2 subfamily J member 2	400.755	-1.45949	-2.75011	6.76702e-13	1.66717e-11
ENSG00000160868	1576	CYP3A4	cytochrome P450 family 3 subfamily A member 4	83.2483	-1.27313	-2.41685	2.8971e-07	2.50907e-06
ENSG00000106258	1577	CYP3A5	cytochrome P450 family 3 subfamily A member 5	1140.13	-1.30586	-2.4723	9.34896e-23	1.57758e-20
ENSG00000187048	1579	CYP4A11	cytochrome P450 family 4 subfamily A member 11	41.6478	-2.45526	-5.48412	1.50816e-21	1.92186e-19
ENSG00000142973	1580	CYP4B1	cytochrome P450 family 4 subfamily B member 1	1108.03	-1.38737	-2.61601	7.30563e-12	1.50239e-10
ENSG00000167910	1581	CYP7A1	cytochrome P450 family 7 subfamily A member 1	2.79244	0.605341	1.52134	0.22425	0.346134
ENSG00000180432	1582	CYP8B1	cytochrome P450 family 8 subfamily B member 1	16.6669	0.93559	1.91267	0.00574231	0.0171758
ENSG00000140459	1583	CYP11A1	cytochrome P450 family 11 subfamily A member 1	16.2163	1.47213	2.77431	1.00062e-06	7.75709e-06
ENSG00000160882	1584	CYP11B1	cytochrome P450 family 11 subfamily B member 1	1.06875	-0.343357	-1.26871	0.712124	0.802651
ENSG00000148795	1586	CYP17A1	cytochrome P450 family 17 subfamily A member 1	15.1286	-0.855731	-1.80968	0.000439203	0.0018505
ENSG00000137869	1588	CYP19A1	cytochrome P450 family 19 subfamily A member 1	146.036	1.79485	3.4698	5.17196e-08	5.16986e-07
ENSG00000231852	1589	CYP21A2	cytochrome P450 family 21 subfamily A member 2	14.0764	-0.467213	-1.38244	0.0812456	0.156255
ENSG00000204338	1590	CYP21A1P	cytochrome P450 family 21 subfamily A member 1, pseudogene	45.0895	-0.833044	-1.78144	0.00174923	0.00620551
ENSG00000019186	1591	CYP24A1	cytochrome P450 family 24 subfamily A member 1	93.8916	0.577414	1.49217	0.00259608	0.00869414
ENSG00000095596	1592	CYP26A1	cytochrome P450 family 26 subfamily A member 1	1.59187	1.86407	3.64034	0.0187374	0.0469452
ENSG00000135929	1593	CYP27A1	cytochrome P450 family 27 subfamily A member 1	856.106	0.128051	1.09282	0.498906	0.625481
ENSG00000111012	1594	CYP27B1	cytochrome P450 family 27 subfamily B member 1	120.836	1.86291	3.6374	2.2192e-08	2.38264e-07
ENSG00000001630	1595	CYP51A1	cytochrome P450 family 51 subfamily A member 1	248.943	-0.0337909	-1.0237	0.75475	0.834175
ENSG00000260089	1596	ADAM3B	ADAM metallopeptidase domain 3B (pseudogene)	3.19628	0.782301	1.71987	0.127119	0.223125
ENSG00000173406	1600	DAB1	DAB1, reelin adaptor protein	43.6478	1.22831	2.34292	0.000129394	0.000625394
ENSG00000153071	1601	DAB2	DAB2, clathrin adaptor protein	5057.46	0.734991	1.66439	7.61736e-10	1.07075e-08
ENSG00000276644	1602	DACH1	dachshund family transcription factor 1	183.912	-0.159388	-1.11681	0.405798	0.53924
ENSG00000129562	1603	DAD1	defender against cell death 1	2453.33	0.198246	1.1473	0.139477	0.239995
ENSG00000196352	1604	CD55	CD55 molecule (Cromer blood group)	5269.07	-0.620704	-1.53763	8.79758e-08	8.40307e-07
ENSG00000173402	1605	DAG1	dystroglycan 1	3753.63	-0.371247	-1.29347	0.000595348	0.00241324
ENSG00000065357	1606	DGKA	diacylglycerol kinase alpha	3466.53	-0.564919	-1.4793	8.02632e-12	1.63965e-10
ENSG00000136267	1607	DGKB	diacylglycerol kinase beta	17.8194	-0.944762	-1.92487	0.0019534	0.00682176
ENSG00000058866	1608	DGKG	diacylglycerol kinase gamma	129.814	-0.392133	-1.31233	0.0013177	0.00484388
ENSG00000145214	1609	DGKQ	diacylglycerol kinase theta	761.231	-0.422291	-1.34005	0.000782963	0.0030778
ENSG00000110887	1610	DAO	D-amino acid oxidase	0.424344	0.39373	1.31379	0.860128	NA
ENSG00000112977	1611	DAP	death associated protein	1223.5	0.433881	1.35086	3.48005e-06	2.42331e-05
ENSG00000196730	1612	DAPK1	death associated protein kinase 1	1213.82	0.373437	1.29544	6.29407e-05	0.000327972
ENSG00000167657	1613	DAPK3	death associated protein kinase 3	881.716	0.329915	1.25694	0.000120257	0.000586061
ENSG00000115866	1615	DARS	aspartyl-tRNA synthetase	3007.65	0.212859	1.15898	0.0302049	0.0698643
ENSG00000204209	1616	DAXX	death domain associated protein	1497.29	0.192367	1.14264	0.00725297	0.0209401
ENSG00000188120	1617	DAZ1	deleted in azoospermia 1	0.773363	-0.27655	-1.21129	0.925267	NA
ENSG00000092345	1618	DAZL	deleted in azoospermia like	14.2494	4.44497	21.7805	7.02976e-17	3.52012e-15
ENSG00000078725	1620	BRINP1	BMP/retinoic acid inducible neural specific 1	33.6971	2.95608	7.76013	8.24031e-18	4.81837e-16
ENSG00000123454	1621	DBH	dopamine beta-hydroxylase	4.99472	0.4375	1.35426	0.263237	0.39097
ENSG00000155368	1622	DBI	diazepam binding inhibitor, acyl-CoA binding protein	4882.27	0.0663904	1.04709	0.523961	0.64757
ENSG00000113758	1627	DBN1	drebrin 1	1433.45	0.105313	1.07573	0.412831	0.545682
ENSG00000105516	1628	DBP	D-box binding PAR bZIP transcription factor	624.121	-0.682752	-1.6052	2.74082e-05	0.000156189
ENSG00000137992	1629	DBT	dihydrolipoamide branched chain transacylase E2	1591.45	-0.115311	-1.08321	0.328962	0.462499
ENSG00000187323	1630	DCC	DCC netrin 1 receptor	90.6375	0.312207	1.24161	0.404333	0.537699
ENSG00000167969	1632	ECI1	enoyl-CoA delta isomerase 1	590.037	-0.491511	-1.40592	1.14133e-05	7.08275e-05
ENSG00000156136	1633	DCK	deoxycytidine kinase	646.158	0.325923	1.25347	0.000121729	0.000592374
ENSG00000011465	1634	DCN	decorin	91936.8	0.340935	1.26658	0.0131553	0.0348848
ENSG00000129187	1635	DCTD	dCMP deaminase	1637.46	0.382512	1.30361	1.15797e-06	8.85976e-06
ENSG00000159640	1636	ACE	angiotensin I converting enzyme	293.926	0.758655	1.69191	5.97076e-09	7.13845e-08
ENSG00000080166	1638	DCT	dopachrome tautomerase	8065.09	-0.814108	-1.75821	2.7479e-09	3.48366e-08
ENSG00000204843	1639	DCTN1	dynactin subunit 1	4393.74	-0.117851	-1.08512	0.111066	0.20054
ENSG00000077279	1641	DCX	doublecortin	13.4234	-0.737935	-1.66779	0.14611	0.248882
ENSG00000167986	1642	DDB1	damage specific DNA binding protein 1	9373.8	-0.0987603	-1.07085	0.279586	0.409529
ENSG00000134574	1643	DDB2	damage specific DNA binding protein 2	1656.62	-0.768149	-1.70308	6.48818e-12	1.34401e-10
ENSG00000132437	1644	DDC	dopa decarboxylase	5.56436	-2.46439	-5.51894	6.28957e-05	0.000327783
ENSG00000187134	1645	AKR1C1	aldo-keto reductase family 1 member C1	1308.23	-0.343026	-1.26841	0.0526609	0.110091
ENSG00000151632	1646	AKR1C2	aldo-keto reductase family 1 member C2	1141.44	-0.508933	-1.423	0.0132764	0.0351579
ENSG00000116717	1647	GADD45A	growth arrest and DNA damage inducible alpha	392.423	0.0665236	1.04719	0.452552	0.582882
ENSG00000175197	1649	DDIT3	DNA damage inducible transcript 3	280.601	0.0430891	1.03032	0.656044	0.758125
ENSG00000244038	1650	DDOST	dolichyl-diphosphooligosaccharide--protein glycosyltransferase non-catalytic subunit	5160.97	0.316145	1.245	0.000402054	0.00170938
ENSG00000099977	1652	DDT	D-dopachrome tautomerase	254.161	-0.114542	-1.08263	0.314067	0.446778
ENSG00000079785	1653	DDX1	DEAD-box helicase 1	2595.69	0.35164	1.27601	3.73477e-05	0.000205507
ENSG00000215301	1654	DDX3X	DEAD-box helicase 3 X-linked	17183.4	0.223977	1.16795	0.0179934	0.0454012
ENSG00000108654	1655	DDX5	DEAD-box helicase 5	17050.3	0.362002	1.28521	2.61525e-05	0.000149747
ENSG00000110367	1656	DDX6	DEAD-box helicase 6	8700.73	0.10243	1.07358	0.22291	0.344498
ENSG00000172869	1657	DMXL1	Dmx like 1	4685.21	-0.0168177	-1.01173	0.844694	0.898093
ENSG00000067596	1659	DHX8	DEAH-box helicase 8	3036.05	-0.112309	-1.08096	0.152112	0.256763
ENSG00000135829	1660	DHX9	DExH-box helicase 9	6997.68	0.129886	1.09421	0.189739	0.304887
ENSG00000178105	1662	DDX10	DEAD-box helicase 10	858.496	0.0721944	1.05131	0.348114	0.481886
ENSG00000013573	1663	DDX11	DEAD/H-box helicase 11	440.807	-0.0249509	-1.01745	0.821354	0.881794
ENSG00000109606	1665	DHX15	DEAH-box helicase 15	5380.33	0.0690947	1.04906	0.419901	0.55242
ENSG00000104325	1666	DECR1	2,4-dienoyl-CoA reductase 1	1605.79	-0.101124	-1.07261	0.41562	0.54827
ENSG00000206047	1667	DEFA1	defensin alpha 1	6.70387	3.40595	10.5997	0.000664386	0.00266122
ENSG00000239839	1668	DEFA3	defensin alpha 3	10.2063	3.75341	13.4861	3.28481e-06	2.3008e-05
ENSG00000164821	1669	DEFA4	defensin alpha 4	0.338542	1.36144	2.56941	0.644476	NA
ENSG00000164816	1670	DEFA5	defensin alpha 5	0.446997	0.0921062	1.06593	0.975072	NA
ENSG00000164822	1671	DEFA6	defensin alpha 6	1.3319	-0.830144	-1.77786	0.53677	0.659256
ENSG00000164825	1672	DEFB1	defensin beta 1	842.631	-0.434704	-1.35163	0.00260618	0.00872466
ENSG00000171711	1673	DEFB4A	defensin beta 4A	3256.72	6.1604	71.5264	3.59119e-18	2.27572e-16
ENSG00000177257	1673	DEFB4A	defensin beta 4A	264.361	6.54834	93.5936	2.91684e-12	6.43532e-11
ENSG00000175084	1674	DES	desmin	1797.45	-1.84204	-3.58517	0.00115619	0.0043189
ENSG00000197766	1675	CFD	complement factor D	6939.31	-1.37918	-2.6012	2.23594e-10	3.47328e-09
ENSG00000160049	1676	DFFA	DNA fragmentation factor subunit alpha	1603.06	0.0537148	1.03793	0.439722	0.570911
ENSG00000169598	1677	DFFB	DNA fragmentation factor subunit beta	140.248	0.559114	1.47336	1.69121e-07	1.52846e-06
ENSG00000126953	1678	TIMM8A	translocase of inner mitochondrial membrane 8A	190.517	0.0164668	1.01148	0.818452	0.87972
ENSG00000105928	1687	GSDME	gasdermin E	296.531	1.14594	2.2129	3.57778e-16	1.5647e-14
ENSG00000100473	1690	COCH	cochlin	390.327	-1.72095	-3.29654	8.25979e-06	5.29839e-05
ENSG00000114956	1716	DGUOK	deoxyguanosine kinase	680.12	-0.0594079	-1.04204	0.498917	0.625481
ENSG00000172893	1717	DHCR7	7-dehydrocholesterol reductase	1659.4	-0.581213	-1.49611	0.00109652	0.00412225
ENSG00000116133	1718	DHCR24	24-dehydrocholesterol reductase	16679.5	-0.899863	-1.86589	2.98106e-08	3.11905e-07
ENSG00000228716	1719	DHFR	dihydrofolate reductase	686.099	0.680877	1.60311	5.99006e-07	4.86512e-06
ENSG00000102967	1723	DHODH	dihydroorotate dehydrogenase (quinone)	351.103	-0.366418	-1.28915	0.00108223	0.00407559
ENSG00000095059	1725	DHPS	deoxyhypusine synthase	951.11	-0.397117	-1.31687	1.64207e-07	1.48878e-06
ENSG00000100243	1727	CYB5R3	cytochrome b5 reductase 3	4071.58	-0.256034	-1.19419	0.00885646	0.0248739
ENSG00000181019	1728	NQO1	NAD(P)H quinone dehydrogenase 1	360.625	-0.0436886	-1.03075	0.788697	0.85881
ENSG00000131504	1729	DIAPH1	diaphanous related formin 1	3757.71	-0.0226355	-1.01581	0.783571	0.855093
ENSG00000147202	1730	DIAPH2	diaphanous related formin 2	1723.1	0.0302566	1.02119	0.761359	0.839355
ENSG00000180096	1731	SEPT1	septin 1	204.237	0.637623	1.55576	8.19055e-05	0.000416058
ENSG00000211452	1733	DIO1	iodothyronine deiodinase 1	24.1186	-0.0621106	-1.04399	0.761316	0.839355
ENSG00000211448	1734	DIO2	iodothyronine deiodinase 2	5954.71	2.45187	5.47126	1.62264e-18	1.10027e-16
ENSG00000197406	1735	DIO3	iodothyronine deiodinase 3	31.0664	-1.63973	-3.11607	8.22383e-08	7.87948e-07
ENSG00000130826	1736	DKC1	dyskerin pseudouridine synthase 1	1515.3	0.107847	1.07762	0.237582	0.361667
ENSG00000150768	1737	DLAT	dihydrolipoamide S-acetyltransferase	1239.08	0.167707	1.12327	0.0419502	0.0915874
ENSG00000091140	1738	DLD	dihydrolipoamide dehydrogenase	1740.05	0.304888	1.23532	0.00345718	0.0111513
ENSG00000075711	1739	DLG1	discs large MAGUK scaffold protein 1	3061.69	0.00832883	1.00579	0.927303	0.954846
ENSG00000150672	1740	DLG2	discs large MAGUK scaffold protein 2	1089.32	-0.734783	-1.66415	8.39711e-13	2.03352e-11
ENSG00000082458	1741	DLG3	discs large MAGUK scaffold protein 3	1320.21	-0.415642	-1.33389	1.41721e-05	8.64955e-05
ENSG00000132535	1742	DLG4	discs large MAGUK scaffold protein 4	218.772	0.753593	1.68599	4.29019e-11	7.60767e-10
ENSG00000119689	1743	DLST	dihydrolipoamide S-succinyltransferase	2307.2	0.00441223	1.00306	0.940004	0.962813
ENSG00000144355	1745	DLX1	distal-less homeobox 1	4.04953	-1.41915	-2.67427	0.0154091	0.039905
ENSG00000115844	1746	DLX2	distal-less homeobox 2	2.16324	-1.56604	-2.9609	0.0223531	0.0544284
ENSG00000064195	1747	DLX3	distal-less homeobox 3	510.079	-1.13032	-2.18908	3.74874e-11	6.71847e-10
ENSG00000108813	1748	DLX4	distal-less homeobox 4	32.6701	-1.76399	-3.39635	9.38567e-14	2.67836e-12
ENSG00000105880	1749	DLX5	distal-less homeobox 5	247.89	-0.566722	-1.48115	2.80602e-05	0.000159353
ENSG00000006377	1750	DLX6	distal-less homeobox 6	25.1254	-0.703758	-1.62874	0.00306402	0.0100337
ENSG00000187908	1755	DMBT1	deleted in malignant brain tumors 1	23.9188	-0.157764	-1.11556	0.604719	0.716714
ENSG00000198947	1756	DMD	dystrophin	1600.13	-0.979551	-1.97185	4.37268e-08	4.4284e-07
ENSG00000123453	1757	SARDH	sarcosine dehydrogenase	46.1217	0.553405	1.46755	0.000132672	0.000639147
ENSG00000106976	1759	DNM1	dynamin 1	1170.74	-0.300715	-1.23175	0.023899	0.0575667
ENSG00000104936	1760	DMPK	DM1 protein kinase	366.733	-0.24963	-1.1889	0.0935934	0.175219
ENSG00000137090	1761	DMRT1	doublesex and mab-3 related transcription factor 1	0.249054	0.213562	1.15955	0.942288	NA
ENSG00000185800	1762	DMWD	DM1 locus, WD repeat containing	523.934	-0.127975	-1.09276	0.271114	0.400009
ENSG00000138346	1763	DNA2	DNA replication helicase/nuclease 2	193.905	0.403381	1.3226	1.06307e-05	6.64511e-05
ENSG00000039139	1767	DNAH5	dynein axonemal heavy chain 5	41.5084	-0.146258	-1.1067	0.607047	0.718648
ENSG00000115423	1768	DNAH6	dynein axonemal heavy chain 6	49.561	-0.415869	-1.3341	0.00953815	0.0264965
ENSG00000124721	1769	DNAH8	dynein axonemal heavy chain 8	44.1415	0.0808523	1.05764	0.781433	0.853731
ENSG00000007174	1770	DNAH9	dynein axonemal heavy chain 9	68.4634	-0.387093	-1.30776	0.00933604	0.0260269
ENSG00000213918	1773	DNASE1	deoxyribonuclease 1	493.175	-0.35303	-1.27724	0.00335263	0.0108586
ENSG00000013563	1774	DNASE1L1	deoxyribonuclease 1 like 1	317.852	0.598423	1.51406	8.2916e-13	2.01457e-11
ENSG00000167968	1775	DNASE1L2	deoxyribonuclease 1 like 2	660.876	-0.78197	-1.71948	0.000577233	0.00234904
ENSG00000163687	1776	DNASE1L3	deoxyribonuclease 1 like 3	298.161	0.338242	1.26422	0.00205309	0.00711411
ENSG00000105612	1777	DNASE2	deoxyribonuclease 2, lysosomal	1048.7	0.16524	1.12135	0.197725	0.314682
ENSG00000197102	1778	DYNC1H1	dynein cytoplasmic 1 heavy chain 1	26005.6	-0.410078	-1.32876	7.30506e-08	7.07809e-07
ENSG00000158560	1780	DYNC1I1	dynein cytoplasmic 1 intermediate chain 1	74.3873	-0.784436	-1.72242	1.339e-05	8.21152e-05
ENSG00000077380	1781	DYNC1I2	dynein cytoplasmic 1 intermediate chain 2	3432.1	0.18272	1.13502	0.0202551	0.0501038
ENSG00000135720	1783	DYNC1LI2	dynein cytoplasmic 1 light intermediate chain 2	3926.3	0.0460007	1.0324	0.395834	0.529504
ENSG00000079805	1785	DNM2	dynamin 2	4112.17	-0.0691493	-1.0491	0.44249	0.573355
ENSG00000130816	1786	DNMT1	DNA methyltransferase 1	2109.83	0.344206	1.26945	6.11099e-05	0.000319777
ENSG00000107614	1787	TRDMT1	tRNA aspartic acid methyltransferase 1	418.908	0.0260346	1.01821	0.781454	0.853731
ENSG00000119772	1788	DNMT3A	DNA methyltransferase 3 alpha	929.719	0.109342	1.07874	0.183562	0.29725
ENSG00000088305	1789	DNMT3B	DNA methyltransferase 3 beta	265.582	0.164176	1.12053	0.173258	0.284213
ENSG00000107447	1791	DNTT	DNA nucleotidylexotransferase	0.53306	1.25047	2.37919	0.671141	NA
ENSG00000150760	1793	DOCK1	dedicator of cytokinesis 1	6775.44	-0.256332	-1.19444	0.000253885	0.00113587
ENSG00000134516	1794	DOCK2	dedicator of cytokinesis 2	2136.15	1.20855	2.31105	2.1968e-19	1.77643e-17
ENSG00000088538	1795	DOCK3	dedicator of cytokinesis 3	204.243	-0.697513	-1.62171	1.78756e-08	1.95211e-07
ENSG00000115325	1796	DOK1	docking protein 1	286.398	0.901145	1.86755	1.1902e-13	3.34478e-12
ENSG00000204348	1797	DXO	decapping exoribonuclease	229.748	0.0817878	1.05833	0.26424	0.392105
ENSG00000172269	1798	DPAGT1	dolichyl-phosphate N-acetylglucosaminephosphotransferase 1	692.628	0.553944	1.46809	3.40298e-15	1.23899e-13
ENSG00000015413	1800	DPEP1	dipeptidase 1	32.0396	1.86209	3.63533	0.000137809	0.000660793
ENSG00000108963	1801	DPH1	diphthamide biosynthesis 1	525.543	-0.440408	-1.35699	1.22117e-05	7.53772e-05
ENSG00000132768	1802	DPH2	DPH2 homolog	616.514	0.157478	1.11534	0.132724	0.230804
ENSG00000197635	1803	DPP4	dipeptidyl peptidase 4	3168.39	1.47544	2.78068	2.17569e-16	9.95081e-15
ENSG00000130226	1804	DPP6	dipeptidyl peptidase like 6	214.501	-1.48177	-2.79292	9.51963e-07	7.41252e-06
ENSG00000143196	1805	DPT	dermatopontin	4549.17	0.502671	1.41683	0.0101459	0.0279515
ENSG00000188641	1806	DPYD	dihydropyrimidine dehydrogenase	2741.07	0.736099	1.66567	1.825e-10	2.89953e-09
ENSG00000147647	1807	DPYS	dihydropyrimidinase	4.35299	1.40914	2.65579	0.00428371	0.0133568
ENSG00000092964	1808	DPYSL2	dihydropyrimidinase like 2	9620.32	0.0932324	1.06676	0.26963	0.398328
ENSG00000113657	1809	DPYSL3	dihydropyrimidinase like 3	7011.08	0.466822	1.38206	6.59976e-06	4.32589e-05
ENSG00000117505	1810	DR1	down-regulator of transcription 1	3351.82	0.107975	1.07771	0.143333	0.245203
ENSG00000091138	1811	SLC26A3	solute carrier family 26 member 3	27.0719	-2.56101	-5.9012	5.83395e-09	6.99071e-08
ENSG00000184845	1812	DRD1	dopamine receptor D1	9.35224	-0.357995	-1.28164	0.155564	0.261452
ENSG00000149295	1813	DRD2	dopamine receptor D2	11.9102	0.436737	1.35354	0.11963	0.212748
ENSG00000151577	1814	DRD3	dopamine receptor D3	0.413813	-0.182691	-1.135	0.949006	NA
ENSG00000069696	1815	DRD4	dopamine receptor D4	9.26212	-0.639649	-1.55795	0.0709723	0.140211
ENSG00000169676	1816	DRD5	dopamine receptor D5	2.48313	0.944154	1.92406	0.092125	0.173045
ENSG00000108591	1819	DRG2	developmentally regulated GTP binding protein 2	882.257	-0.10348	-1.07436	0.143842	0.245926
ENSG00000116017	1820	ARID3A	AT-rich interaction domain 3A	287.301	0.631095	1.54874	1.37523e-06	1.03973e-05
ENSG00000102385	1821	DRP2	dystrophin related protein 2	32.9483	-1.96561	-3.90578	3.09442e-09	3.883e-08
ENSG00000111676	1822	ATN1	atrophin 1	918.181	-0.141994	-1.10343	0.377864	0.511895
ENSG00000134765	1823	DSC1	desmocollin 1	44049.8	-0.709903	-1.63569	3.84921e-07	3.24393e-06
ENSG00000134755	1824	DSC2	desmocollin 2	5466.08	1.69307	3.23344	2.47817e-18	1.61234e-16
ENSG00000134762	1825	DSC3	desmocollin 3	63852.5	-0.320188	-1.24849	0.00392681	0.0124349
ENSG00000171587	1826	DSCAM	DS cell adhesion molecule	4.60255	0.7416	1.67203	0.171423	0.281666
ENSG00000159200	1827	RCAN1	regulator of calcineurin 1	2286.21	0.588876	1.50407	1.41802e-05	8.65227e-05
ENSG00000134760	1828	DSG1	desmoglein 1	113217	-0.529189	-1.44312	2.58032e-05	0.000147976
ENSG00000046604	1829	DSG2	desmoglein 2	842.146	0.214737	1.16049	0.275164	0.404644
ENSG00000134757	1830	DSG3	desmoglein 3	15100.2	0.80115	1.74249	6.81143e-06	4.45279e-05
ENSG00000157514	1831	TSC22D3	TSC22 domain family member 3	2982.08	-0.625289	-1.54252	4.29841e-08	4.36035e-07
ENSG00000096696	1832	DSP	desmoplakin	218404	-0.962425	-1.94858	6.27974e-18	3.725e-16
ENSG00000083782	1833	EPYC	epiphycan	1.77381	1.63354	3.10273	0.0627474	0.126892
ENSG00000152591	1834	DSPP	dentin sialophosphoprotein	0.514746	-0.270062	-1.20586	0.873936	NA
ENSG00000155850	1836	SLC26A2	solute carrier family 26 member 2	1717.06	0.213938	1.15985	0.153693	0.258946
ENSG00000134769	1837	DTNA	dystrobrevin alpha	323.561	-0.160018	-1.1173	0.263938	0.391752
ENSG00000138101	1838	DTNB	dystrobrevin beta	399.509	0.00329602	1.00229	0.968695	0.980091
ENSG00000113070	1839	HBEGF	heparin binding EGF like growth factor	601.351	0.459172	1.37475	0.0022826	0.00778168
ENSG00000135144	1840	DTX1	deltex E3 ubiquitin ligase 1	138.994	-0.117819	-1.08509	0.361692	0.495508
ENSG00000168393	1841	DTYMK	deoxythymidylate kinase	490.434	0.290148	1.22277	0.00101668	0.00385943
ENSG00000106823	1842	ECM2	extracellular matrix protein 2	2454.89	0.0563225	1.03981	0.734254	0.819423
ENSG00000120129	1843	DUSP1	dual specificity phosphatase 1	7814.66	-0.114042	-1.08226	0.549024	0.669799
ENSG00000158050	1844	DUSP2	dual specificity phosphatase 2	390.399	-0.205355	-1.15297	0.286588	0.417045
ENSG00000108861	1845	DUSP3	dual specificity phosphatase 3	2916.65	0.34319	1.26856	3.46675e-07	2.9478e-06
ENSG00000120875	1846	DUSP4	dual specificity phosphatase 4	431.798	-0.198131	-1.14721	0.16758	0.276779
ENSG00000138166	1847	DUSP5	dual specificity phosphatase 5	689.328	-0.0263107	-1.0184	0.840023	0.894922
ENSG00000139318	1848	DUSP6	dual specificity phosphatase 6	1330.68	0.831575	1.77963	5.82956e-09	6.98772e-08
ENSG00000164086	1849	DUSP7	dual specificity phosphatase 7	2545.82	-0.30732	-1.23741	0.00576044	0.0172203
ENSG00000184545	1850	DUSP8	dual specificity phosphatase 8	86.8492	-0.283488	-1.21713	0.142889	0.244693
ENSG00000130829	1852	DUSP9	dual specificity phosphatase 9	8.78363	0.504326	1.41846	0.109603	0.198646
ENSG00000128951	1854	DUT	deoxyuridine triphosphatase	872.313	0.105204	1.07565	0.164144	0.272406
ENSG00000107404	1855	DVL1	dishevelled segment polarity protein 1	1663.98	-0.366339	-1.28908	3.12745e-05	0.000175353
ENSG00000004975	1856	DVL2	dishevelled segment polarity protein 2	881.047	-0.35539	-1.27933	0.000762968	0.00300784
ENSG00000161202	1857	DVL3	dishevelled segment polarity protein 3	1533.71	-0.0103716	-1.00721	0.915914	0.947209
ENSG00000157540	1859	DYRK1A	dual specificity tyrosine phosphorylation regulated kinase 1A	3632.26	-0.052866	-1.03732	0.345862	0.479564
ENSG00000136827	1861	TOR1A	torsin family 1 member A	1069.41	0.202222	1.15047	0.0253913	0.0605885
ENSG00000101412	1869	E2F1	E2F transcription factor 1	190.801	-0.210174	-1.15683	0.0503731	0.106155
ENSG00000007968	1870	E2F2	E2F transcription factor 2	503.001	-0.606235	-1.52228	5.75188e-07	4.68402e-06
ENSG00000112242	1871	E2F3	E2F transcription factor 3	389.978	1.00861	2.01196	6.85655e-20	6.23204e-18
ENSG00000205250	1874	E2F4	E2F transcription factor 4	1625.81	0.318443	1.24698	0.000165108	0.000778065
ENSG00000133740	1875	E2F5	E2F transcription factor 5	150.511	0.0715434	1.05084	0.566201	0.684505
ENSG00000169016	1876	E2F6	E2F transcription factor 6	442.75	0.063184	1.04477	0.440838	0.571889
ENSG00000167967	1877	E4F1	E4F transcription factor 1	842.86	-0.24398	-1.18426	0.00493301	0.0150686
ENSG00000164330	1879	EBF1	EBF transcription factor 1	1467.73	0.161943	1.11879	0.158722	0.265482
ENSG00000169508	1880	GPR183	G protein-coupled receptor 183	761.989	1.22763	2.34181	1.55129e-12	3.59648e-11
ENSG00000117298	1889	ECE1	endothelin converting enzyme 1	2675.24	0.215787	1.16134	0.0471136	0.100565
ENSG00000025708	1890	TYMP	thymidine phosphorylase	2952.49	1.72112	3.29691	4.72065e-22	6.95027e-20
ENSG00000104823	1891	ECH1	enoyl-CoA hydratase 1	949.532	-0.195295	-1.14496	0.0608424	0.123826
ENSG00000127884	1892	ECHS1	enoyl-CoA hydratase, short chain 1	1931.83	-0.0896421	-1.06411	0.384411	0.518315
ENSG00000143369	1893	ECM1	extracellular matrix protein 1	4883.64	-0.0353068	-1.02477	0.808196	0.872765
ENSG00000114346	1894	ECT2	epithelial cell transforming 2	788.869	0.833617	1.78215	1.82147e-09	2.38359e-08
ENSG00000158813	1896	EDA	ectodysplasin A	267.871	-1.57072	-2.97053	6.836e-19	5.01239e-17
ENSG00000170989	1901	S1PR1	sphingosine-1-phosphate receptor 1	895.582	0.824707	1.77118	7.39154e-14	2.15762e-12
ENSG00000198121	1902	LPAR1	lysophosphatidic acid receptor 1	2794.82	0.210547	1.15713	0.0401428	0.0882865
ENSG00000213694	1903	S1PR3	sphingosine-1-phosphate receptor 3	420.381	1.16155	2.23697	2.38736e-13	6.39775e-12
ENSG00000078401	1906	EDN1	endothelin 1	560.946	-0.624522	-1.5417	7.58908e-06	4.91078e-05
ENSG00000127129	1907	EDN2	endothelin 2	37.9816	-0.781244	-1.71861	0.0191042	0.0476647
ENSG00000124205	1908	EDN3	endothelin 3	42.4817	-1.56956	-2.96813	0.0020671	0.0071566
ENSG00000151617	1909	EDNRA	endothelin receptor type A	1163.61	0.731296	1.66013	6.49849e-08	6.34986e-07
ENSG00000136160	1910	EDNRB	endothelin receptor type B	1331.98	-0.188976	-1.13995	0.142166	0.243759
ENSG00000111752	1911	PHC1	polyhomeotic homolog 1	457.803	0.233203	1.17544	0.000663344	0.00265877
ENSG00000134686	1912	PHC2	polyhomeotic homolog 2	1896.53	0.558704	1.47295	1.75942e-07	1.58622e-06
ENSG00000156508	1915	EEF1A1	eukaryotic translation elongation factor 1 alpha 1	346178	-0.0604586	-1.0428	0.457973	0.58804
ENSG00000101210	1917	EEF1A2	eukaryotic translation elongation factor 1 alpha 2	222.735	-0.995881	-1.9943	9.94244e-09	1.13965e-07
ENSG00000114942	1933	EEF1B2	eukaryotic translation elongation factor 1 beta 2	12102.8	0.2522	1.19102	0.00871198	0.0245109
ENSG00000104529	1936	EEF1D	eukaryotic translation elongation factor 1 delta	3014.88	-0.182671	-1.13498	0.0276246	0.0649284
ENSG00000167658	1938	EEF2	eukaryotic translation elongation factor 2	76982.5	-0.285224	-1.2186	0.00103119	0.00390686
ENSG00000143486	1939	EIF2D	eukaryotic translation initiation factor 2D	1912.09	-0.333557	-1.26012	0.000103587	0.000513007
ENSG00000169242	1942	EFNA1	ephrin A1	1602.76	-0.520499	-1.43445	9.11892e-07	7.13357e-06
ENSG00000099617	1943	EFNA2	ephrin A2	0.684032	1.71985	3.29403	0.15496	NA
ENSG00000143590	1944	EFNA3	ephrin A3	718.92	-1.18449	-2.27283	2.39356e-13	6.40971e-12
ENSG00000243364	1945	EFNA4	ephrin A4	413.407	-0.794238	-1.73416	4.29792e-12	9.14917e-11
ENSG00000184349	1946	EFNA5	ephrin A5	926.01	-0.604009	-1.51993	2.93345e-09	3.70112e-08
ENSG00000090776	1947	EFNB1	ephrin B1	1961.13	-0.238304	-1.17961	0.011257	0.0305265
ENSG00000125266	1948	EFNB2	ephrin B2	1244.23	-0.59812	-1.51374	1.12153e-05	6.97512e-05
ENSG00000108947	1949	EFNB3	ephrin B3	208.855	-0.407037	-1.32596	0.00221073	0.00757512
ENSG00000138798	1950	EGF	epidermal growth factor	74.3114	-2.13255	-4.38493	1.5014e-13	4.15924e-12
ENSG00000008300	1951	CELSR3	cadherin EGF LAG seven-pass G-type receptor 3	86.2661	-0.0128097	-1.00892	0.93752	0.961334
ENSG00000143126	1952	CELSR2	cadherin EGF LAG seven-pass G-type receptor 2	3889.35	-0.943105	-1.92266	1.22455e-07	1.13275e-06
ENSG00000162591	1953	MEGF6	multiple EGF like domains 6	2864.58	-0.470339	-1.38543	0.00408118	0.0128227
ENSG00000105429	1954	MEGF8	multiple EGF like domains 8	1106.69	0.0251162	1.01756	0.84951	0.901244
ENSG00000106780	1955	MEGF9	multiple EGF like domains 9	3312.25	-0.59902	-1.51469	1.23514e-07	1.14083e-06
ENSG00000146648	1956	EGFR	epidermal growth factor receptor	14373.6	-0.809792	-1.75296	3.01723e-13	7.94737e-12
ENSG00000120738	1958	EGR1	early growth response 1	2036.35	0.019761	1.01379	0.924846	0.95324
ENSG00000122877	1959	EGR2	early growth response 2	544.866	-0.590704	-1.50598	0.0027696	0.00919674
ENSG00000179388	1960	EGR3	early growth response 3	1215.96	-0.809859	-1.75304	5.71811e-08	5.64974e-07
ENSG00000135625	1961	EGR4	early growth response 4	1.41131	0.865606	1.8221	0.195888	0.312513
ENSG00000113790	1962	EHHADH	enoyl-CoA hydratase and 3-hydroxyacyl CoA dehydrogenase	342.767	-0.0339496	-1.02381	0.663623	0.764209
ENSG00000173674	1964	EIF1AX	eukaryotic translation initiation factor 1A X-linked	3038.85	0.2368	1.17838	0.0261422	0.0620956
ENSG00000134001	1965	EIF2S1	eukaryotic translation initiation factor 2 subunit alpha	3168.59	0.24869	1.18813	0.023099	0.0559351
ENSG00000111361	1967	EIF2B1	eukaryotic translation initiation factor 2B subunit alpha	1481.48	-0.0382636	-1.02688	0.570174	0.687509
ENSG00000130741	1968	EIF2S3	eukaryotic translation initiation factor 2 subunit gamma	8223.43	0.0420082	1.02955	0.613208	0.723415
ENSG00000142627	1969	EPHA2	EPH receptor A2	1622.65	0.174021	1.1282	0.141844	0.243241
ENSG00000161960	1973	EIF4A1	eukaryotic translation initiation factor 4A1	263.339	-0.324494	-1.25223	0.00684315	0.0198968
ENSG00000156976	1974	EIF4A2	eukaryotic translation initiation factor 4A2	8640.8	-0.076392	-1.05438	0.455896	0.586026
ENSG00000063046	1975	EIF4B	eukaryotic translation initiation factor 4B	23590.3	-0.0521867	-1.03684	0.53165	0.654621
ENSG00000151247	1977	EIF4E	eukaryotic translation initiation factor 4E	1538.15	0.462922	1.37833	6.35952e-06	4.18029e-05
ENSG00000187840	1978	EIF4EBP1	eukaryotic translation initiation factor 4E binding protein 1	519.501	0.812114	1.75578	3.39982e-10	5.10733e-09
ENSG00000148730	1979	EIF4EBP2	eukaryotic translation initiation factor 4E binding protein 2	7731.26	-0.238505	-1.17977	0.00103438	0.00391655
ENSG00000114867	1981	EIF4G1	eukaryotic translation initiation factor 4 gamma 1	11537.9	-0.0829396	-1.05917	0.424395	0.556791
ENSG00000110321	1982	EIF4G2	eukaryotic translation initiation factor 4 gamma 2	32220.6	0.277794	1.21234	0.000235531	0.00106238
ENSG00000100664	1983	EIF5	eukaryotic translation initiation factor 5	7523.13	0.314402	1.2435	0.00113132	0.00423911
ENSG00000132507	1984	EIF5A	eukaryotic translation initiation factor 5A	6200.02	0.216777	1.16213	0.0278994	0.0654616
ENSG00000139610	1990	CELA1	chymotrypsin like elastase family member 1	0.916095	2.08374	4.23904	0.137741	NA
ENSG00000197561	1991	ELANE	elastase, neutrophil expressed	54.9409	-0.901547	-1.86807	0.00018498	0.000858785
ENSG00000021355	1992	SERPINB1	serpin family B member 1	3015.77	1.72577	3.30757	2.38532e-10	3.69136e-09
ENSG00000107105	1993	ELAVL2	ELAV like RNA binding protein 2	28.3529	0.143876	1.10487	0.523083	0.646776
ENSG00000066044	1994	ELAVL1	ELAV like RNA binding protein 1	1315.37	0.0848035	1.06054	0.275198	0.404677
ENSG00000196361	1995	ELAVL3	ELAV like RNA binding protein 3	1.12708	0.016863	1.01176	0.987484	0.992182
ENSG00000162374	1996	ELAVL4	ELAV like RNA binding protein 4	12.5332	-0.563543	-1.47789	0.0673171	0.13442
ENSG00000120690	1997	ELF1	E74 like ETS transcription factor 1	3590.42	0.0183993	1.01284	0.815869	0.877931
ENSG00000109381	1998	ELF2	E74 like ETS transcription factor 2	2291.89	-0.0420908	-1.0296	0.572541	0.689531
ENSG00000163435	1999	ELF3	E74 like ETS transcription factor 3	239.887	0.440662	1.35723	0.0185964	0.0466463
ENSG00000102034	2000	ELF4	E74 like ETS transcription factor 4	1069.7	0.257375	1.1953	0.00287368	0.00949119
ENSG00000135374	2001	ELF5	E74 like ETS transcription factor 5	163.919	1.41176	2.66061	2.0186e-05	0.00011871
ENSG00000126767	2002	ELK1	ELK1, ETS transcription factor	683.566	0.0634824	1.04499	0.330041	0.463469
ENSG00000111145	2004	ELK3	ELK3, ETS transcription factor	1965.5	1.10578	2.15215	2.65829e-19	2.12634e-17
ENSG00000158711	2005	ELK4	ELK4, ETS transcription factor	4718.94	0.165995	1.12194	0.049303	0.104352
ENSG00000049540	2006	ELN	elastin	3839.1	0.702941	1.62782	0.00942796	0.0262397
ENSG00000066629	2009	EML1	echinoderm microtubule associated protein like 1	1704.62	0.372028	1.29417	0.000286703	0.00126705
ENSG00000102119	2010	EMD	emerin	714.023	-0.109707	-1.07901	0.145288	0.247813
ENSG00000072518	2011	MARK2	microtubule affinity regulating kinase 2	2036.18	-0.300992	-1.23199	0.000508018	0.00210021
ENSG00000134531	2012	EMP1	epithelial membrane protein 1	14291.2	-0.0923681	-1.06612	0.293359	0.424774
ENSG00000213853	2013	EMP2	epithelial membrane protein 2	11938.7	-0.612833	-1.52926	7.10449e-09	8.39074e-08
ENSG00000142227	2014	EMP3	epithelial membrane protein 3	1393.78	0.37504	1.29688	0.00635371	0.0186914
ENSG00000174837	2015	ADGRE1	adhesion G protein-coupled receptor E1	114.456	3.6604	12.6442	3.67285e-25	1.11254e-22
ENSG00000135638	2016	EMX1	empty spiracles homeobox 1	10.8066	-0.579505	-1.49434	0.0277975	0.0652682
ENSG00000085733	2017	CTTN	cortactin	6913.13	-0.0473984	-1.0334	0.545154	0.666468
ENSG00000170370	2018	EMX2	empty spiracles homeobox 2	280.258	-0.781892	-1.71938	1.06437e-07	9.96296e-07
ENSG00000163064	2019	EN1	engrailed homeobox 1	169.475	-0.946331	-1.92697	2.68546e-08	2.84033e-07
ENSG00000164778	2020	EN2	engrailed homeobox 2	3.19003	-0.682605	-1.60503	0.120477	0.213967
ENSG00000167136	2021	ENDOG	endonuclease G	51.6688	0.0103979	1.00723	0.940543	0.963052
ENSG00000106991	2022	ENG	endoglin	1592.51	1.20559	2.30631	7.40355e-13	1.81551e-11
ENSG00000074800	2023	ENO1	enolase 1	29506.8	0.589188	1.5044	6.94389e-06	4.52897e-05
ENSG00000111674	2026	ENO2	enolase 2	427.933	-0.0504331	-1.03558	0.542481	0.664239
ENSG00000108515	2027	ENO3	enolase 3	63.4926	-0.0609104	-1.04312	0.685719	0.782218
ENSG00000138792	2028	ENPEP	glutamyl aminopeptidase	367.759	1.48634	2.80177	7.84888e-33	1.26111e-29
ENSG00000143420	2029	ENSA	endosulfine alpha	7887.74	-0.260418	-1.19783	0.00168904	0.0060139
ENSG00000112759	2030	SLC29A1	solute carrier family 29 member 1 (Augustine blood group)	2382.1	-0.463142	-1.37854	0.00100747	0.00383076
ENSG00000100393	2033	EP300	E1A binding protein p300	5200.35	-0.222087	-1.16642	0.00250224	0.00843401
ENSG00000116016	2034	EPAS1	endothelial PAS domain protein 1	6824.75	0.79874	1.73958	6.02197e-09	7.19037e-08
ENSG00000159023	2035	EPB41	erythrocyte membrane protein band 4.1	3019.11	-0.285113	-1.21851	3.64957e-06	2.53087e-05
ENSG00000088367	2036	EPB41L1	erythrocyte membrane protein band 4.1 like 1	856.612	0.0749475	1.05332	0.511599	0.636935
ENSG00000079819	2037	EPB41L2	erythrocyte membrane protein band 4.1 like 2	2053.53	0.364339	1.28729	0.000262786	0.00117187
ENSG00000166947	2038	EPB42	erythrocyte membrane protein band 4.2	12.1461	-0.0139001	-1.00968	0.956191	0.973015
ENSG00000158856	2039	DMTN	dematin actin binding protein	420.173	-1.04795	-2.0676	3.49259e-15	1.26786e-13
ENSG00000148175	2040	STOM	stomatin	7840.15	0.735296	1.66474	1.04334e-11	2.07852e-10
ENSG00000146904	2041	EPHA1	EPH receptor A1	1532.04	-0.332573	-1.25926	0.00636858	0.0187247
ENSG00000044524	2042	EPHA3	EPH receptor A3	362.174	-0.0296422	-1.02076	0.867371	0.913367
ENSG00000116106	2043	EPHA4	EPH receptor A4	3284.78	-0.385744	-1.30653	0.00154244	0.00555512
ENSG00000145242	2044	EPHA5	EPH receptor A5	43.4157	-0.685922	-1.60873	5.39656e-05	0.000286003
ENSG00000135333	2045	EPHA7	EPH receptor A7	61.123	-0.30695	-1.23709	0.172548	0.283164
ENSG00000070886	2046	EPHA8	EPH receptor A8	4.53061	0.182146	1.13457	0.696474	0.790799
ENSG00000154928	2047	EPHB1	EPH receptor B1	275.166	-1.30415	-2.46939	3.06138e-32	4.04047e-29
ENSG00000133216	2048	EPHB2	EPH receptor B2	420.372	1.82383	3.54019	1.28601e-51	4.75247e-47
ENSG00000182580	2049	EPHB3	EPH receptor B3	1934.52	-0.636401	-1.55445	5.60598e-05	0.000296421
ENSG00000196411	2050	EPHB4	EPH receptor B4	2335.71	0.0742709	1.05283	0.491545	0.618763
ENSG00000106123	2051	EPHB6	EPH receptor B6	4687.29	-1.53953	-2.907	4.14863e-09	5.09513e-08
ENSG00000143819	2052	EPHX1	epoxide hydrolase 1	1534.78	-0.322945	-1.25088	0.00301088	0.0098883
ENSG00000120915	2053	EPHX2	epoxide hydrolase 2	1415.02	-1.15428	-2.22573	8.46859e-18	4.92845e-16
ENSG00000111450	2054	STX2	syntaxin 2	517.384	0.652156	1.57151	2.3861e-11	4.44895e-10
ENSG00000182372	2055	CLN8	CLN8, transmembrane ER and ERGIC protein	1390.12	-0.376591	-1.29827	0.000478385	0.00199421
ENSG00000130427	2056	EPO	erythropoietin	7.40177	-0.403643	-1.32284	0.36722	0.501204
ENSG00000187266	2057	EPOR	erythropoietin receptor	99.2345	0.0880135	1.06291	0.379202	0.513237
ENSG00000136628	2058	EPRS	glutamyl-prolyl-tRNA synthetase	5926.59	0.35699	1.28075	0.000158148	0.000748699
ENSG00000151491	2059	EPS8	epidermal growth factor receptor pathway substrate 8	1941.57	0.305117	1.23552	0.00332478	0.0107857
ENSG00000085832	2060	EPS15	epidermal growth factor receptor pathway substrate 15	4964.32	-0.0613154	-1.04342	0.471631	0.601335
ENSG00000160113	2063	NR2F6	nuclear receptor subfamily 2 group F member 6	733.645	-0.185626	-1.13731	0.0550697	0.114203
ENSG00000141736	2064	ERBB2	erb-b2 receptor tyrosine kinase 2	5574.44	-0.540348	-1.45432	3.90095e-05	0.000213633
ENSG00000065361	2065	ERBB3	erb-b2 receptor tyrosine kinase 3	5003.92	-0.970942	-1.96012	6.32529e-13	1.57091e-11
ENSG00000178568	2066	ERBB4	erb-b2 receptor tyrosine kinase 4	73.3958	-2.02931	-4.08209	4.00858e-11	7.15036e-10
ENSG00000012061	2067	ERCC1	ERCC excision repair 1, endonuclease non-catalytic subunit	1693.12	-0.0914074	-1.06541	0.379094	0.513185
ENSG00000104884	2068	ERCC2	ERCC excision repair 2, TFIIH core complex helicase subunit	332.394	-0.0790355	-1.05631	0.522419	0.646248
ENSG00000124882	2069	EREG	epiregulin	1513.6	-0.0927525	-1.0664	0.563691	0.682252
ENSG00000112319	2070	EYA4	EYA transcriptional coactivator and phosphatase 4	31.7304	1.69574	3.23942	2.91246e-11	5.33086e-10
ENSG00000163161	2071	ERCC3	ERCC excision repair 3, TFIIH core complex helicase subunit	1346.29	-0.14009	-1.10197	0.00986833	0.0272926
ENSG00000175595	2072	ERCC4	ERCC excision repair 4, endonuclease catalytic subunit	504.015	0.180856	1.13356	0.0575491	0.118362
ENSG00000134899	2073	ERCC5	ERCC excision repair 5, endonuclease	709.108	0.0313885	1.022	0.603827	0.716033
ENSG00000225830	2074	ERCC6	ERCC excision repair 6, chromatin remodeling factor	1697.16	-0.166062	-1.12199	0.0174341	0.0441862
ENSG00000105722	2077	ERF	ETS2 repressor factor	713.884	-0.10596	-1.07621	0.225211	0.347212
ENSG00000157554	2078	ERG	ETS transcription factor ERG	739.134	0.559409	1.47367	3.44275e-07	2.93082e-06
ENSG00000100632	2079	ERH	ERH, mRNA splicing and mitosis factor	1183.32	0.414999	1.3333	8.31696e-05	0.000421494
ENSG00000178607	2081	ERN1	endoplasmic reticulum to nucleus signaling 1	1460.3	0.0879429	1.06285	0.209096	0.328048
ENSG00000213462	2086	ERV3-1	endogenous retrovirus group 3 member 1, envelope	1111.74	-0.647263	-1.56619	0.000930619	0.00357785
ENSG00000105202	2091	FBL	fibrillarin	1963.14	-0.210913	-1.15742	0.0242962	0.058375
ENSG00000139684	2098	ESD	esterase D	2641.37	-0.019605	-1.01368	0.889715	0.929191
ENSG00000091831	2099	ESR1	estrogen receptor 1	533.837	-0.200345	-1.14897	0.127893	0.224228
ENSG00000140009	2100	ESR2	estrogen receptor 2	155.983	-0.533634	-1.44757	4.60498e-05	0.000247783
ENSG00000173153	2101	ESRRA	estrogen related receptor alpha	1018.38	0.024654	1.01724	0.754544	0.834082
ENSG00000119715	2103	ESRRB	estrogen related receptor beta	6.34989	0.0759133	1.05403	0.816764	0.878679
ENSG00000196482	2104	ESRRG	estrogen related receptor gamma	86.5718	-2.42479	-5.36951	2.67018e-08	2.82614e-07
ENSG00000120705	2107	ETF1	eukaryotic translation termination factor 1	5196.71	0.147136	1.10737	0.0846627	0.161599
ENSG00000140374	2108	ETFA	electron transfer flavoprotein subunit alpha	1971.99	-0.043046	-1.03029	0.610418	0.721239
ENSG00000105379	2109	ETFB	electron transfer flavoprotein subunit beta	399.904	-0.084339	-1.0602	0.346752	0.480446
ENSG00000171503	2110	ETFDH	electron transfer flavoprotein dehydrogenase	1164.65	-0.288441	-1.22132	0.0124826	0.033345
ENSG00000134954	2113	ETS1	ETS proto-oncogene 1, transcription factor	3742.86	0.834994	1.78385	1.77201e-14	5.83643e-13
ENSG00000157557	2114	ETS2	ETS proto-oncogene 2, transcription factor	6558.36	-0.08736	-1.06242	0.416057	0.548647
ENSG00000006468	2115	ETV1	ETS variant 1	260.303	-0.0329456	-1.0231	0.814362	0.876682
ENSG00000105672	2116	ETV2	ETS variant 2	36.7531	-0.57386	-1.4885	5.40699e-05	0.000286509
ENSG00000117036	2117	ETV3	ETS variant 3	3299.83	-0.474847	-1.38977	1.91122e-09	2.48432e-08
ENSG00000175832	2118	ETV4	ETS variant 4	133.868	-0.120507	-1.08712	0.426341	0.558366
ENSG00000244405	2119	ETV5	ETS variant 5	670.667	0.10345	1.07434	0.305301	0.437625
ENSG00000139083	2120	ETV6	ETS variant 6	2066.02	0.191601	1.14203	0.000683269	0.00272887
ENSG00000072840	2121	EVC	EvC ciliary complex subunit 1	1555.93	-0.085818	-1.06129	0.443605	0.574482
ENSG00000085276	2122	MECOM	MDS1 and EVI1 complex locus	592.016	0.57922	1.49404	1.13968e-08	1.29074e-07
ENSG00000126860	2123	EVI2A	ecotropic viral integration site 2A	338.815	1.38007	2.60281	4.45606e-12	9.464e-11
ENSG00000185862	2124	EVI2B	ecotropic viral integration site 2B	587.381	1.2556	2.38767	5.98233e-13	1.49984e-11
ENSG00000167880	2125	EVPL	envoplakin	5827.53	-0.958291	-1.94301	1.81083e-08	1.97636e-07
ENSG00000182944	2130	EWSR1	EWS RNA binding protein 1	5721.06	0.0265443	1.01857	0.670066	0.769661
ENSG00000182197	2131	EXT1	exostosin glycosyltransferase 1	2977.53	0.065081	1.04614	0.377031	0.511103
ENSG00000151348	2132	EXT2	exostosin glycosyltransferase 2	3225.78	0.248858	1.18827	0.00126283	0.00466772
ENSG00000158008	2134	EXTL1	exostosin like glycosyltransferase 1	32.2484	-1.74622	-3.35478	2.81075e-07	2.44231e-06
ENSG00000162694	2135	EXTL2	exostosin like glycosyltransferase 2	465.957	0.263703	1.20056	0.00698175	0.0202536
ENSG00000012232	2137	EXTL3	exostosin like glycosyltransferase 3	2312.98	0.0201666	1.01408	0.796178	0.864028
ENSG00000104313	2138	EYA1	EYA transcriptional coactivator and phosphatase 1	22.9027	0.621202	1.53816	0.0179171	0.0452397
ENSG00000064655	2139	EYA2	EYA transcriptional coactivator and phosphatase 2	164.352	0.360924	1.28425	0.0200918	0.0497582
ENSG00000158161	2140	EYA3	EYA transcriptional coactivator and phosphatase 3	2039.24	-0.0421368	-1.02964	0.55292	0.673235
ENSG00000108799	2145	EZH1	enhancer of zeste 1 polycomb repressive complex 2 subunit	1736.26	-0.522061	-1.43601	3.07909e-13	8.093e-12
ENSG00000106462	2146	EZH2	enhancer of zeste 2 polycomb repressive complex 2 subunit	675.173	0.232351	1.17475	0.00496792	0.0151602
ENSG00000180210	2147	F2	coagulation factor II, thrombin	3.04372	-0.627326	-1.5447	0.139195	0.239588
ENSG00000181104	2149	F2R	coagulation factor II thrombin receptor	2731.41	-0.186468	-1.13797	0.0161616	0.0414758
ENSG00000164251	2150	F2RL1	F2R like trypsin receptor 1	2265.06	-0.461068	-1.37656	1.43305e-05	8.7347e-05
ENSG00000164220	2151	F2RL2	coagulation factor II thrombin receptor like 2	462.023	0.766775	1.70146	6.39379e-07	5.16014e-06
ENSG00000117525	2152	F3	coagulation factor III, tissue factor	1305.45	-0.883848	-1.84529	9.62368e-18	5.56562e-16
ENSG00000198734	2153	F5	coagulation factor V	249.302	0.447248	1.36344	0.0651641	0.130913
ENSG00000057593	2155	F7	coagulation factor VII	31.6489	0.198351	1.14739	0.320635	0.453657
ENSG00000185010	2157	F8	coagulation factor VIII	406.752	0.0301384	1.02111	0.827918	0.88634
ENSG00000101981	2158	F9	coagulation factor IX	1.43921	-1.13414	-2.19488	0.222705	0.344276
ENSG00000126218	2159	F10	coagulation factor X	676.913	-1.01978	-2.02761	4.72408e-07	3.90469e-06
ENSG00000088926	2160	F11	coagulation factor XI	0.441757	0.697829	1.62206	0.812753	NA
ENSG00000131187	2161	F12	coagulation factor XII	189.218	-0.00812904	-1.00565	0.95717	0.973502
ENSG00000124491	2162	F13A1	coagulation factor XIII A chain	18301	0.233115	1.17537	0.0779002	0.151198
ENSG00000117480	2166	FAAH	fatty acid amide hydrolase	350.976	-0.779183	-1.71616	4.73072e-11	8.32891e-10
ENSG00000170323	2167	FABP4	fatty acid binding protein 4	219.306	-0.975038	-1.96569	0.00858429	0.0242125
ENSG00000163586	2168	FABP1	fatty acid binding protein 1	0.371157	0.107403	1.07729	0.97093	NA
ENSG00000145384	2169	FABP2	fatty acid binding protein 2	2.0629	0.701295	1.62596	0.21759	0.338311
ENSG00000121769	2170	FABP3	fatty acid binding protein 3	186.201	0.201119	1.14959	0.299753	0.431747
ENSG00000164687	2171	FABP5	fatty acid binding protein 5	3844.69	1.88621	3.69662	2.39311e-20	2.36464e-18
ENSG00000170231	2172	FABP6	fatty acid binding protein 6	8.12155	2.10736	4.30902	2.24201e-06	1.62458e-05
ENSG00000164434	2173	FABP7	fatty acid binding protein 7	282.149	-2.64354	-6.24864	5.63047e-07	4.58919e-06
ENSG00000187741	2175	FANCA	FA complementation group A	221.834	0.18221	1.13462	0.115215	0.206538
ENSG00000158169	2176	FANCC	FA complementation group C	984.311	-0.830438	-1.77823	1.05831e-12	2.52323e-11
ENSG00000144554	2177	FANCD2	FA complementation group D2	482.042	0.311814	1.24127	0.00476038	0.0146149
ENSG00000112039	2178	FANCE	FA complementation group E	588.908	-0.85098	-1.80373	7.68067e-10	1.07883e-08
ENSG00000151726	2180	ACSL1	acyl-CoA synthetase long chain family member 1	10681.2	-0.515551	-1.42954	0.00495466	0.0151259
ENSG00000123983	2181	ACSL3	acyl-CoA synthetase long chain family member 3	2110.77	0.257928	1.19576	0.0179761	0.0453607
ENSG00000068366	2182	ACSL4	acyl-CoA synthetase long chain family member 4	2584.47	1.0858	2.12255	1.86951e-12	4.27787e-11
ENSG00000103876	2184	FAH	fumarylacetoacetate hydrolase	350.258	-0.0351261	-1.02465	0.71843	0.807271
ENSG00000120899	2185	PTK2B	protein tyrosine kinase 2 beta	2063.06	-0.170696	-1.1256	0.00995771	0.0275048
ENSG00000171634	2186	BPTF	bromodomain PHD finger transcription factor	6366.14	-0.125598	-1.09096	0.0942072	0.176145
ENSG00000181544	2187	FANCB	FA complementation group B	94.9255	0.233329	1.17554	0.070286	0.139175
ENSG00000183161	2188	FANCF	FA complementation group F	392.082	-0.135001	-1.09809	0.0221353	0.0539655
ENSG00000221829	2189	FANCG	FA complementation group G	411.016	0.0419543	1.02951	0.553019	0.673288
ENSG00000078098	2191	FAP	fibroblast activation protein alpha	2072.57	2.33829	5.05702	6.8244e-26	2.33514e-23
ENSG00000077942	2192	FBLN1	fibulin 1	13815.5	-0.643075	-1.56165	1.46248e-09	1.95606e-08
ENSG00000179115	2193	FARSA	phenylalanyl-tRNA synthetase subunit alpha	995.351	-0.0133601	-1.0093	0.890378	0.929621
ENSG00000169710	2194	FASN	fatty acid synthase	6927.19	-1.33506	-2.52287	6.8986e-09	8.16846e-08
ENSG00000083857	2195	FAT1	FAT atypical cadherin 1	16528.9	0.264167	1.20094	0.00416813	0.0130503
ENSG00000086570	2196	FAT2	FAT atypical cadherin 2	17453	-0.826998	-1.77399	2.83172e-16	1.2669e-14
ENSG00000149806	2197	FAU	FAU, ubiquitin like and ribosomal protein S30 fusion	8127.78	-0.160671	-1.11781	0.167723	0.276964
ENSG00000163520	2199	FBLN2	fibulin 2	12480.8	0.543687	1.45769	2.5217e-06	1.81091e-05
ENSG00000166147	2200	FBN1	fibrillin 1	39989.3	1.23238	2.34954	1.28927e-15	5.08484e-14
ENSG00000138829	2201	FBN2	fibrillin 2	543.513	1.80022	3.48274	2.22289e-09	2.85927e-08
ENSG00000115380	2202	EFEMP1	EGF containing fibulin extracellular matrix protein 1	7073.14	0.0836463	1.05969	0.625937	0.733868
ENSG00000165140	2203	FBP1	fructose-bisphosphatase 1	150.996	0.366261	1.28901	0.159504	0.266478
ENSG00000186431	2204	FCAR	Fc fragment of IgA receptor	36.5695	3.44768	10.9107	5.27299e-18	3.21557e-16
ENSG00000179639	2205	FCER1A	Fc fragment of IgE receptor Ia	1474.5	-0.220558	-1.16518	0.119592	0.212701
ENSG00000149534	2206	MS4A2	membrane spanning 4-domains A2	589.002	0.531945	1.44588	0.000198433	0.000913096
ENSG00000158869	2207	FCER1G	Fc fragment of IgE receptor Ig	1293.77	1.49101	2.81087	2.15085e-15	8.1024e-14
ENSG00000104921	2208	FCER2	Fc fragment of IgE receptor II	47.4375	-0.277812	-1.21235	0.299658	0.431679
ENSG00000150337	2209	FCGR1A	Fc fragment of IgG receptor Ia	316.674	4.17366	18.0466	6.78477e-27	3.06868e-24
ENSG00000198019	2210	FCGR1B	Fc fragment of IgG receptor Ib	104.191	3.4613	11.0143	7.33501e-22	1.03856e-19
ENSG00000143226	2212	FCGR2A	Fc fragment of IgG receptor IIa	2201.55	1.85398	3.61497	3.08752e-19	2.44324e-17
ENSG00000072694	2213	FCGR2B	Fc fragment of IgG receptor IIb	1358.44	0.507458	1.42154	7.05325e-05	0.00036333
ENSG00000203747	2214	FCGR3A	Fc fragment of IgG receptor IIIa	1097.2	3.77624	13.7013	4.5067e-26	1.65912e-23
ENSG00000162747	2215	FCGR3B	Fc fragment of IgG receptor IIIb	734.873	2.33536	5.04676	1.49586e-13	4.14701e-12
ENSG00000104870	2217	FCGRT	Fc fragment of IgG receptor and transporter	3983.32	0.120988	1.08748	0.135166	0.234026
ENSG00000106692	2218	FKTN	fukutin	914.67	0.119024	1.086	0.140626	0.241568
ENSG00000085265	2219	FCN1	ficolin 1	877.011	2.26195	4.7964	4.50754e-15	1.60943e-13
ENSG00000160339	2220	FCN2	ficolin 2	2.8927	-1.95905	-3.88807	0.000985915	0.00375923
ENSG00000079459	2222	FDFT1	farnesyl-diphosphate farnesyltransferase 1	4061.09	-0.313626	-1.24283	0.0148423	0.0386742
ENSG00000160752	2224	FDPS	farnesyl diphosphate synthase	1847.63	-0.21784	-1.16299	0.172227	0.282786
ENSG00000137714	2230	FDX1	ferredoxin 1	549.766	0.154111	1.11274	0.0398754	0.0877819
ENSG00000161513	2232	FDXR	ferredoxin reductase	535.859	-0.222926	-1.1671	0.0326509	0.0745468
ENSG00000066926	2235	FECH	ferrochelatase	775.136	0.142453	1.10378	0.0687974	0.136777
ENSG00000168496	2237	FEN1	flap structure-specific endonuclease 1	540.956	0.358594	1.28218	0.000867014	0.00336242
ENSG00000076716	2239	GPC4	glypican 4	165.462	-0.887741	-1.85028	1.85298e-06	1.36381e-05
ENSG00000151422	2241	FER	FER tyrosine kinase	2711.96	0.00936677	1.00651	0.932583	0.958148
ENSG00000182511	2242	FES	FES proto-oncogene, tyrosine kinase	606.628	0.557252	1.47146	1.24299e-09	1.6789e-08
ENSG00000171560	2243	FGA	fibrinogen alpha chain	0.554573	1.05854	2.08282	0.649259	NA
ENSG00000102302	2245	FGD1	FYVE, RhoGEF and PH domain containing 1	449.172	0.00455469	1.00316	0.971149	0.981776
ENSG00000113578	2246	FGF1	fibroblast growth factor 1	59.7765	-0.543005	-1.457	0.0296623	0.0688421
ENSG00000138685	2247	FGF2	fibroblast growth factor 2	275.986	0.00813429	1.00565	0.962865	0.977063
ENSG00000138675	2250	FGF5	fibroblast growth factor 5	11.0421	3.59142	12.0538	4.39537e-09	5.37316e-08
ENSG00000111241	2251	FGF6	fibroblast growth factor 6	0.630757	-0.535429	-1.44937	0.611314	NA
ENSG00000140285	2252	FGF7	fibroblast growth factor 7	735.743	1.0258	2.03608	1.09659e-06	8.4303e-06
ENSG00000107831	2253	FGF8	fibroblast growth factor 8	0.493588	-0.194483	-1.14431	0.883136	NA
ENSG00000102678	2254	FGF9	fibroblast growth factor 9	13.3496	-1.1205	-2.17422	0.00280936	0.00930621
ENSG00000070193	2255	FGF10	fibroblast growth factor 10	46.9797	-0.862697	-1.81843	0.0130561	0.0346615
ENSG00000161958	2256	FGF11	fibroblast growth factor 11	78.7119	0.0903188	1.06461	0.560515	0.679416
ENSG00000114279	2257	FGF12	fibroblast growth factor 12	15.3695	0.470005	1.38511	0.059932	0.12233
ENSG00000129682	2258	FGF13	fibroblast growth factor 13	70.9727	0.306587	1.23678	0.126838	0.222718
ENSG00000102466	2259	FGF14	fibroblast growth factor 14	80.4567	-1.20914	-2.312	2.12672e-07	1.88937e-06
ENSG00000077782	2260	FGFR1	fibroblast growth factor receptor 1	2806.35	0.162356	1.11911	0.0916388	0.172333
ENSG00000068078	2261	FGFR3	fibroblast growth factor receptor 3	8917.88	-0.846144	-1.79769	9.47394e-09	1.08967e-07
ENSG00000179399	2262	GPC5	glypican 5	7.87167	-0.701758	-1.62649	0.0763703	0.148869
ENSG00000066468	2263	FGFR2	fibroblast growth factor receptor 2	3830.89	-0.958945	-1.94389	1.38598e-14	4.65625e-13
ENSG00000160867	2264	FGFR4	fibroblast growth factor receptor 4	30.5585	-0.258478	-1.19622	0.217645	0.338364
ENSG00000171557	2266	FGG	fibrinogen gamma chain	0.720998	0.0280577	1.01964	0.992396	NA
ENSG00000104760	2267	FGL1	fibrinogen like 1	0.278436	0.684869	1.60756	0.816474	NA
ENSG00000000938	2268	FGR	FGR proto-oncogene, Src family tyrosine kinase	474.543	1.54398	2.91598	2.49193e-17	1.33851e-15
ENSG00000091483	2271	FH	fumarate hydratase	2081.74	-0.0185453	-1.01294	0.889104	0.928801
ENSG00000189283	2272	FHIT	fragile histidine triad	187.19	-0.553904	-1.46805	7.53652e-09	8.86981e-08
ENSG00000022267	2273	FHL1	four and a half LIM domains 1	5216.91	-0.935373	-1.91238	6.14246e-06	4.05565e-05
ENSG00000115641	2274	FHL2	four and a half LIM domains 2	1287.54	-0.0551558	-1.03897	0.612978	0.723264
ENSG00000183386	2275	FHL3	four and a half LIM domains 3	439.608	0.395532	1.31543	5.98334e-05	0.000313994
ENSG00000165197	2277	VEGFD	vascular endothelial growth factor D	19.4575	-0.869955	-1.82761	0.00612767	0.0181463
ENSG00000088832	2280	FKBP1A	FK506 binding protein 1A	2988.16	0.327699	1.25501	1.58666e-06	1.18551e-05
ENSG00000119782	2281	FKBP1B	FK506 binding protein 1B	59.0481	0.0503025	1.03548	0.637632	0.743358
ENSG00000173486	2286	FKBP2	FK506 binding protein 2	1081.32	0.131701	1.09558	0.104686	0.191755
ENSG00000100442	2287	FKBP3	FK506 binding protein 3	549.671	0.188112	1.13927	0.0182836	0.0459839
ENSG00000004478	2288	FKBP4	FK506 binding protein 4	2963.22	-0.307145	-1.23726	0.00305091	0.00999614
ENSG00000096060	2289	FKBP5	FK506 binding protein 5	1795.41	-0.215721	-1.16128	0.0410296	0.089921
ENSG00000176165	2290	FOXG1	forkhead box G1	0.263237	-0.0853953	-1.06098	0.976902	NA
ENSG00000103241	2294	FOXF1	forkhead box F1	23.305	1.0464	2.06536	3.8787e-05	0.000212635
ENSG00000137273	2295	FOXF2	forkhead box F2	53.3388	0.410464	1.32911	0.0152433	0.0395281
ENSG00000054598	2296	FOXC1	forkhead box C1	314.545	-1.13017	-2.18884	6.13265e-08	6.02104e-07
ENSG00000251493	2297	FOXD1	forkhead box D1	17.7047	-0.69788	-1.62212	0.00324292	0.0105402
ENSG00000170122	2298	FOXD4	forkhead box D4	8.07895	-0.477846	-1.39266	0.153248	0.258349
ENSG00000168269	2299	FOXI1	forkhead box I1	29.2647	-3.36643	-10.3133	0.00182844	0.00645366
ENSG00000176678	2300	FOXL1	forkhead box L1	11.7722	0.540174	1.45415	0.0544857	0.113189
ENSG00000186790	2301	FOXE3	forkhead box E3	0.886823	-0.694319	-1.61812	0.534156	NA
ENSG00000129654	2302	FOXJ1	forkhead box J1	52.4296	-1.10936	-2.15749	1.24766e-11	2.43697e-10
ENSG00000176692	2303	FOXC2	forkhead box C2	5.11675	0.752199	1.68436	0.0513422	0.107816
ENSG00000178919	2304	FOXE1	forkhead box E1	125.228	0.383852	1.30482	0.00910108	0.0254757
ENSG00000111206	2305	FOXM1	forkhead box M1	279.857	0.457088	1.37277	0.00622285	0.0183773
ENSG00000186564	2306	FOXD2	forkhead box D2	17.4775	-0.551334	-1.46544	0.0169114	0.0431009
ENSG00000179772	2307	FOXS1	forkhead box S1	60.1547	0.872107	1.83033	2.69534e-06	1.92105e-05
ENSG00000150907	2308	FOXO1	forkhead box O1	2217.1	-0.203631	-1.15159	0.019037	0.047525
ENSG00000118689	2309	FOXO3	forkhead box O3	3630.62	0.0199269	1.01391	0.703588	0.796009
ENSG00000143631	2312	FLG	filaggrin	485492	-1.09799	-2.14057	0.000144197	0.000688655
ENSG00000151702	2313	FLI1	Fli-1 proto-oncogene, ETS transcription factor	1341.02	0.828163	1.77542	4.29295e-14	1.31221e-12
ENSG00000177731	2314	FLII	FLII, actin remodeling protein	4209	0.0119933	1.00835	0.8902	0.929461
ENSG00000120215	2315	MLANA	melan-A	1585.58	-0.455099	-1.37088	0.000850833	0.00330765
ENSG00000196924	2316	FLNA	filamin A	29974.9	0.27876	1.21315	0.0375476	0.0835232
ENSG00000136068	2317	FLNB	filamin B	16426.1	-0.215589	-1.16118	0.0185081	0.0464683
ENSG00000128591	2318	FLNC	filamin C	1406.04	-0.0413475	-1.02907	0.842316	0.896203
ENSG00000132589	2319	FLOT2	flotillin 2	2074.4	0.481573	1.39627	1.14377e-06	8.7566e-06
ENSG00000102755	2321	FLT1	fms related tyrosine kinase 1	1544.34	0.484346	1.39895	0.000311994	0.00136754
ENSG00000122025	2322	FLT3	fms related tyrosine kinase 3	191.102	0.590301	1.50556	3.01156e-05	0.000169601
ENSG00000090554	2323	FLT3LG	fms related tyrosine kinase 3 ligand	15.2269	-0.176439	-1.13009	0.530554	0.653663
ENSG00000037280	2324	FLT4	fms related tyrosine kinase 4	421.877	0.535769	1.44971	5.77732e-05	0.0003044
ENSG00000010932	2326	FMO1	flavin containing monooxygenase 1	964.146	0.979619	1.97194	4.73601e-06	3.20372e-05
ENSG00000094963	2327	FMO2	flavin containing monooxygenase 2	720.389	1.79154	3.46185	5.17148e-21	5.95365e-19
ENSG00000007933	2328	FMO3	flavin containing monooxygenase 3	196.364	1.35063	2.55023	3.09558e-10	4.68841e-09
ENSG00000076258	2329	FMO4	flavin containing monooxygenase 4	192.943	0.149528	1.10921	0.127303	0.223321
ENSG00000131781	2330	FMO5	flavin containing monooxygenase 5	570.355	-0.66761	-1.58844	6.39187e-05	0.000332318
ENSG00000122176	2331	FMOD	fibromodulin	2981.12	1.07787	2.11092	3.5371e-18	2.2498e-16
ENSG00000102081	2332	FMR1	fragile X mental retardation 1	1209.15	0.144232	1.10514	0.108578	0.197378
ENSG00000155966	2334	AFF2	AF4/FMR2 family member 2	226.272	0.254982	1.19332	0.195004	0.311425
ENSG00000115414	2335	FN1	fibronectin 1	42961.5	1.06699	2.09505	9.23591e-08	8.77637e-07
ENSG00000168522	2339	FNTA	farnesyltransferase, CAAX box, alpha	1775.78	0.0920472	1.06588	0.164976	0.273443
ENSG00000257365	2342	FNTB	farnesyltransferase, CAAX box, beta	492.614	-0.0681923	-1.0484	0.46826	0.597967
ENSG00000086205	2346	FOLH1	folate hydrolase 1	95.449	0.892572	1.85648	6.0228e-08	5.91949e-07
ENSG00000110195	2348	FOLR1	folate receptor 1	13.2382	-1.95005	-3.86387	1.35877e-06	1.02886e-05
ENSG00000165457	2350	FOLR2	folate receptor beta	1235.6	0.354904	1.2789	0.00226757	0.00773829
ENSG00000110203	2352	FOLR3	folate receptor 3	13.9934	0.0887261	1.06343	0.771542	0.846867
ENSG00000170345	2353	FOS	Fos proto-oncogene, AP-1 transcription factor subunit	10132	-0.145331	-1.10598	0.612281	0.722766
ENSG00000125740	2354	FOSB	FosB proto-oncogene, AP-1 transcription factor subunit	1370.36	-0.293835	-1.22589	0.374663	0.50881
ENSG00000075426	2355	FOSL2	FOS like 2, AP-1 transcription factor subunit	9895.14	0.0842592	1.06014	0.397814	0.531306
ENSG00000136877	2356	FPGS	folylpolyglutamate synthase	665.094	0.47354	1.38851	4.18594e-05	0.000227722
ENSG00000171051	2357	FPR1	formyl peptide receptor 1	775.19	3.51289	11.4152	3.4076e-23	6.20333e-21
ENSG00000171049	2358	FPR2	formyl peptide receptor 2	231.502	4.01405	16.1565	3.51524e-20	3.32327e-18
ENSG00000187474	2359	FPR3	formyl peptide receptor 3	1883.53	1.22652	2.34002	1.84562e-13	5.03357e-12
ENSG00000165060	2395	FXN	frataxin	130.849	0.286899	1.22002	0.00032039	0.00140019
ENSG00000111816	2444	FRK	fyn related Src family tyrosine kinase	857.005	-0.176392	-1.13005	0.0664119	0.132986
ENSG00000198793	2475	MTOR	mechanistic target of rapamycin kinase	3683.53	-0.0395155	-1.02777	0.562695	0.68127
ENSG00000109536	2483	FRG1	FSHD region gene 1	740.1	0.185276	1.13703	0.0470182	0.100402
ENSG00000162998	2487	FRZB	frizzled related protein	204.591	-0.644111	-1.56278	0.00403111	0.0127044
ENSG00000131808	2488	FSHB	follicle stimulating hormone subunit beta	0.220232	0.288855	1.22167	0.922085	NA
ENSG00000102384	2491	CENPI	centromere protein I	140.535	0.470978	1.38605	0.000175562	0.000820005
ENSG00000170820	2492	FSHR	follicle stimulating hormone receptor	0.951923	0.248391	1.18788	0.85773	NA
ENSG00000116833	2494	NR5A2	nuclear receptor subfamily 5 group A member 2	243.217	0.296822	1.22844	0.0302315	0.0699083
ENSG00000167996	2495	FTH1	ferritin heavy chain 1	5986.9	1.39979	2.63864	1.76612e-13	4.831e-12
ENSG00000087086	2512	FTL	ferritin light chain	46560	1.26524	2.40368	1.03207e-12	2.46861e-11
ENSG00000104755	2515	ADAM2	ADAM metallopeptidase domain 2	0.478379	0.688918	1.61207	0.815289	NA
ENSG00000136931	2516	NR5A1	nuclear receptor subfamily 5 group A member 1	1.22098	-0.426501	-1.34397	0.611497	0.722139
ENSG00000179163	2517	FUCA1	alpha-L-fucosidase 1	1800	0.781588	1.71902	4.17319e-05	0.000227162
ENSG00000001036	2519	FUCA2	alpha-L-fucosidase 2	1066.48	0.687488	1.61048	5.09811e-10	7.40568e-09
ENSG00000184502	2520	GAST	gastrin	2.38931	-1.40209	-2.64283	0.0368461	0.0823046
ENSG00000089280	2521	FUS	FUS RNA binding protein	1356.42	-0.0440768	-1.03102	0.716052	0.80558
ENSG00000174951	2523	FUT1	fucosyltransferase 1 (H blood group)	313.808	-0.00665279	-1.00462	0.956626	0.973191
ENSG00000176920	2524	FUT2	fucosyltransferase 2	465.806	0.680924	1.60317	3.70166e-06	2.56314e-05
ENSG00000171124	2525	FUT3	fucosyltransferase 3 (Lewis blood group)	184.785	1.37782	2.59876	6.45604e-09	7.68136e-08
ENSG00000196371	2526	FUT4	fucosyltransferase 4	221.195	0.692043	1.61557	5.17716e-09	6.26874e-08
ENSG00000156413	2528	FUT6	fucosyltransferase 6	7.33401	0.834559	1.78331	0.0331999	0.0755808
ENSG00000180549	2529	FUT7	fucosyltransferase 7	49.3563	1.05572	2.07876	4.81856e-06	3.2548e-05
ENSG00000033170	2530	FUT8	fucosyltransferase 8	1452.15	1.0377	2.05295	3.44165e-14	1.06789e-12
ENSG00000119537	2531	KDSR	3-ketodihydrosphingosine reductase	2797.45	-0.180474	-1.13326	0.00895421	0.0251198
ENSG00000213088	2532	ACKR1	atypical chemokine receptor 1 (Duffy blood group)	1405.28	0.00787383	1.00547	0.958909	0.97476
ENSG00000082074	2533	FYB1	FYN binding protein 1	1785.9	1.76058	3.38835	1.33189e-17	7.54909e-16
ENSG00000010810	2534	FYN	FYN proto-oncogene, Src family tyrosine kinase	2270.04	0.321167	1.24934	0.000359972	0.00154557
ENSG00000180340	2535	FZD2	frizzled class receptor 2	97.3442	1.43808	2.7096	1.20611e-18	8.47373e-17
ENSG00000126709	2537	IFI6	interferon alpha inducible protein 6	1198.66	1.10075	2.14466	4.68185e-09	5.70076e-08
ENSG00000131482	2538	G6PC	glucose-6-phosphatase catalytic subunit	2.32686	2.66512	6.34278	0.0014511	0.00526307
ENSG00000160211	2539	G6PD	glucose-6-phosphate dehydrogenase	596.603	0.258761	1.19645	0.0170454	0.0433555
ENSG00000137700	2542	SLC37A4	solute carrier family 37 member 4	414.561	-0.085583	-1.06112	0.284812	0.415099
ENSG00000196419	2547	XRCC6	X-ray repair cross complementing 6	10040.3	-0.00944906	-1.00657	0.934045	0.959116
ENSG00000171298	2548	GAA	glucosidase alpha, acid	1286.58	0.453681	1.36953	0.000528398	0.00217528
ENSG00000109458	2549	GAB1	GRB2 associated binding protein 1	3187.11	0.0142722	1.00994	0.862831	0.910168
ENSG00000204681	2550	GABBR1	gamma-aminobutyric acid type B receptor subunit 1	585.338	-0.3184	-1.24695	0.0249035	0.0596055
ENSG00000154727	2551	GABPA	GA binding protein transcription factor subunit alpha	1374.41	0.518951	1.43291	3.49742e-06	2.43495e-05
ENSG00000104064	2553	GABPB1	GA binding protein transcription factor subunit beta 1	1029.13	0.177992	1.13131	0.0269341	0.0635843
ENSG00000022355	2554	GABRA1	gamma-aminobutyric acid type A receptor alpha1 subunit	0.469402	-0.0984149	-1.0706	0.973341	NA
ENSG00000151834	2555	GABRA2	gamma-aminobutyric acid type A receptor alpha2 subunit	9.10898	-1.32144	-2.49916	0.000701768	0.00279429
ENSG00000011677	2556	GABRA3	gamma-aminobutyric acid type A receptor alpha3 subunit	23.7137	-1.38801	-2.61717	3.95071e-08	4.0454e-07
ENSG00000109158	2557	GABRA4	gamma-aminobutyric acid type A receptor alpha4 subunit	82.6989	-0.324498	-1.25223	0.230462	0.353274
ENSG00000186297	2558	GABRA5	gamma-aminobutyric acid type A receptor alpha5 subunit	6.43579	0.335301	1.26164	0.360844	0.494639
ENSG00000163288	2560	GABRB1	gamma-aminobutyric acid type A receptor beta1 subunit	4.19035	0.716275	1.64293	0.108694	0.197483
ENSG00000145864	2561	GABRB2	gamma-aminobutyric acid type A receptor beta2 subunit	70.8897	0.554685	1.46885	0.0176566	0.044652
ENSG00000166206	2562	GABRB3	gamma-aminobutyric acid type A receptor beta3 subunit	113.576	-0.875751	-1.83496	3.38698e-07	2.888e-06
ENSG00000187730	2563	GABRD	gamma-aminobutyric acid type A receptor delta subunit	10.9321	-0.0205619	-1.01435	0.944168	0.965273
ENSG00000102287	2564	GABRE	gamma-aminobutyric acid type A receptor epsilon subunit	1524.76	-0.605713	-1.52173	4.70032e-06	3.18132e-05
ENSG00000163285	2565	GABRG1	gamma-aminobutyric acid type A receptor gamma1 subunit	1.29649	-1.32173	-2.49966	0.128846	0.225589
ENSG00000182256	2567	GABRG3	gamma-aminobutyric acid type A receptor gamma3 subunit	9.03575	-0.828517	-1.77586	0.0141358	0.0370752
ENSG00000094755	2568	GABRP	gamma-aminobutyric acid type A receptor pi subunit	321.612	-2.18419	-4.54472	1.1805e-05	7.3099e-05
ENSG00000146276	2569	GABRR1	gamma-aminobutyric acid type A receptor rho1 subunit	10.342	-0.323976	-1.25178	0.388072	0.521799
ENSG00000111886	2570	GABRR2	gamma-aminobutyric acid type A receptor rho2 subunit	16.4851	1.02539	2.0355	7.62537e-06	4.93339e-05
ENSG00000128683	2571	GAD1	glutamate decarboxylase 1	15.1462	-0.381809	-1.30297	0.0703927	0.139311
ENSG00000136750	2572	GAD2	glutamate decarboxylase 2	0.331669	0.867262	1.8242	0.743267	NA
ENSG00000178950	2580	GAK	cyclin G associated kinase	1925.82	0.0631526	1.04475	0.52505	0.648742
ENSG00000054983	2581	GALC	galactosylceramidase	1297.73	0.332268	1.25899	0.00193408	0.00676643
ENSG00000117308	2582	GALE	UDP-galactose-4-epimerase	366.634	0.426905	1.34435	0.000127495	0.000617104
ENSG00000135454	2583	B4GALNT1	beta-1,4-N-acetyl-galactosaminyltransferase 1	42.1724	0.372209	1.29433	0.0389001	0.0859991
ENSG00000108479	2584	GALK1	galactokinase 1	451.661	0.36214	1.28533	0.000170579	0.000799763
ENSG00000156958	2585	GALK2	galactokinase 2	961.151	-0.102619	-1.07372	0.0860568	0.163697
ENSG00000166573	2587	GALR1	galanin receptor 1	15.2409	-0.0255484	-1.01787	0.932722	0.958184
ENSG00000141012	2588	GALNS	galactosamine (N-acetyl)-6-sulfatase	636.87	0.23824	1.17955	0.0730878	0.143592
ENSG00000141429	2589	GALNT1	polypeptide N-acetylgalactosaminyltransferase 1	5445.73	0.0473711	1.03338	0.664821	0.765086
ENSG00000143641	2590	GALNT2	polypeptide N-acetylgalactosaminyltransferase 2	1379.07	0.614527	1.53106	2.2752e-10	3.53129e-09
ENSG00000115339	2591	GALNT3	polypeptide N-acetylgalactosaminyltransferase 3	649.727	0.234047	1.17613	0.0279609	0.0655664
ENSG00000213930	2592	GALT	galactose-1-phosphate uridylyltransferase	675.678	-0.579091	-1.49391	9.73529e-09	1.11729e-07
ENSG00000130005	2593	GAMT	guanidinoacetate N-methyltransferase	362.346	-0.819463	-1.76475	7.29952e-06	4.74251e-05
ENSG00000214013	2595	GANC	glucosidase alpha, neutral C	1262.53	-0.125029	-1.09053	0.0293155	0.0682126
ENSG00000172020	2596	GAP43	growth associated protein 43	50.0745	-0.216168	-1.16164	0.397705	0.531236
ENSG00000111640	2597	GAPDH	glyceraldehyde-3-phosphate dehydrogenase	30264.5	0.602677	1.51853	1.52957e-06	1.14586e-05
ENSG00000137507	2615	LRRC32	leucine rich repeat containing 32	1157.41	1.35424	2.55663	5.4059e-14	1.61892e-12
ENSG00000106105	2617	GARS	glycyl-tRNA synthetase	3794.26	0.496597	1.41088	1.10827e-05	6.89732e-05
ENSG00000159131	2618	GART	phosphoribosylglycinamide formyltransferase, phosphoribosylglycinamide synthetase, phosphoribosylaminoimidazole synthetase	2253.48	0.431247	1.3484	2.49453e-06	1.79314e-05
ENSG00000180447	2619	GAS1	growth arrest specific 1	2858.96	0.443179	1.3596	0.0004902	0.00203406
ENSG00000148935	2620	GAS2	growth arrest specific 2	23.9377	-0.187634	-1.13889	0.357475	0.491224
ENSG00000183087	2621	GAS6	growth arrest specific 6	2965.7	-0.302453	-1.23324	0.00369348	0.0118124
ENSG00000141013	2622	GAS8	growth arrest specific 8	72.8423	-0.242876	-1.18335	0.0331762	0.0755361
ENSG00000102145	2623	GATA1	GATA binding protein 1	11.9047	-0.157701	-1.11551	0.572861	0.689737
ENSG00000179348	2624	GATA2	GATA binding protein 2	314.687	0.124755	1.09032	0.39959	0.532984
ENSG00000107485	2625	GATA3	GATA binding protein 3	2179.43	-1.42865	-2.69194	1.93251e-14	6.31105e-13
ENSG00000136574	2626	GATA4	GATA binding protein 4	0.599488	0.847974	1.79997	0.744122	NA
ENSG00000141448	2627	GATA6	GATA binding protein 6	70.2544	0.196986	1.1463	0.376164	0.510321
ENSG00000171766	2628	GATM	glycine amidinotransferase	4625.17	-0.816094	-1.76063	1.62749e-08	1.79053e-07
ENSG00000177628	2629	GBA	glucosylceramidase beta	3185.54	0.224407	1.1683	0.0845832	0.161497
ENSG00000160766	2630	GBAP1	glucosylceramidase beta pseudogene 1	295.468	0.411909	1.33044	0.00816634	0.0231948
ENSG00000146729	2631	NIPSNAP2	nipsnap homolog 2	1251.5	0.152042	1.11114	0.0878643	0.166454
ENSG00000114480	2632	GBE1	1,4-alpha-glucan branching enzyme 1	1657.51	0.258292	1.19606	0.00752674	0.0216207
ENSG00000117228	2633	GBP1	guanylate binding protein 1	2680.13	1.27135	2.41387	1.08421e-09	1.48122e-08
ENSG00000162645	2634	GBP2	guanylate binding protein 2	6386.21	0.596494	1.51204	3.1917e-07	2.73665e-06
ENSG00000117226	2635	GBP3	guanylate binding protein 3	1019.26	0.735037	1.66444	7.33657e-08	7.10489e-07
ENSG00000164900	2636	GBX1	gastrulation brain homeobox 1	2.22726	-1.58801	-3.00634	0.0285134	0.0665961
ENSG00000168505	2637	GBX2	gastrulation brain homeobox 2	1.29958	-0.12174	-1.08805	0.880227	0.922271
ENSG00000105607	2639	GCDH	glutaryl-CoA dehydrogenase	355.644	-0.105196	-1.07564	0.184035	0.297884
ENSG00000115263	2641	GCG	glucagon	0.437104	0.416948	1.3351	0.881888	NA
ENSG00000215644	2642	GCGR	glucagon receptor	13.8215	-1.53993	-2.9078	7.94183e-08	7.63106e-07
ENSG00000131979	2643	GCH1	GTP cyclohydrolase 1	519.963	0.688352	1.61144	1.8773e-08	2.04226e-07
ENSG00000137880	2644	GCHFR	GTP cyclohydrolase I feedback regulator	35.2861	-0.596089	-1.51161	0.00136697	0.00500063
ENSG00000106633	2645	GCK	glucokinase	11.8423	-0.353355	-1.27753	0.151924	0.256491
ENSG00000084734	2646	GCKR	glucokinase regulator	8.17462	0.997284	1.99624	0.00138902	0.00507025
ENSG00000135441	2647	BLOC1S1	biogenesis of lysosomal organelles complex 1 subunit 1	591.859	-0.175853	-1.12963	0.0989786	0.183245
ENSG00000108773	2648	KAT2A	lysine acetyltransferase 2A	760.319	-0.492176	-1.40656	9.62141e-05	0.000480161
ENSG00000148200	2649	NR6A1	nuclear receptor subfamily 6 group A member 1	222.631	-0.661035	-1.58122	1.61329e-08	1.77649e-07
ENSG00000187210	2650	GCNT1	glucosaminyl (N-acetyl) transferase 1, core 2	419.317	0.184928	1.13676	0.0923545	0.17337
ENSG00000111846	2651	GCNT2	glucosaminyl (N-acetyl) transferase 2 (I blood group)	359.987	-0.627823	-1.54523	7.93035e-06	5.11192e-05
ENSG00000268221	2652	OPN1MW	opsin 1, medium wave sensitive	4.77371	0.18556	1.13726	0.677943	0.775805
ENSG00000140905	2653	GCSH	glycine cleavage system protein H	78.6345	0.172453	1.12697	0.204787	0.323153
ENSG00000223802	2657	GDF1	growth differentiation factor 1	5.06978	0.0434276	1.03056	0.909108	0.94227
ENSG00000263761	2658	GDF2	growth differentiation factor 2	0.647449	0.0874179	1.06247	0.956297	NA
ENSG00000138379	2660	MSTN	myostatin	9.40345	-0.361257	-1.28455	0.265707	0.39376
ENSG00000164404	2661	GDF9	growth differentiation factor 9	16.9173	-0.341838	-1.26737	0.0828679	0.158755
ENSG00000266524	2662	GDF10	growth differentiation factor 10	94.9081	-1.36127	-2.56911	0.000133488	0.000642659
ENSG00000203879	2664	GDI1	GDP dissociation inhibitor 1	1796.37	-0.0353677	-1.02482	0.59478	0.708144
ENSG00000057608	2665	GDI2	GDP dissociation inhibitor 2	11020.1	0.242097	1.18271	0.0183234	0.0460671
ENSG00000168621	2668	GDNF	glial cell derived neurotrophic factor	24.1147	0.148942	1.10876	0.577042	0.693482
ENSG00000164949	2669	GEM	GTP binding protein overexpressed in skeletal muscle	823.145	1.04157	2.05846	3.85952e-15	1.38879e-13
ENSG00000131095	2670	GFAP	glial fibrillary acidic protein	9.91936	0.465808	1.38109	0.162123	0.269791
ENSG00000127554	2671	GFER	growth factor, augmenter of liver regeneration	208.328	0.0747672	1.05319	0.361827	0.495601
ENSG00000162676	2672	GFI1	growth factor independent 1 transcriptional repressor	60.2699	1.33948	2.5306	5.64698e-12	1.18168e-10
ENSG00000198380	2673	GFPT1	glutamine--fructose-6-phosphate transaminase 1	2294.5	0.676869	1.59867	3.13869e-12	6.86739e-11
ENSG00000151892	2674	GFRA1	GDNF family receptor alpha 1	3174.88	-1.32392	-2.50346	5.70397e-11	9.86845e-10
ENSG00000168546	2675	GFRA2	GDNF family receptor alpha 2	253.691	-0.00567471	-1.00394	0.96348	0.977365
ENSG00000146013	2676	GFRA3	GDNF family receptor alpha 3	49.7224	-0.770114	-1.7054	0.0263483	0.0625
ENSG00000115486	2677	GGCX	gamma-glutamyl carboxylase	1704.12	-0.0369243	-1.02592	0.566639	0.684825
ENSG00000100031	2678	GGT1	gamma-glutamyltransferase 1	120.485	0.317744	1.24638	0.026859	0.0634458
ENSG00000197421	2679	GGT3P	gamma-glutamyltransferase 3 pseudogene	4.49493	-0.647505	-1.56646	0.168959	0.27857
ENSG00000204136	2681	GGTA1P	glycoprotein, alpha-galactosyltransferase 1 pseudogene	601.34	0.339127	1.26499	0.00505419	0.0153878
ENSG00000086062	2683	B4GALT1	beta-1,4-galactosyltransferase 1	2633.77	0.978063	1.96982	1.93841e-19	1.58132e-17
ENSG00000131067	2686	GGT7	gamma-glutamyltransferase 7	217.999	-0.458344	-1.37396	4.10986e-07	3.43931e-06
ENSG00000099998	2687	GGT5	gamma-glutamyltransferase 5	538.412	1.19351	2.28708	5.51819e-20	5.0854e-18
ENSG00000259384	2688	GH1	growth hormone 1	2.21182	-0.442307	-1.35878	0.424732	0.557017
ENSG00000112964	2690	GHR	growth hormone receptor	569.663	-0.598713	-1.51437	1.72238e-05	0.000102795
ENSG00000118702	2691	GHRH	growth hormone releasing hormone	0.510492	-0.707136	-1.63256	0.645644	NA
ENSG00000106128	2692	GHRHR	growth hormone releasing hormone receptor	0.880237	1.09836	2.1411	0.259847	NA
ENSG00000121853	2693	GHSR	growth hormone secretagogue receptor	0.498738	0.871503	1.82957	0.679921	NA
ENSG00000134812	2694	GIF	gastric intrinsic factor	2.97103	1.2585	2.39246	0.0232198	0.0561772
ENSG00000010310	2696	GIPR	gastric inhibitory polypeptide receptor	44.3226	-0.151023	-1.11036	0.496947	0.623754
ENSG00000152661	2697	GJA1	gap junction protein alpha 1	27733.4	0.270637	1.20634	0.0231473	0.0560373
ENSG00000121743	2700	GJA3	gap junction protein alpha 3	28.5726	0.531164	1.44509	0.0164561	0.0421291
ENSG00000187513	2701	GJA4	gap junction protein alpha 4	233.397	1.10585	2.15226	5.33498e-21	6.06628e-19
ENSG00000265107	2702	GJA5	gap junction protein alpha 5	177.725	1.65123	3.14102	3.50137e-15	1.26947e-13
ENSG00000169562	2705	GJB1	gap junction protein beta 1	36.8621	-1.06062	-2.08583	8.03619e-05	0.000409119
ENSG00000165474	2706	GJB2	gap junction protein beta 2	15279.5	2.64731	6.26497	6.77041e-24	1.48048e-21
ENSG00000188910	2707	GJB3	gap junction protein beta 3	3126.09	-1.01408	-2.01962	1.02982e-10	1.70277e-09
ENSG00000189280	2709	GJB5	gap junction protein beta 5	1977.94	-1.01442	-2.02009	1.2424e-11	2.42797e-10
ENSG00000198814	2710	GK	glycerol kinase	1144.63	1.04493	2.06326	8.09606e-09	9.47103e-08
ENSG00000229894	2713	GK3P	glycerol kinase 3 pseudogene	33.2087	0.00915761	1.00637	0.964067	0.977772
ENSG00000102393	2717	GLA	galactosidase alpha	710.481	0.51692	1.4309	3.32066e-05	0.000185035
ENSG00000147257	2719	GPC3	glypican 3	545.133	-0.829277	-1.77679	0.0044087	0.0136991
ENSG00000170266	2720	GLB1	galactosidase beta 1	1915.95	0.366421	1.28915	0.000311973	0.00136754
ENSG00000001084	2729	GCLC	glutamate-cysteine ligase catalytic subunit	1188.42	-0.109937	-1.07918	0.180291	0.292979
ENSG00000023909	2730	GCLM	glutamate-cysteine ligase modifier subunit	412.141	0.612942	1.52938	7.51677e-06	4.8691e-05
ENSG00000178445	2731	GLDC	glycine decarboxylase	275.65	-0.819475	-1.76476	0.026365	0.0625211
ENSG00000119392	2733	GLE1	GLE1, RNA export mediator	1735.14	-0.0758155	-1.05396	0.335668	0.46932
ENSG00000090863	2734	GLG1	golgi glycoprotein 1	8226.55	-0.0233086	-1.01629	0.737591	0.822154
ENSG00000111087	2735	GLI1	GLI family zinc finger 1	101.416	-0.423004	-1.34072	0.0422758	0.0921169
ENSG00000074047	2736	GLI2	GLI family zinc finger 2	237.889	-0.44259	-1.35904	0.00553371	0.0166457
ENSG00000106571	2737	GLI3	GLI family zinc finger 3	1603.25	-0.00668494	-1.00464	0.934421	0.959263
ENSG00000250571	2738	GLI4	GLI family zinc finger 4	270.012	-0.633347	-1.55116	3.91649e-07	3.2894e-06
ENSG00000124767	2739	GLO1	glyoxalase I	3713.52	-0.0124623	-1.00868	0.90741	0.941369
ENSG00000112164	2740	GLP1R	glucagon like peptide 1 receptor	10.1677	-0.071666	-1.05093	0.873884	0.918081
ENSG00000145888	2741	GLRA1	glycine receptor alpha 1	11.1967	-0.030389	-1.02129	0.924185	0.95291
ENSG00000101958	2742	GLRA2	glycine receptor alpha 2	1.76961	-0.500245	-1.41445	0.536624	0.659186
ENSG00000109738	2743	GLRB	glycine receptor beta	129.153	-0.664431	-1.58494	0.000774833	0.00304909
ENSG00000115419	2744	GLS	glutaminase	3004.51	0.485853	1.40041	9.5586e-06	6.03472e-05
ENSG00000173221	2745	GLRX	glutaredoxin	1090.64	0.226328	1.16985	0.0914551	0.17204
ENSG00000148672	2746	GLUD1	glutamate dehydrogenase 1	7349.86	-0.314245	-1.24336	0.0019037	0.00667848
ENSG00000182890	2747	GLUD2	glutamate dehydrogenase 2	131.692	-0.204838	-1.15256	0.094817	0.177008
ENSG00000250959	2749	GLUD1P3	glutamate dehydrogenase 1 pseudogene 3	43.9164	-0.2549	-1.19325	0.0670904	0.134054
ENSG00000135821	2752	GLUL	glutamate-ammonia ligase	17179.8	0.746533	1.67776	3.56979e-07	3.02503e-06
ENSG00000196743	2760	GM2A	GM2 ganglioside activator	11867.7	0.311651	1.24113	0.00462472	0.0142605
ENSG00000112699	2762	GMDS	GDP-mannose 4,6-dehydratase	236.815	0.40545	1.3245	3.83231e-07	3.23119e-06
ENSG00000197045	2764	GMFB	glia maturation factor beta	1638.41	0.749435	1.68113	8.52567e-09	9.91397e-08
ENSG00000137198	2766	GMPR	guanosine monophosphate reductase	203.095	-0.457023	-1.37271	0.00222972	0.00762958
ENSG00000088256	2767	GNA11	G protein subunit alpha 11	1323.7	-0.396082	-1.31593	0.00180292	0.00637456
ENSG00000146535	2768	GNA12	G protein subunit alpha 12	1001.55	0.63709	1.55519	6.37285e-14	1.87956e-12
ENSG00000060558	2769	GNA15	G protein subunit alpha 15	1991.33	0.250583	1.18969	0.0486308	0.103237
ENSG00000127955	2770	GNAI1	G protein subunit alpha i1	2918.89	-0.493915	-1.40826	3.07692e-06	2.16833e-05
ENSG00000114353	2771	GNAI2	G protein subunit alpha i2	6426.73	0.725211	1.65314	2.44253e-13	6.53612e-12
ENSG00000065135	2773	GNAI3	G protein subunit alpha i3	6818.6	0.277059	1.21172	0.00187078	0.00657987
ENSG00000141404	2774	GNAL	G protein subunit alpha L	679.55	-0.10014	-1.07188	0.208974	0.327897
ENSG00000087258	2775	GNAO1	G protein subunit alpha o1	105.37	0.227216	1.17057	0.242634	0.367465
ENSG00000156052	2776	GNAQ	G protein subunit alpha q	2070.8	0.444589	1.36093	2.46437e-06	1.77284e-05
ENSG00000087460	2778	GNAS	GNAS complex locus	10985.9	0.201275	1.14971	0.00724623	0.0209256
ENSG00000114349	2779	GNAT1	G protein subunit alpha transducin 1	1.65687	-0.396222	-1.31606	0.549129	0.669849
ENSG00000128266	2781	GNAZ	G protein subunit alpha z	72.7208	-0.82037	-1.76586	0.000197748	0.000910175
ENSG00000078369	2782	GNB1	G protein subunit beta 1	6567.53	0.0719142	1.05111	0.161774	0.269295
ENSG00000172354	2783	GNB2	G protein subunit beta 2	2920	0.0428022	1.03011	0.604147	0.716342
ENSG00000111664	2784	GNB3	G protein subunit beta 3	30.244	0.423486	1.34116	0.0694386	0.137822
ENSG00000162188	2785	GNG3	G protein subunit gamma 3	5.56242	-0.4839	-1.39852	0.275708	0.405266
ENSG00000168243	2786	GNG4	G protein subunit gamma 4	13.5117	1.26327	2.40039	0.000974697	0.00372222
ENSG00000174021	2787	GNG5	G protein subunit gamma 5	1034.71	0.260539	1.19793	0.050298	0.106034
ENSG00000176533	2788	GNG7	G protein subunit gamma 7	110.082	0.145479	1.1061	0.284543	0.414854
ENSG00000242616	2790	GNG10	G protein subunit gamma 10	23.3287	1.30255	2.46664	2.297e-07	2.02833e-06
ENSG00000127920	2791	GNG11	G protein subunit gamma 11	995.083	0.500798	1.415	1.88204e-06	1.3819e-05
ENSG00000127928	2792	GNGT1	G protein subunit gamma transducin 1	0.264456	0.793594	1.73339	0.787978	NA
ENSG00000167083	2793	GNGT2	G protein subunit gamma transducin 2	33.8718	1.32528	2.50582	4.67314e-13	1.1943e-11
ENSG00000204590	2794	GNL1	G protein nucleolar 1 (putative)	1473.97	-0.0221088	-1.01544	0.765352	0.842344
ENSG00000147437	2796	GNRH1	gonadotropin releasing hormone 1	93.6639	-0.654921	-1.57453	0.000172011	0.000805357
ENSG00000125787	2797	GNRH2	gonadotropin releasing hormone 2	13.0495	-0.31794	-1.24655	0.158204	0.264783
ENSG00000109163	2798	GNRHR	gonadotropin releasing hormone receptor	23.281	0.469682	1.3848	0.0602059	0.122774
ENSG00000135677	2799	GNS	glucosamine (N-acetyl)-6-sulfatase	8047.08	0.630629	1.54824	1.48529e-09	1.97941e-08
ENSG00000136935	2800	GOLGA1	golgin A1	1188.53	-0.0458489	-1.03229	0.27668	0.406338
ENSG00000167110	2801	GOLGA2	golgin A2	2694.07	-0.112061	-1.08077	0.191253	0.306822
ENSG00000090615	2802	GOLGA3	golgin A3	2860.14	0.151914	1.11104	0.0264106	0.0625963
ENSG00000144674	2803	GOLGA4	golgin A4	7306.49	0.321916	1.24999	0.00293622	0.00967698
ENSG00000173230	2804	GOLGB1	golgin B1	7918.46	0.195594	1.1452	0.0220692	0.0538328
ENSG00000120053	2805	GOT1	glutamic-oxaloacetic transaminase 1	1000.57	-0.0235332	-1.01645	0.841811	0.895922
ENSG00000125166	2806	GOT2	glutamic-oxaloacetic transaminase 2	2206.65	0.13432	1.09758	0.216428	0.336947
ENSG00000175793	2810	SFN	stratifin	25858	0.18796	1.13915	0.214361	0.334419
ENSG00000185245	2811	GP1BA	glycoprotein Ib platelet subunit alpha	63.9495	-0.898405	-1.864	2.07508e-08	2.237e-07
ENSG00000169347	2813	GP2	glycoprotein 2	0.285877	-0.42292	-1.34064	0.886088	NA
ENSG00000178732	2814	GP5	glycoprotein V platelet	8.286	0.312044	1.24147	0.38399	0.517971
ENSG00000169704	2815	GP9	glycoprotein IX platelet	0.797102	-0.650698	-1.56993	0.682922	NA
ENSG00000063660	2817	GPC1	glypican 1	3277.32	-1.11533	-2.16645	1.24862e-11	2.43755e-10
ENSG00000167588	2819	GPD1	glycerol-3-phosphate dehydrogenase 1	418.738	-3.99015	-15.8911	6.17601e-18	3.68715e-16
ENSG00000115159	2820	GPD2	glycerol-3-phosphate dehydrogenase 2	2501.95	-0.111293	-1.0802	0.268346	0.396844
ENSG00000105220	2821	GPI	glucose-6-phosphate isomerase	4863.44	0.154823	1.11329	0.111004	0.200456
ENSG00000112293	2822	GPLD1	glycosylphosphatidylinositol specific phospholipase D1	921.721	-0.624159	-1.54131	0.000316041	0.00138282
ENSG00000150625	2823	GPM6A	glycoprotein M6A	32.9115	-1.48106	-2.79153	3.56824e-08	3.68644e-07
ENSG00000046653	2824	GPM6B	glycoprotein M6B	1216.43	0.0126912	1.00884	0.907198	0.941225
ENSG00000183671	2825	GPR1	G protein-coupled receptor 1	469.704	0.473871	1.38883	0.00431336	0.0134379
ENSG00000184451	2826	CCR10	C-C motif chemokine receptor 10	15.4029	-0.0603113	-1.04269	0.817475	0.879111
ENSG00000181773	2827	GPR3	G protein-coupled receptor 3	7.415	0.921527	1.89412	0.00435508	0.0135541
ENSG00000177464	2828	GPR4	G protein-coupled receptor 4	60.3972	2.26064	4.79204	2.04826e-20	2.06812e-18
ENSG00000173578	2829	XCR1	X-C motif chemokine receptor 1	414.437	-0.10884	-1.07836	0.427334	0.559271
ENSG00000183729	2831	NPBWR1	neuropeptides B and W receptor 1	29.8782	-1.26688	-2.40641	1.53567e-05	9.28057e-05
ENSG00000186810	2833	CXCR3	C-X-C motif chemokine receptor 3	65.1654	1.43762	2.70874	2.83028e-11	5.20105e-10
ENSG00000119973	2834	PRLHR	prolactin releasing hormone receptor	2.13644	0.694482	1.6183	0.813845	0.876355
ENSG00000132975	2835	GPR12	G protein-coupled receptor 12	94.4438	-1.91625	-3.7744	2.78025e-10	4.25441e-09
ENSG00000181408	2837	UTS2R	urotensin 2 receptor	2.63745	1.90853	3.75425	0.000553515	0.00226537
ENSG00000154165	2838	GPR15	G protein-coupled receptor 15	123.959	1.48315	2.79558	6.69202e-11	1.14545e-09
ENSG00000144230	2840	GPR17	G protein-coupled receptor 17	68.7041	-1.01789	-2.02496	5.06061e-06	3.39904e-05
ENSG00000125245	2841	GPR18	G protein-coupled receptor 18	184.64	0.321735	1.24983	0.0636365	0.128316
ENSG00000183150	2842	GPR19	G protein-coupled receptor 19	18.7647	0.635891	1.5539	0.000913103	0.00351753
ENSG00000204882	2843	GPR20	G protein-coupled receptor 20	11.7157	-0.521744	-1.43569	0.0640551	0.129022
ENSG00000011454	2844	GPR21	G protein-coupled receptor 21	3109.43	-0.271588	-1.20714	0.000117741	0.000575315
ENSG00000172209	2845	GPR22	G protein-coupled receptor 22	115.636	-0.0520199	-1.03672	0.754607	0.834103
ENSG00000147145	2846	LPAR4	lysophosphatidic acid receptor 4	45.4194	1.30878	2.47731	5.13701e-08	5.1377e-07
ENSG00000128285	2847	MCHR1	melanin concentrating hormone receptor 1	72.2355	1.03142	2.04403	5.66703e-05	0.000299307
ENSG00000170128	2848	GPR25	G protein-coupled receptor 25	3.37981	2.66212	6.32963	4.37001e-06	2.97849e-05
ENSG00000154478	2849	GPR26	G protein-coupled receptor 26	4.83822	-1.08334	-2.11893	0.0111805	0.0303494
ENSG00000170837	2850	GPR27	G protein-coupled receptor 27	89.6003	-0.235945	-1.17768	0.103381	0.189919
ENSG00000164850	2852	GPER1	G protein-coupled estrogen receptor 1	125.689	-0.47279	-1.38779	0.0065386	0.0191333
ENSG00000120436	2853	GPR31	G protein-coupled receptor 31	4.64408	1.68937	3.22516	0.000376355	0.001609
ENSG00000214943	2856	GPR33	G protein-coupled receptor 33 (gene/pseudogene)	11.4693	0.204886	1.1526	0.452754	0.583062
ENSG00000171659	2857	GPR34	G protein-coupled receptor 34	514.877	0.847664	1.79958	1.45796e-08	1.61933e-07
ENSG00000178623	2859	GPR35	G protein-coupled receptor 35	38.3155	0.496086	1.41038	0.00931323	0.0259693
ENSG00000170775	2861	GPR37	G protein-coupled receptor 37	244.826	-0.129775	-1.09412	0.441747	0.572658
ENSG00000102539	2862	MLNR	motilin receptor	1.63166	0.15646	1.11455	0.849914	0.901534
ENSG00000183840	2863	GPR39	G protein-coupled receptor 39	34.8177	-0.879542	-1.83979	1.46774e-05	8.92112e-05
ENSG00000126266	2864	FFAR1	free fatty acid receptor 1	0.82044	0.950039	1.93193	0.466529	NA
ENSG00000185897	2865	FFAR3	free fatty acid receptor 3	9.50302	2.0752	4.21402	0.000132993	0.000640526
ENSG00000126251	2866	GPR42	G protein-coupled receptor 42 (gene/pseudogene)	7.81045	2.78089	6.87276	3.67163e-06	2.5452e-05
ENSG00000126262	2867	FFAR2	free fatty acid receptor 2	260.895	1.78377	3.44326	5.35016e-07	4.37811e-06
ENSG00000125388	2868	GRK4	G protein-coupled receptor kinase 4	175.785	0.126397	1.09156	0.195168	0.311619
ENSG00000198873	2869	GRK5	G protein-coupled receptor kinase 5	629.594	0.544005	1.45801	2.78202e-08	2.93072e-07
ENSG00000198055	2870	GRK6	G protein-coupled receptor kinase 6	1251.44	0.272224	1.20767	0.00413498	0.0129619
ENSG00000099875	2872	MKNK2	MAP kinase interacting serine/threonine kinase 2	4093.3	-0.207604	-1.15477	0.0296874	0.0688872
ENSG00000169727	2873	GPS1	G protein pathway suppressor 1	1472.65	-0.06625	-1.04699	0.393172	0.526915
ENSG00000132522	2874	GPS2	G protein pathway suppressor 2	40.986	-0.140587	-1.10235	0.407819	0.541183
ENSG00000167701	2875	GPT	glutamic--pyruvic transaminase	274.488	-1.17421	-2.25669	4.70494e-12	9.95256e-11
ENSG00000233276	2876	GPX1	glutathione peroxidase 1	3049.4	0.947772	1.92889	8.40228e-15	2.89381e-13
ENSG00000176153	2877	GPX2	glutathione peroxidase 2	655.5	0.900804	1.86711	9.99089e-07	7.74844e-06
ENSG00000211445	2878	GPX3	glutathione peroxidase 3	3541.75	0.801645	1.74309	4.95867e-09	6.01996e-08
ENSG00000167468	2879	GPX4	glutathione peroxidase 4	3179.52	-0.182855	-1.13513	0.147039	0.250106
ENSG00000116157	2882	GPX7	glutathione peroxidase 7	437.445	1.34179	2.53466	4.17687e-15	1.50006e-13
ENSG00000177885	2885	GRB2	growth factor receptor bound protein 2	3495.61	0.560503	1.47478	2.55926e-14	8.15324e-13
ENSG00000141738	2886	GRB7	growth factor receptor bound protein 7	692.044	-0.476442	-1.39131	0.000692781	0.00276149
ENSG00000106070	2887	GRB10	growth factor receptor bound protein 10	971.029	0.650579	1.5698	2.08086e-11	3.91737e-10
ENSG00000115290	2888	GRB14	growth factor receptor bound protein 14	24.9717	-0.694398	-1.61821	0.0813536	0.156413
ENSG00000107263	2889	RAPGEF1	Rap guanine nucleotide exchange factor 1	2303.35	0.253446	1.19205	0.0095165	0.0264482
ENSG00000155511	2890	GRIA1	glutamate ionotropic receptor AMPA type subunit 1	33.2557	-0.971554	-1.96095	0.000790997	0.00310575
ENSG00000120251	2891	GRIA2	glutamate ionotropic receptor AMPA type subunit 2	39.3371	-3.28451	-9.74395	0.000714124	0.0028386
ENSG00000125675	2892	GRIA3	glutamate ionotropic receptor AMPA type subunit 3	285.604	1.51135	2.85076	1.73675e-17	9.62241e-16
ENSG00000152578	2893	GRIA4	glutamate ionotropic receptor AMPA type subunit 4	66.8594	-1.47182	-2.77371	1.76427e-10	2.80763e-09
ENSG00000182771	2894	GRID1	glutamate ionotropic receptor delta type subunit 1	203.858	0.115239	1.08315	0.306829	0.439493
ENSG00000152208	2895	GRID2	glutamate ionotropic receptor delta type subunit 2	2.90591	-1.46201	-2.75492	0.0144517	0.0378147
ENSG00000030582	2896	GRN	granulin precursor	10877	0.758784	1.69206	6.15001e-13	1.53563e-11
ENSG00000171189	2897	GRIK1	glutamate ionotropic receptor kainate type subunit 1	138.02	-0.312227	-1.24162	0.0272257	0.0641498
ENSG00000164418	2898	GRIK2	glutamate ionotropic receptor kainate type subunit 2	61.0479	-0.224222	-1.16815	0.132609	0.230669
ENSG00000163873	2899	GRIK3	glutamate ionotropic receptor kainate type subunit 3	50.352	-1.33822	-2.52839	4.35639e-05	0.000235953
ENSG00000149403	2900	GRIK4	glutamate ionotropic receptor kainate type subunit 4	15.8219	0.460353	1.37588	0.0502452	0.105946
ENSG00000105737	2901	GRIK5	glutamate ionotropic receptor kainate type subunit 5	31.2013	-0.787626	-1.72623	0.000822477	0.00321322
ENSG00000176884	2902	GRIN1	glutamate ionotropic receptor NMDA type subunit 1	23.1261	-0.60737	-1.52348	0.0521889	0.109284
ENSG00000183454	2903	GRIN2A	glutamate ionotropic receptor NMDA type subunit 2A	322.325	-2.12729	-4.36896	1.24545e-13	3.49208e-12
ENSG00000273079	2904	GRIN2B	glutamate ionotropic receptor NMDA type subunit 2B	23.3837	-0.734924	-1.66431	0.00982683	0.027186
ENSG00000161509	2905	GRIN2C	glutamate ionotropic receptor NMDA type subunit 2C	30.024	-0.277335	-1.21195	0.188781	0.303653
ENSG00000105464	2906	GRIN2D	glutamate ionotropic receptor NMDA type subunit 2D	39.842	0.719977	1.64716	0.000908183	0.00350114
ENSG00000178719	2907	GRINA	glutamate ionotropic receptor NMDA type subunit associated protein 1	1884.37	0.597173	1.51275	9.94381e-11	1.64761e-09
ENSG00000113580	2908	NR3C1	nuclear receptor subfamily 3 group C member 1	5386.47	-0.102668	-1.07376	0.242995	0.367907
ENSG00000160007	2909	ARHGAP35	Rho GTPase activating protein 35	3266.61	-0.104196	-1.0749	0.177045	0.288938
ENSG00000152822	2911	GRM1	glutamate metabotropic receptor 1	7.09788	-0.928916	-1.90384	0.00600222	0.017822
ENSG00000164082	2912	GRM2	glutamate metabotropic receptor 2	21.8516	-0.122002	-1.08824	0.701011	0.79405
ENSG00000198822	2913	GRM3	glutamate metabotropic receptor 3	6.85142	-0.330683	-1.25761	0.344242	0.477999
ENSG00000124493	2914	GRM4	glutamate metabotropic receptor 4	5.05728	1.39199	2.62441	6.19406e-05	0.000323643
ENSG00000168959	2915	GRM5	glutamate metabotropic receptor 5	3.20941	1.59832	3.0279	0.00517693	0.0157188
ENSG00000113262	2916	GRM6	glutamate metabotropic receptor 6	14.719	-0.0109814	-1.00764	0.969748	0.980869
ENSG00000196277	2917	GRM7	glutamate metabotropic receptor 7	18.625	-1.41562	-2.66774	2.77226e-06	1.9709e-05
ENSG00000179603	2918	GRM8	glutamate metabotropic receptor 8	5.66409	0.19442	1.14426	0.648968	0.752867
ENSG00000163739	2919	CXCL1	C-X-C motif chemokine ligand 1	728.93	3.78153	13.7517	4.75079e-18	2.93097e-16
ENSG00000081041	2920	CXCL2	C-X-C motif chemokine ligand 2	94.4897	2.38767	5.23312	2.06918e-15	7.82668e-14
ENSG00000163734	2921	CXCL3	C-X-C motif chemokine ligand 3	38.227	2.43073	5.39165	2.19637e-14	7.09501e-13
ENSG00000134443	2922	GRP	gastrin releasing peptide	2.59271	0.42705	1.34448	0.510434	0.635892
ENSG00000167004	2923	PDIA3	protein disulfide isomerase family A member 3	10493.6	0.429954	1.34719	0.00036977	0.00158359
ENSG00000126010	2925	GRPR	gastrin releasing peptide receptor	8.23446	1.07956	2.11339	0.001025	0.00388619
ENSG00000132463	2926	GRSF1	G-rich RNA sequence binding factor 1	2309.8	0.201454	1.14986	0.00196765	0.0068631
ENSG00000063515	2928	GSC2	goosecoid homeobox 2	1.08484	-0.0514676	-1.03632	0.957087	0.973502
ENSG00000105723	2931	GSK3A	glycogen synthase kinase 3 alpha	577.803	-0.0277617	-1.01943	0.7487	0.830129
ENSG00000082701	2932	GSK3B	glycogen synthase kinase 3 beta	3065.38	-0.174093	-1.12826	0.00363193	0.0116358
ENSG00000148180	2934	GSN	gelsolin	1506.17	-0.895802	-1.86064	5.12442e-15	1.81565e-13
ENSG00000103342	2935	GSPT1	G1 to S phase transition 1	3413.26	0.183698	1.13579	0.00370352	0.0118394
ENSG00000104687	2936	GSR	glutathione-disulfide reductase	1016.26	0.032505	1.02279	0.682813	0.779914
ENSG00000100983	2937	GSS	glutathione synthetase	1295.36	-0.0402449	-1.02829	0.6652	0.765403
ENSG00000243955	2938	GSTA1	glutathione S-transferase alpha 1	1.90239	-1.80577	-3.49617	0.538119	0.660371
ENSG00000174156	2940	GSTA3	glutathione S-transferase alpha 3	149.471	-1.11977	-2.17312	6.64132e-07	5.3459e-06
ENSG00000170899	2941	GSTA4	glutathione S-transferase alpha 4	2646.7	0.0887331	1.06344	0.432032	0.563862
ENSG00000134184	2944	GSTM1	glutathione S-transferase mu 1	683.091	-0.808474	-1.75136	1.01184e-05	6.34848e-05
ENSG00000213366	2946	GSTM2	glutathione S-transferase mu 2	612.891	-1.31364	-2.48568	1.44776e-18	9.88946e-17
ENSG00000134202	2947	GSTM3	glutathione S-transferase mu 3	2154.35	-0.88153	-1.84233	6.41391e-16	2.67524e-14
ENSG00000168765	2948	GSTM4	glutathione S-transferase mu 4	607.232	-0.175434	-1.1293	0.0598434	0.122193
ENSG00000134201	2949	GSTM5	glutathione S-transferase mu 5	615.828	-1.39605	-2.63179	6.16353e-07	4.99284e-06
ENSG00000084207	2950	GSTP1	glutathione S-transferase pi 1	12886.6	0.137727	1.10017	0.264107	0.391954
ENSG00000099984	2953	GSTT2	glutathione S-transferase theta 2 (gene/pseudogene)	158.371	-0.929696	-1.90487	4.10406e-08	4.18734e-07
ENSG00000100577	2954	GSTZ1	glutathione S-transferase zeta 1	752.179	-0.394676	-1.31465	4.09255e-05	0.000223101
ENSG00000116062	2956	MSH6	mutS homolog 6	2247.66	0.102053	1.0733	0.199478	0.316668
ENSG00000165417	2957	GTF2A1	general transcription factor IIA subunit 1	1966.69	0.389422	1.30987	6.32249e-05	0.000329313
ENSG00000140307	2958	GTF2A2	general transcription factor IIA subunit 2	691.729	0.215736	1.1613	0.0670584	0.134012
ENSG00000137947	2959	GTF2B	general transcription factor IIB	1021.65	0.187739	1.13898	0.0666836	0.133393
ENSG00000153767	2960	GTF2E1	general transcription factor IIE subunit 1	472.695	0.528956	1.44288	6.10852e-09	7.28665e-08
ENSG00000197265	2961	GTF2E2	general transcription factor IIE subunit 2	817.742	0.234464	1.17647	0.00163294	0.00583837
ENSG00000125651	2962	GTF2F1	general transcription factor IIF subunit 1	1597.73	0.0296277	1.02075	0.693495	0.788451
ENSG00000188342	2963	GTF2F2	general transcription factor IIF subunit 2	1142.4	-0.161382	-1.11836	0.0335741	0.0762655
ENSG00000110768	2965	GTF2H1	general transcription factor IIH subunit 1	1957.15	0.230184	1.17298	0.0136725	0.0360595
ENSG00000145736	2966	GTF2H2	general transcription factor IIH subunit 2	349.096	0.286348	1.21955	0.0063021	0.0185617
ENSG00000111358	2967	GTF2H3	general transcription factor IIH subunit 3	981.87	0.216299	1.16175	0.0150988	0.039225
ENSG00000213780	2968	GTF2H4	general transcription factor IIH subunit 4	5.33921	-0.379996	-1.30134	0.322866	0.455883
ENSG00000263001	2969	GTF2I	general transcription factor IIi	3525.08	-0.265728	-1.20224	0.000666874	0.00266917
ENSG00000277053	2970	GTF2IP1	general transcription factor IIi pseudogene 1	3555.76	-0.243706	-1.18403	0.00268025	0.00894182
ENSG00000122034	2971	GTF3A	general transcription factor IIIA	1786.4	0.227132	1.17051	0.00226081	0.00771881
ENSG00000185024	2972	BRF1	BRF1, RNA polymerase III transcription initiation factor subunit	688.589	-0.25663	-1.19468	0.0444064	0.0958271
ENSG00000123201	2974	GUCY1B2	guanylate cyclase 1 soluble subunit beta 2 (pseudogene)	34.0183	0.330704	1.25763	0.385882	0.519576
ENSG00000077235	2975	GTF3C1	general transcription factor IIIC subunit 1	5540.13	-0.587966	-1.50313	7.3993e-09	8.71387e-08
ENSG00000115207	2976	GTF3C2	general transcription factor IIIC subunit 2	1533.12	-0.172628	-1.12711	0.0375896	0.0835866
ENSG00000152402	2977	GUCY1A2	guanylate cyclase 1 soluble subunit alpha 2	1031.57	1.38611	2.61374	1.48948e-17	8.36534e-16
ENSG00000048545	2978	GUCA1A	guanylate cyclase activator 1A	3.45624	1.88349	3.68967	0.00015814	0.000748699
ENSG00000112599	2979	GUCA1B	guanylate cyclase activator 1B	21.129	-0.439306	-1.35595	0.0345621	0.0780805
ENSG00000044012	2981	GUCA2B	guanylate cyclase activator 2B	5.04639	-0.438132	-1.35485	0.353525	0.487264
ENSG00000164116	2982	GUCY1A1	guanylate cyclase 1 soluble subunit alpha 1	2434.79	1.71411	3.28093	3.59828e-26	1.38515e-23
ENSG00000061918	2983	GUCY1B1	guanylate cyclase 1 soluble subunit beta 1	686.77	1.23628	2.35591	6.41931e-20	5.85742e-18
ENSG00000070019	2984	GUCY2C	guanylate cyclase 2C	134.52	-0.0658985	-1.04674	0.641367	0.746531
ENSG00000101890	2986	GUCY2F	guanylate cyclase 2F, retinal	0.436838	1.13412	2.19485	0.642301	NA
ENSG00000143774	2987	GUK1	guanylate kinase 1	5362.52	-0.24004	-1.18103	0.0117199	0.0315793
ENSG00000169919	2990	GUSB	glucuronidase beta	1024	0.0857396	1.06123	0.421183	0.553672
ENSG00000163754	2992	GYG1	glycogenin 1	851.962	0.675173	1.59679	2.01303e-08	2.17456e-07
ENSG00000170180	2993	GYPA	glycophorin A (MNS blood group)	1.39828	0.271358	1.20694	0.765186	0.842242
ENSG00000250361	2994	GYPB	glycophorin B (MNS blood group)	3.22885	-0.0259392	-1.01814	0.956014	0.972969
ENSG00000136732	2995	GYPC	glycophorin C (Gerbich blood group)	945.634	0.526383	1.44031	3.66978e-05	0.000202322
ENSG00000197465	2996	GYPE	glycophorin E (MNS blood group)	35.1842	0.213111	1.15918	0.208619	0.327493
ENSG00000104812	2997	GYS1	glycogen synthase 1	1250.92	0.255193	1.1935	0.00182009	0.00642912
ENSG00000111713	2998	GYS2	glycogen synthase 2	2.04522	-0.184361	-1.13631	0.783621	0.855097
ENSG00000100450	2999	GZMH	granzyme H	52.4359	1.20512	2.30557	2.02043e-07	1.80437e-06
ENSG00000132518	3000	GUCY2D	guanylate cyclase 2D, retinal	9.89868	0.467385	1.3826	0.0834498	0.159655
ENSG00000145649	3001	GZMA	granzyme A	147.853	1.98646	3.96262	5.25337e-21	6.01047e-19
ENSG00000100453	3002	GZMB	granzyme B	159.653	3.00691	8.0384	5.14316e-27	2.46838e-24
ENSG00000113088	3003	GZMK	granzyme K	78.1863	2.15997	4.46907	5.67507e-14	1.68995e-12
ENSG00000197540	3004	GZMM	granzyme M	51.3502	1.29746	2.45796	4.01427e-09	4.93997e-08
ENSG00000189060	3005	H1F0	H1 histone family member 0	3577.39	-0.287755	-1.22074	0.0205885	0.0507774
[truncated: 41,741 more rows]
