# Supplementary material for: A Hidradenitis Suppurativa molecular disease signature derived from patient samples by high-throughput RNA sequencing and re-analysis of previously reported transcriptomic data sets
Source: PLoS One. 2023 Apr 6;18(4):e0284047. doi: 10.1371/journal.pone.0284047 (PMC10079067; doi:10.1371/journal.pone.0284047)
Supplement: S3 Table — (XLSX) [file pone.0284047.s003.xlsx]

## Sheet: Supplemental Table 3
Database	pathway ID	Description	enrichment p-value (all genes)	enrichment p-value (up-regulated genes)	enrichment p-value (down-regulated genes)	enrichment -log10 p-value (all genes)	enrichment -log10 p-value (up-regulated genes)	enrichment -log10 p-value (down-regulated genes)
GO.BP	GO:0009617	response to bacterium	2.61482e-23	1.25609e-29	1	22.5826	28.901	0
GO.BP	GO:0006954	inflammatory response	3.07275e-22	1.87124e-34	1	21.5125	33.7279	0
GeneGO	MB:GO.BP:6958	response to bacterium	1.68963e-21	2.64318e-30	1	20.7722	29.5779	0
GeneGO	MB:GO.BP:8554	inflammatory response	3.97189e-21	1.25285e-33	1	20.401	32.9021	0
GeneGO	MB:GO.BP:6924	response to external biotic stimulus	4.3585e-21	3.70711e-30	1	20.3607	29.431	0
GeneGO	MB:GO.BP:9416	response to other organism	4.3585e-21	3.70711e-30	1	20.3607	29.431	0
GeneGO	MB:GO.BP:6052	response to biotic stimulus	4.3585e-21	4.10885e-30	1	20.3607	29.3863	0
GO.BP	GO:0043207	response to external biotic stimulus	1.02738e-20	9.873e-29	1	19.9883	28.0056	0
GO.BP	GO:0051707	response to other organism	1.02738e-20	9.873e-29	1	19.9883	28.0056	0
GO.BP	GO:0006959	humoral immune response	2.64131e-20	3.23388e-27	1	19.5782	26.4903	0
GO.CC	GO:0031012	extracellular matrix	1.48019e-19	1.37125e-22	0.500957	18.8297	21.8629	0.3002
GO.BP	GO:0009607	response to biotic stimulus	1.78896e-19	1.88379e-27	1	18.7474	26.725	0
GO.BP	GO:0050776	regulation of immune response	4.74586e-18	1.81486e-31	1	17.3237	30.7412	0
GO.BP	GO:0032496	response to lipopolysaccharide	2.75141e-16	1.0858e-20	1	15.5604	19.9643	0
GO.BP	GO:0002237	response to molecule of bacterial origin	5.48567e-16	1.3624e-20	1	15.2608	19.8657	0
GeneGO	MB:GO.BP:10987	response to molecule of bacterial origin	1.10716e-15	4.57816e-21	1	14.9558	20.3393	0
GeneGO	MB:GO.BP:13302	response to lipopolysaccharide	1.10716e-15	9.77537e-21	1	14.9558	20.0099	0
GeneGO	MB:GO.BP:7702	regulation of response to external stimulus	4.3193e-15	1.62796e-22	1	14.3646	21.7884	0
Reactome	R-HSA-198933	Immunoregulatory interactions between a Lymphoid and a non-Lymphoid cell	5.11239e-15	1.35045e-22	1	14.2914	21.8695	0
GeneGO	MB:ProcNetw:113	Chemotaxis	1.06375e-14	2.36726e-17	1	13.9732	16.6258	0
GO.BP	GO:0030595	leukocyte chemotaxis	1.28181e-14	2.22901e-23	1	13.8922	22.6519	0
KEGG	hsa04060	Cytokine-cytokine receptor interaction	4.30479e-14	7.37025e-18	1	13.366	17.1325	0
GeneGO	MB:GO.MF:271	cytokine activity	4.6087e-14	1.64004e-17	1	13.3364	16.7851	0
GO.MF	GO:0005125	cytokine activity	5.13809e-14	6.75799e-17	1	13.2892	16.1702	0
GO.BP	GO:0031347	regulation of defense response	5.45647e-14	3.17855e-22	1	13.2631	21.4978	0
GeneGO	MB:GO.CC:1007	proteinaceous extracellular matrix	2.38608e-13	5.18541e-15	0.81254	12.6223	14.2852	0.0901551
GO.BP	GO:0050900	leukocyte migration	2.54454e-13	1.45271e-23	1	12.5944	22.8378	0
GeneGO	MB:GO.BP:4200	positive regulation of response to external stimulus	5.39122e-13	1.78598e-20	1	12.2683	19.7481	0
GO.BP	GO:0060326	cell chemotaxis	8.28009e-13	1.71581e-21	1	12.082	20.7655	0
GO.BP	GO:0002250	adaptive immune response	8.40023e-13	3.17855e-22	1	12.0757	21.4978	0
GO.BP	GO:0032101	regulation of response to external stimulus	8.40023e-13	2.43147e-20	1	12.0757	19.6141	0
GO.BP	GO:0002443	leukocyte mediated immunity	1.16214e-12	1.59181e-25	1	11.9347	24.7981	0
GO.BP	GO:0002684	positive regulation of immune system process	2.58499e-12	1.05676e-24	1	11.5875	23.976	0
GO.BP	GO:0031424	keratinization	2.58499e-12	0.00690848	1.41149e-09	11.5875	2.16062	8.85032
GO.BP	GO:0045087	innate immune response	2.63706e-12	4.22554e-21	1	11.5789	20.3741	0
GeneGO	MB:GO.CC:1431	extracellular matrix	3.22381e-12	1.33885e-14	1	11.4916	13.8733	0
GeneGO	MB:GO.BP:998	positive regulation of immune system process	4.11631e-12	6.44752e-24	1	11.3855	23.1906	0
GO.CC	GO:0062023	collagen-containing extracellular matrix	7.76372e-12	6.99716e-16	1	11.1099	15.1551	0
GO.BP	GO:0050727	regulation of inflammatory response	7.80305e-12	6.89558e-17	1	11.1077	16.1614	0
GO.BP	GO:0071219	cellular response to molecule of bacterial origin	8.27731e-12	2.01803e-18	1	11.0821	17.6951	0
GO.BP	GO:0071222	cellular response to lipopolysaccharide	9.38226e-12	3.31963e-18	1	11.0277	17.4789	0
GeneGO	MB:GO.BP:3839	leukocyte chemotaxis	9.71603e-12	3.31643e-18	1	11.0125	17.4793	0
GeneGO	MB:GO.BP:8802	collagen catabolic process	1.30285e-11	3.44971e-17	1	10.8851	16.4622	0
GeneGO	MB:ProcNetw:140	Proteolysis_Connective tissue degradation	1.5498e-11	5.74012e-15	1	10.8097	14.2411	0
GO.CC	GO:0005581	collagen trimer	2.14653e-11	1.09463e-10	0.146719	10.6683	9.96073	0.833513
GeneGO	MB:ProcNetw:29	Proteolysis_ECM remodeling	3.63493e-11	2.95503e-15	1	10.4395	14.5294	0
GeneGO	MB:GO.BP:4869	cell chemotaxis	4.00294e-11	1.14086e-17	1	10.3976	16.9428	0
GeneGO	MB:ProcNetw:63	Cell adhesion_Cell-matrix interactions	6.46229e-11	2.7608e-15	1	10.1896	14.559	0
GO.BP	GO:0019730	antimicrobial humoral response	6.47889e-11	6.49213e-16	1	10.1885	15.1876	0
GeneGO	MB:GO.BP:11681	regulation of inflammatory response	6.81917e-11	1.64299e-15	1	10.1663	14.7844	0
GO.MF	GO:0030545	receptor regulator activity	7.41979e-11	2.09817e-12	0.868653	10.1296	11.6782	0.0611538
GO.CC	GO:0099503	secretory vesicle	8.00382e-11	7.32063e-16	1	10.0967	15.1355	0
GeneGO	MB:GO.BP:13785	multicellular organismal catabolic process	8.57298e-11	2.9468e-16	1	10.0669	15.5306	0
GO.CC	GO:0009986	cell surface	8.66082e-11	1.2812e-10	0.16379	10.0624	9.89238	0.785714
GO.BP	GO:0010469	regulation of signaling receptor activity	9.26186e-11	6.57306e-12	0.789945	10.0333	11.1822	0.102403
GO.BP	GO:0030216	keratinocyte differentiation	9.44492e-11	0.00401167	1.09406e-07	10.0248	2.39667	6.96096
GeneGO	MB:GO.BP:5781	regulation of response to wounding	1.04816e-10	7.81523e-15	1	9.97957	14.1071	0
GO.BP	GO:0097529	myeloid leukocyte migration	1.08709e-10	1.43766e-17	1	9.96373	16.8423	0
GO.BP	GO:0043588	skin development	1.08709e-10	0.0023464	2.36544e-07	9.96373	2.6296	6.62609
Reactome	R-HSA-6805567	Keratinization	1.14472e-10	0.0811403	1.79027e-10	9.9413	1.09076	9.74708
GO.MF	GO:0004888	transmembrane signaling receptor activity	1.34951e-10	5.25189e-09	0.106721	9.86983	8.27968	0.97175
GO.BP	GO:0071621	granulocyte chemotaxis	1.37532e-10	7.44258e-16	1	9.8616	15.1283	0
GeneGO	MB:GO.MF:37	transmembrane signaling receptor activity	1.67954e-10	4.80295e-09	0.173969	9.77481	8.31849	0.759529
GO.BP	GO:0009913	epidermal cell differentiation	1.72066e-10	0.00742442	1.09406e-07	9.76431	2.12934	6.96096
GeneGO	MB:GO.BP:571	defense response to bacterium	1.72659e-10	1.43503e-15	1	9.76281	14.8431	0
GeneGO	MB:GO.BP:6632	positive regulation of leukocyte chemotaxis	1.99947e-10	1.19105e-15	1	9.69908	14.9241	0
GO.CC	GO:0030141	secretory granule	2.02531e-10	6.39911e-18	1	9.69351	17.1939	0
GO.MF	GO:0048018	receptor ligand activity	2.46164e-10	2.09817e-12	1	9.60877	11.6782	0
GO.MF	GO:0004252	serine-type endopeptidase activity	3.23347e-10	1.19273e-11	1	9.49033	10.9235	0
GO.BP	GO:0071216	cellular response to biotic stimulus	3.44618e-10	1.14466e-16	1	9.46266	15.9413	0
GeneGO	MB:GO.BP:5036	collagen metabolic process	3.67619e-10	1.4807e-15	1	9.4346	14.8295	0
GeneGO	MB:GO.BP:7050	chemotaxis	3.7997e-10	2.13581e-16	1	9.42025	15.6704	0
GeneGO	MB:GO.BP:3458	taxis	4.01082e-10	2.22478e-16	1	9.39677	15.6527	0
GeneGO	MB:GO.CC:1009	collagen trimer	4.53489e-10	8.12162e-10	0.640988	9.34343	9.09036	0.19315
GO.BP	GO:0097530	granulocyte migration	5.11308e-10	2.16943e-15	1	9.29132	14.6637	0
GeneGO	MB:GO.BP:11079	regulation of defense response	5.97988e-10	2.36726e-17	1	9.22331	16.6258	0
GeneGO	MB:GO.BP:1468	positive regulation of inflammatory response	6.5842e-10	5.85802e-13	1	9.1815	12.2322	0
Reactome	R-HSA-1442490	Collagen degradation	7.48459e-10	2.65177e-13	1	9.12583	12.5765	0
GeneGO	MB:GO.BP:9313	leukocyte migration	8.28473e-10	2.36726e-17	1	9.08172	16.6258	0
GO.BP	GO:0030593	neutrophil chemotaxis	1.10722e-09	3.14919e-14	1	8.95577	13.5018	0
GO.BP	GO:0050801	ion homeostasis	1.31311e-09	2.00501e-07	0.0590968	8.8817	6.69788	1.22844
GO.MF	GO:0042379	chemokine receptor binding	1.33969e-09	2.09771e-12	1	8.873	11.6783	0
GO.BP	GO:0042742	defense response to bacterium	1.67859e-09	1.16051e-14	1	8.77505	13.9354	0
GeneGO	MB:GO.BP:2868	defense response to other organism	1.74141e-09	4.02486e-16	1	8.7591	15.3952	0
GeneGO	MB:GO.BP:3146	multicellular organismal macromolecule metabolic process	1.74308e-09	7.81523e-15	1	8.75868	14.1071	0
GO.BP	GO:1990266	neutrophil migration	2.25332e-09	4.52355e-14	1	8.64718	13.3445	0
GO.MF	GO:0005126	cytokine receptor binding	2.34239e-09	2.09771e-12	1	8.63034	11.6783	0
GO.MF	GO:0008009	chemokine activity	2.34239e-09	1.09981e-11	1	8.63034	10.9587	0
GO.MF	GO:0008236	serine-type peptidase activity	2.34239e-09	3.09153e-10	1	8.63034	9.50983	0
GeneGO	MB:GO.BP:12266	response to lipid	2.55407e-09	6.28785e-12	1	8.59277	11.2015	0
GO.BP	GO:0036230	granulocyte activation	3.10034e-09	5.82695e-20	1	8.50859	19.2346	0
Reactome	R-HSA-1474244	Extracellular matrix organization	3.40751e-09	4.23324e-13	1	8.46756	12.3733	0
GeneGO	MB:ProcNetw:133	Muscle contraction	3.53053e-09	0.00125469	0.000102146	8.45216	2.90146	3.99078
GO.MF	GO:0017171	serine hydrolase activity	3.71152e-09	4.81984e-10	1	8.43045	9.31697	0
GO.BP	GO:0042119	neutrophil activation	4.05218e-09	1.14482e-19	1	8.39231	18.9413	0
GO.BP	GO:0098771	inorganic ion homeostasis	4.05218e-09	5.86364e-08	0.221219	8.39231	7.23183	0.655177
GO.BP	GO:0055080	cation homeostasis	4.05218e-09	8.12838e-08	0.192526	8.39231	7.09	0.715511
GeneGO	MB:GO.MF:4108	chemokine activity	4.59281e-09	6.801e-12	1	8.33792	11.1674	0
GeneGO	MB:GO.BP:13633	response to fungus	4.59281e-09	1.00042e-09	1	8.33792	8.99982	0
GeneGO	MB:GO.BP:6827	multicellular organismal metabolic process	4.66189e-09	2.49532e-14	1	8.33144	13.6029	0
GO.BP	GO:0070098	chemokine-mediated signaling pathway	4.73443e-09	5.29406e-14	1	8.32473	13.2762	0
GO.BP	GO:0002366	leukocyte activation involved in immune response	4.93702e-09	5.38694e-21	1	8.30654	20.2687	0
GO.BP	GO:0002263	cell activation involved in immune response	6.58767e-09	7.58337e-21	1	8.18127	20.1201	0
GeneGO	MB:GO.BP:13729	regulation of leukocyte chemotaxis	7.13288e-09	5.80641e-14	1	8.14674	13.2361	0
GO.BP	GO:0030198	extracellular matrix organization	8.06036e-09	3.74069e-15	1	8.09365	14.427	0
GO.BP	GO:0030574	collagen catabolic process	8.5497e-09	3.88821e-11	1	8.06805	10.4103	0
GO.BP	GO:0008544	epidermis development	8.5497e-09	0.0646105	1.09406e-07	8.06805	1.1897	6.96096
GO.BP	GO:0050778	positive regulation of immune response	1.19988e-08	1.03508e-17	1	7.92086	16.985	0
GO.CC	GO:0070820	tertiary granule	1.35023e-08	2.03736e-14	1	7.86959	13.6909	0
GO.CC	GO:0009897	external side of plasma membrane	1.38683e-08	4.16378e-10	1	7.85798	9.38051	0
GO.BP	GO:0002274	myeloid leukocyte activation	1.49026e-08	2.9822e-20	1	7.82674	19.5255	0
GO.BP	GO:0006935	chemotaxis	1.73192e-08	3.71142e-14	1	7.76147	13.4305	0
GO.BP	GO:0030003	cellular cation homeostasis	1.79943e-08	6.96317e-07	0.164214	7.74487	6.15719	0.784591
GO.BP	GO:0070268	cornification	1.79943e-08	0.000554839	0.00207675	7.74487	3.25583	2.68262
GO.BP	GO:0042330	taxis	1.88037e-08	4.31157e-14	1	7.72576	13.3654	0
GO.BP	GO:0006873	cellular ion homeostasis	1.88037e-08	5.50916e-07	0.188826	7.72576	6.25891	0.723938
GO.BP	GO:0019221	cytokine-mediated signaling pathway	1.8966e-08	2.85743e-14	1	7.72203	13.544	0
GO.BP	GO:0030855	epithelial cell differentiation	2.03972e-08	0.0124224	7.07496e-06	7.69043	1.9058	5.15028
GO.BP	GO:0002283	neutrophil activation involved in immune response	2.1725e-08	3.37175e-18	1	7.66304	17.4721	0
GO.BP	GO:0031349	positive regulation of defense response	2.1725e-08	8.58941e-15	1	7.66304	14.066	0
GO.BP	GO:1990869	cellular response to chemokine	2.1725e-08	3.85489e-13	1	7.66304	12.414	0
GO.BP	GO:1990868	response to chemokine	2.1725e-08	3.85489e-13	1	7.66304	12.414	0
GO.BP	GO:0002446	neutrophil mediated immunity	2.20901e-08	2.8019e-18	1	7.6558	17.5525	0
Reactome	R-HSA-6809371	Formation of the cornified envelope	2.44474e-08	0.000575425	0.00302001	7.61177	3.24001	2.51999
GeneGO	MB:GO.BP:1201	cellular response to lipopolysaccharide	2.51526e-08	6.19161e-13	1	7.59942	12.2082	0
GeneGO	MB:GO.BP:9988	positive regulation of leukocyte migration	2.57421e-08	1.15807e-13	1	7.58936	12.9363	0
GeneGO	MB:GO.BP:3561	regulation of immune response	2.67609e-08	9.92736e-17	1	7.5725	16.0032	0
GeneGO	MB:GO.BP:9095	defense response to fungus	2.9954e-08	5.17924e-10	1	7.52355	9.28573	0
GeneGO	MB:GO.MF:3178	chemokine receptor binding	3.48785e-08	3.15921e-11	1	7.45744	10.5004	0
GeneGO	MB:GO.BP:10612	G-protein coupled receptor signaling pathway	3.86051e-08	1.07963e-08	0.776397	7.41336	7.96673	0.109916
Reactome	R-HSA-373076	Class A/1 (Rhodopsin-like receptors)	3.9207e-08	2.91625e-06	0.168061	7.40664	5.53518	0.774532
GO.BP	GO:0043312	neutrophil degranulation	4.16953e-08	1.03508e-17	1	7.37991	16.985	0
Reactome	R-HSA-1474228	Degradation of the extracellular matrix	4.76298e-08	2.98216e-10	1	7.32212	9.52547	0
GO.BP	GO:0055065	metal ion homeostasis	5.16872e-08	1.18091e-07	0.59164	7.28662	6.92778	0.227943
GO.BP	GO:0072507	divalent inorganic cation homeostasis	5.75241e-08	2.75022e-08	0.815096	7.24015	7.56063	0.0887912
GO.BP	GO:0043062	extracellular structure organization	5.83929e-08	1.67905e-14	1	7.23364	13.7749	0
GO.BP	GO:0071345	cellular response to cytokine stimulus	6.10446e-08	8.58941e-15	1	7.21435	14.066	0
GO.CC	GO:0044420	extracellular matrix component	6.45532e-08	4.16378e-10	1	7.19008	9.38051	0
GeneGO	MB:GO.CC:847	external side of plasma membrane	7.46449e-08	2.09577e-11	1	7.127	10.6787	0
GeneGO	MB:GO.BP:11727	cellular response to molecule of bacterial origin	7.63898e-08	2.1445e-12	1	7.11696	11.6687	0
GeneGO	MB:GO.BP:5542	extracellular matrix disassembly	7.72482e-08	3.16701e-13	1	7.11211	12.4994	0
GeneGO	MB:OntolMaps:200	Cell adhesion_ECM remodeling	8.84387e-08	8.12162e-10	1	7.05336	9.09036	0
GeneGO	MB:GO.BP:2089	regulation of cytokine production	9.59029e-08	5.97682e-15	1	7.01817	14.2235	0
GeneGO	MB:GO.BP:13248	positive regulation of behavior	1.00751e-07	1.4664e-12	1	6.99675	11.8337	0
GO.CC	GO:0005882	intermediate filament	1.02612e-07	1	4.18948e-12	6.9888	0	11.3778
GeneGO	MB:GO.CC:887	intermediate filament	1.04838e-07	1	1.39743e-11	6.97948	0	10.8547
GO.BP	GO:0055082	cellular chemical homeostasis	1.12081e-07	8.6352e-06	0.136303	6.95047	5.06373	0.865495
GeneGO	MB:GO.MF:3411	cytokine receptor binding	1.51139e-07	2.13483e-11	1	6.82062	10.6706	0
GO.BP	GO:0006875	cellular metal ion homeostasis	1.54521e-07	5.18303e-07	0.55004	6.81101	6.28542	0.259606
GeneGO	MB:GO.BP:3486	humoral immune response	1.63444e-07	7.89309e-10	1	6.78663	9.10275	0
GO.BP	GO:0072503	cellular divalent inorganic cation homeostasis	1.6797e-07	6.16889e-08	0.889889	6.77477	7.20979	0.050664
GeneGO	MB:ProcNetw:141	Immune response_Th17-derived cytokines	1.68633e-07	2.1472e-12	1	6.77306	11.6681	0
GeneGO	MB:GO.BP:703	positive regulation of chemotaxis	1.70817e-07	1.18298e-12	1	6.76747	11.927	0
GO.CC	GO:0030667	secretory granule membrane	1.70966e-07	4.23463e-13	1	6.76709	12.3732	0
Reactome	R-HSA-380108	Chemokine receptors bind chemokines	1.77326e-07	9.87215e-10	1	6.75123	9.00559	0
GO.BP	GO:0098542	defense response to other organism	1.90204e-07	1.26279e-13	1	6.72078	12.8987	0
GO.BP	GO:0050729	positive regulation of inflammatory response	1.93165e-07	8.62234e-11	1	6.71407	10.0644	0
GO.BP	GO:0002275	myeloid cell activation involved in immune response	2.36571e-07	4.2977e-17	1	6.62604	16.3668	0
GO.BP	GO:0051480	regulation of cytosolic calcium ion concentration	2.42566e-07	3.35149e-08	1	6.61517	7.47476	0
GO.BP	GO:0001906	cell killing	2.47631e-07	1.20134e-09	1	6.60619	8.92033	0
GO.BP	GO:0043299	leukocyte degranulation	2.66836e-07	2.60776e-16	1	6.57376	15.5837	0
GeneGO	MB:GO.BP:1528	cellular response to biotic stimulus	3.6429e-07	8.19391e-12	1	6.43855	11.0865	0
GeneGO	MB:GO.BP:10619	positive regulation of response to wounding	3.69639e-07	1.3527e-10	1	6.43222	9.8688	0
GeneGO	MB:GO.BP:3015	chemokine-mediated signaling pathway	3.83607e-07	1.26292e-10	1	6.41611	9.89862	0
GO.BP	GO:0001819	positive regulation of cytokine production	3.96221e-07	2.24393e-12	1	6.40206	11.649	0
GO.BP	GO:0055074	calcium ion homeostasis	3.96221e-07	1.24546e-07	0.971695	6.40206	6.90467	0.0124702
GeneGO	MB:GO.MF:2164	G-protein coupled receptor activity	4.0349e-07	1.48669e-05	0.230989	6.39417	4.82778	0.636409
GO.BP	GO:0002444	myeloid leukocyte mediated immunity	4.07611e-07	9.10861e-17	1	6.38975	16.0405	0
GO.BP	GO:0050832	defense response to fungus	4.15043e-07	9.83608e-09	1	6.38191	8.00718	0
GeneGO	MB:GO.BP:7471	leukocyte activation	4.24482e-07	5.97682e-15	1	6.37214	14.2235	0
Reactome	R-HSA-375276	Peptide ligand-binding receptors	4.39021e-07	1.40917e-05	0.294737	6.35752	4.85104	0.530566
GO.BP	GO:0046649	lymphocyte activation	4.59754e-07	2.97866e-14	1	6.33747	13.526	0
GO.BP	GO:0045055	regulated exocytosis	5.34067e-07	6.84186e-13	1	6.2724	12.1648	0
GO.BP	GO:0032103	positive regulation of response to external stimulus	5.53891e-07	7.7308e-13	1	6.25658	12.1118	0
GO.BP	GO:0009620	response to fungus	5.77857e-07	5.61204e-08	1	6.23818	7.25088	0
GeneGO	MB:GO.BP:7742	cation homeostasis	6.52049e-07	0.000135122	0.11187	6.18572	3.86927	0.951287
GeneGO	MB:GO.CC:1545	keratin filament	6.52049e-07	1	1.27271e-09	6.18572	0	8.89527
GO.BP	GO:0001816	cytokine production	6.86923e-07	8.29754e-14	1	6.16309	13.0811	0
Reactome	R-HSA-1474290	Collagen formation	7.07775e-07	5.69577e-10	1	6.1501	9.24445	0
GO.BP	GO:0033993	response to lipid	7.27535e-07	2.13015e-09	1	6.13815	8.67159	0
Reactome	R-HSA-168249	Innate Immune System	7.63905e-07	1.24628e-15	1	6.11696	14.9044	0
GeneGO	MB:GO.BP:6920	positive regulation of defense response	7.98393e-07	7.40791e-12	1	6.09778	11.1303	0
GeneGO	MB:GO.BP:1001	inorganic ion homeostasis	7.98393e-07	0.000116316	0.116508	6.09778	3.93436	0.933646
GeneGO	MB:GO.BP:8717	regulation of cytokine secretion	8.39696e-07	4.49415e-11	1	6.07588	10.3474	0
GO.CC	GO:0045095	keratin filament	8.70194e-07	1	5.59016e-10	6.06038	0	9.25258
GeneGO	MB:GO.BP:6690	positive regulation of cytokine production	8.77446e-07	3.57683e-12	1	6.05678	11.4465	0
GeneGO	MB:GO.BP:12022	ion homeostasis	8.77446e-07	0.000295763	0.0878401	6.05678	3.52906	1.05631
GeneGO	MB:GO.BP:2966	chemical homeostasis	8.77446e-07	0.00104729	0.031485	6.05678	2.97993	1.5019
GO.BP	GO:0006887	exocytosis	1.01559e-06	3.2218e-12	1	5.99328	11.4919	0
GeneGO	MB:GO.BP:11384	granulocyte chemotaxis	1.24215e-06	3.34147e-10	1	5.90583	9.47606	0
GO.CC	GO:0098644	complex of collagen trimers	1.27059e-06	1.21106e-08	1	5.89599	7.91684	0
Reactome	R-HSA-2022090	Assembly of collagen fibrils and other multimeric structures	1.4634e-06	8.69129e-10	1	5.83464	9.06092	0
GO.BP	GO:0002253	activation of immune response	1.51835e-06	8.96102e-13	1	5.81863	12.0476	0
GeneGO	MB:OntolMaps:1368	Release of pro-inflammatory factors and proteases by alveolar macrophages in asthma	1.64508e-06	1.30438e-09	1	5.78381	8.8846	0
GeneGO	MB:GO.MF:1549	CXCR chemokine receptor binding	1.64508e-06	9.4984e-09	1	5.78381	8.02235	0
GO.BP	GO:0006874	cellular calcium ion homeostasis	1.94723e-06	4.31429e-07	1	5.71058	6.36509	0
GeneGO	MB:GO.BP:5350	granulocyte migration	2.17105e-06	6.21533e-10	1	5.66333	9.20654	0
GeneGO	MB:GO.BP:13446	regulation of leukocyte migration	2.47978e-06	1.08957e-10	1	5.60559	9.96274	0
GO.CC	GO:0045111	intermediate filament cytoskeleton	2.54854e-06	1	1.93135e-10	5.59371	0	9.71414
GO.BP	GO:0061844	antimicrobial humoral immune response mediated by antimicrobial peptide	2.79702e-06	1.20134e-09	1	5.5533	8.92033	0
GO.BP	GO:0050829	defense response to Gram-negative bacterium	2.82457e-06	7.19705e-09	1	5.54905	8.14285	0
GeneGO	MB:GO.BP:10133	metal ion homeostasis	2.89974e-06	0.000129106	0.217143	5.53764	3.88905	0.663255
GeneGO	MB:GO.BP:13066	cellular cation homeostasis	2.98215e-06	0.000145736	0.209785	5.52547	3.83643	0.678225
GO.BP	GO:0046651	lymphocyte proliferation	2.99977e-06	5.77145e-10	1	5.52291	9.23871	0
GeneGO	MB:GO.BP:10092	cellular ion homeostasis	3.23891e-06	0.000116544	0.237535	5.4896	3.93351	0.624272
GO.CC	GO:0070821	tertiary granule membrane	3.31236e-06	1.89219e-09	1	5.47986	8.72303	0
GeneGO	MB:GO.BP:2492	sensory perception	3.42152e-06	0.294862	4.89972e-06	5.46578	0.530381	5.30983
GO.BP	GO:0032943	mononuclear cell proliferation	3.7037e-06	7.18848e-10	1	5.43136	9.14336	0
GeneGO	MB:GO.BP:7295	regulation of acute inflammatory response	3.89965e-06	8.55143e-06	0.791657	5.40897	5.06796	0.101463
GO.BP	GO:0002449	lymphocyte mediated immunity	3.90092e-06	6.11239e-09	1	5.40883	8.21379	0
GO.BP	GO:0007204	positive regulation of cytosolic calcium ion concentration	3.98903e-06	1.29373e-07	1	5.39913	6.88816	0
GeneGO	MB:GO.BP:10238	cellular metal ion homeostasis	4.22939e-06	0.0001291	0.259554	5.37372	3.88907	0.585772
GeneGO	MB:GO.BP:8338	innate immune response	4.2888e-06	5.33695e-12	1	5.36766	11.2727	0
GO.BP	GO:0007600	sensory perception	4.39068e-06	0.267253	7.07496e-06	5.35747	0.573078	5.15028
GO.CC	GO:0001533	cornified envelope	4.40545e-06	7.28921e-05	0.180701	5.35601	4.13732	0.74304
GO.MF	GO:0004175	endopeptidase activity	5.22381e-06	1.52411e-08	1	5.28201	7.81698	0
GO.MF	GO:0004930	G protein-coupled receptor activity	5.22381e-06	0.000457075	0.148417	5.28201	3.34001	0.828516
GeneGO	MB:GO.BP:12811	cellular chemical homeostasis	5.27841e-06	0.000232983	0.217143	5.2775	3.63268	0.663255
GeneGO	MB:GO.BP:2225	cytosolic calcium ion homeostasis	5.40574e-06	8.26294e-06	0.783616	5.26714	5.08287	0.105897
GO.BP	GO:0018149	peptide cross-linking	5.48541e-06	1.2763e-05	0.837449	5.26079	4.89405	0.0770415
GeneGO	MB:GO.BP:4173	positive regulation of immune response	5.56739e-06	4.67448e-13	1	5.25435	12.3303	0
Reactome	R-HSA-6798695	Neutrophil degranulation	5.87424e-06	8.62861e-14	1	5.23105	13.0641	0
GeneGO	MB:GO.BP:2457	immune effector process	6.14197e-06	2.56728e-11	1	5.21169	10.5905	0
GO.BP	GO:0002673	regulation of acute inflammatory response	6.26574e-06	2.80516e-06	1	5.20303	5.55204	0
GO.BP	GO:0043269	regulation of ion transport	6.28083e-06	0.0271573	0.00250472	5.20198	1.56611	2.60124
GeneGO	MB:GO.BP:7448	response to cytokine	6.54072e-06	9.65477e-11	1	5.18437	10.0153	0
GeneGO	MB:GO.BP:10410	myeloid leukocyte migration	6.70687e-06	8.12162e-10	1	5.17348	9.09036	0
GeneGO	MB:GO.BP:10607	cellular response to lipid	6.96771e-06	3.07009e-09	1	5.15691	8.51285	0
GeneGO	MB:GO.MF:4125	extracellular matrix structural constituent	7.25324e-06	1.04513e-07	1	5.13947	6.98083	0
GO.BP	GO:0070661	leukocyte proliferation	7.26579e-06	1.0929e-09	1	5.13872	8.96142	0
GeneGO	MB:GO.BP:10507	cell-cell signaling	7.43939e-06	0.000260447	0.237535	5.12846	3.58428	0.624272
GeneGO	MB:ProcNetw:74	Inflammation_Jak-STAT Pathway	7.70445e-06	2.54626e-08	1	5.11326	7.5941	0
Reactome	R-HSA-500792	GPCR ligand binding	8.37477e-06	4.36938e-05	0.696307	5.07703	4.35958	0.157199
GO.BP	GO:0045088	regulation of innate immune response	8.56828e-06	1.3443e-09	1	5.06711	8.8715	0
GO.BP	GO:0002526	acute inflammatory response	8.65498e-06	1.69565e-07	1	5.06273	6.77067	0
GeneGO	MB:GO.BP:4026	regulation of chemotaxis	1.27792e-05	1.3527e-10	1	4.8935	9.8688	0
Reactome	R-HSA-6783783	Interleukin-10 signaling	1.47715e-05	4.2796e-08	1	4.83057	7.3686	0
GeneGO	MB:GO.BP:7476	leukocyte mediated immunity	1.49817e-05	4.74491e-08	1	4.82444	7.32377	0
GeneGO	MB:OntolMaps:1382	Proinflammatory cytokine release from eosinophils in asthma	1.76256e-05	7.72586e-06	1	4.75386	5.11205	0
GeneGO	MB:OntolMaps:1226	Chemokines in inflammation in adipose tissue and liver in obesity, type 2 diabetes and metabolic syndrome X	1.80049e-05	9.4984e-09	1	4.74461	8.02235	0
GeneGO	MB:GO.BP:1570	neutrophil chemotaxis	1.90603e-05	2.09788e-08	1	4.71987	7.67822	0
GeneGO	MB:GO.BP:11814	extracellular matrix organization	2.11181e-05	2.82231e-11	1	4.67534	10.5494	0
GeneGO	MB:GO.BP:271	divalent inorganic cation homeostasis	2.11606e-05	3.78274e-05	0.763309	4.67447	4.42219	0.1173
GeneGO	MB:GO.BP:13651	extracellular structure organization	2.25054e-05	3.06697e-11	1	4.64771	10.5133	0
GeneGO	MB:GO.BP:164	regulation of behavior	2.25635e-05	2.24226e-10	1	4.64659	9.64931	0
GO.CC	GO:0098643	banded collagen fibril	2.27534e-05	9.95004e-07	1	4.64295	6.00218	0
GO.CC	GO:0005583	fibrillar collagen trimer	2.27534e-05	9.95004e-07	1	4.64295	6.00218	0
GO.CC	GO:0030659	cytoplasmic vesicle membrane	2.27534e-05	1.40211e-06	1	4.64295	5.85322	0
GeneGO	MB:GO.BP:13078	positive regulation of cytokine secretion	2.28389e-05	3.31973e-08	1	4.64133	7.4789	0
GeneGO	MB:GO.BP:10777	cell activation	2.3031e-05	1.45017e-12	1	4.63769	11.8386	0
GeneGO	MB:GO.BP:2909	neutrophil migration	2.39303e-05	2.83158e-08	1	4.62105	7.54797	0
Reactome	R-HSA-418594	G alpha (i) signalling events	2.58006e-05	0.0013009	0.287997	4.58837	2.88576	0.540612
Reactome	R-HSA-388396	GPCR downstream signalling	2.61763e-05	0.00491087	0.132296	4.58209	2.30884	0.878452
GO.BP	GO:0001817	regulation of cytokine production	2.63294e-05	1.67127e-11	1	4.57956	10.777	0
GeneGO	MB:OntolMaps:487	Th17 cells in CF	2.64791e-05	8.43377e-08	1	4.5771	7.07398	0
GeneGO	MB:OntolMaps:1236	Th1 and Th17 cells in an autoimmune mechanism of emphysema formation in smokers	2.64994e-05	6.50869e-08	1	4.57676	7.18651	0
GeneGO	MB:GO.BP:5406	cellular response to cytokine stimulus	2.75434e-05	9.62738e-10	1	4.55998	9.01649	0
GeneGO	MB:ProcNetw:54	Cell adhesion_Leucocyte chemotaxis	2.75434e-05	5.84557e-07	1	4.55998	6.23317	0
GeneGO	MB:OntolMaps:972	Putative pathways of activation of classical complement system in major depressive disorder	2.75434e-05	3.8115e-05	1	4.55998	4.4189	0
Reactome	R-HSA-372790	Signaling by GPCR	2.79346e-05	0.00194694	0.232728	4.55386	2.71065	0.633151
GO.MF	GO:0019865	immunoglobulin binding	2.91917e-05	5.11744e-06	1	4.53474	5.29095	0
GO.BP	GO:0048247	lymphocyte chemotaxis	3.04084e-05	3.27055e-08	1	4.51701	7.48538	0
GO.BP	GO:0002548	monocyte chemotaxis	3.04084e-05	3.27055e-08	1	4.51701	7.48538	0
GO.MF	GO:0001664	G protein-coupled receptor binding	3.04279e-05	6.75224e-06	1	4.51673	5.17055	0
GeneGO	MB:GO.BP:971	cellular divalent inorganic cation homeostasis	3.06622e-05	2.09876e-05	1	4.5134	4.67804	0
GeneGO	MB:GO.BP:3754	lymphocyte activation	3.15112e-05	9.2105e-11	1	4.50153	10.0357	0
GeneGO	MB:ProcNetw:104	Cell adhesion_Platelet-endothelium-leucocyte interactions	3.20427e-05	1.64157e-09	1	4.49427	8.78474	0
GO.CC	GO:0012506	vesicle membrane	3.23866e-05	3.2822e-06	1	4.48963	5.48384	0
GO.BP	GO:0032963	collagen metabolic process	3.50998e-05	4.69272e-08	1	4.4547	7.32857	0
Reactome	R-HSA-3000178	ECM proteoglycans	3.56454e-05	2.66693e-07	1	4.448	6.57399	0
GeneGO	MB:OntolMaps:1182	Immune response_T cell subsets: secreted signals	4.06785e-05	2.72235e-05	1	4.39064	4.56506	0
GO.BP	GO:0019725	cellular homeostasis	4.15174e-05	0.000200912	0.591878	4.38177	3.69699	0.227768
GO.BP	GO:0002764	immune response-regulating signaling pathway	4.45055e-05	5.07981e-11	1	4.35159	10.2942	0
GeneGO	MB:GO.BP:11683	detection of stimulus	4.46799e-05	0.0627946	0.0123893	4.34989	1.20208	1.90695
GeneGO	MB:GO.CC:1547	intermediate filament cytoskeleton	4.47825e-05	1	3.83545e-09	4.34889	0	8.41618
GO.BP	GO:0071396	cellular response to lipid	4.65027e-05	1.00201e-08	1	4.33252	7.99913	0
GO.BP	GO:0070371	ERK1 and ERK2 cascade	4.65027e-05	1.03296e-05	1	4.33252	4.98592	0
GeneGO	MB:GO.BP:6044	positive regulation of acute inflammatory response	4.70227e-05	0.000134024	0.853893	4.32769	3.87282	0.0685964
GO.BP	GO:0044364	disruption of cells of other organism	4.72431e-05	5.56771e-07	1	4.32566	6.25432	0
GO.BP	GO:0031640	killing of cells of other organism	4.72431e-05	5.56771e-07	1	4.32566	6.25432	0
GeneGO	MB:GO.BP:5696	keratinization	4.93742e-05	2.61873e-05	1	4.3065	4.58191	0
GeneGO	MB:GO.BP:4055	regulation of cytokine biosynthetic process	5.2168e-05	4.24873e-08	1	4.2826	7.37174	0
GeneGO	MB:GO.BP:10946	positive regulation of locomotion	5.36979e-05	1.12711e-09	1	4.27004	8.94803	0
GeneGO	MB:GO.CC:789	side of membrane	5.36979e-05	1.56152e-07	1	4.27004	6.80645	0
GO.BP	GO:0050865	regulation of cell activation	5.53017e-05	1.30997e-10	1	4.25726	9.88274	0
GeneGO	MB:GO.BP:10753	cell migration	5.56267e-05	2.62258e-10	1	4.25472	9.58127	0
GeneGO	MB:GO.BP:6436	response to alcohol	5.61404e-05	5.97383e-06	1	4.25072	5.22375	0
GeneGO	MB:GO.BP:7542	cellular response to oxygen-containing compound	5.63014e-05	4.33555e-07	1	4.24948	6.36296	0
GeneGO	MB:ProcNetw:98	Development_Blood vessel morphogenesis	5.63014e-05	0.00787076	0.114682	4.24948	2.10398	0.940503
GO.BP	GO:0050663	cytokine secretion	5.71998e-05	4.67743e-08	1	4.24261	7.32999	0
GO.BP	GO:0050670	regulation of lymphocyte proliferation	5.71998e-05	1.69565e-07	1	4.24261	6.77067	0
GO.BP	GO:0042113	B cell activation	5.72026e-05	1.37916e-09	1	4.24258	8.86039	0
GO.BP	GO:0007187	G protein-coupled receptor signaling pathway, coupled to cyclic nucleotide second messenger	5.72026e-05	0.00408035	0.146342	4.24258	2.3893	0.834631
GO.MF	GO:0030246	carbohydrate binding	5.78831e-05	5.76193e-06	1	4.23745	5.23943	0
GO.BP	GO:0032944	regulation of mononuclear cell proliferation	6.22358e-05	1.86408e-07	1	4.20596	6.72954	0
GO.BP	GO:0070663	regulation of leukocyte proliferation	6.2392e-05	1.40319e-07	1	4.20487	6.85288	0
GO.BP	GO:0070372	regulation of ERK1 and ERK2 cascade	6.74465e-05	1.01995e-05	1	4.17104	4.99142	0
GO.BP	GO:0019932	second-messenger-mediated signaling	7.13787e-05	0.000132025	0.804424	4.14643	3.87934	0.0945149
GO.BP	GO:0002460	adaptive immune response based on somatic recombination of immune receptors built from immunoglobulin superfamily domains	7.17853e-05	4.39148e-09	1	4.14396	8.35739	0
GO.BP	GO:0030001	metal ion transport	7.17853e-05	0.00234674	0.21817	4.14396	2.62953	0.661206
GeneGO	MB:GO.BP:2265	calcium ion homeostasis	7.32222e-05	0.000139478	0.782766	4.13536	3.85549	0.106368
GO.MF	GO:0004222	metalloendopeptidase activity	7.58687e-05	1.13951e-07	1	4.11994	6.94328	0
GeneGO	MB:OntolMaps:526	Th17 cells in CF (mouse model)	7.6561e-05	6.05525e-07	1	4.11599	6.21787	0
GeneGO	MB:GO.MF:100	IgG binding	7.6561e-05	5.03291e-05	1	4.11599	4.29818	0
GO.BP	GO:0071674	mononuclear cell migration	7.71741e-05	5.27021e-08	1	4.11253	7.27817	0
GeneGO	MB:GO.BP:10099	regulation of ion transport	7.83444e-05	0.00136085	0.375826	4.10599	2.86619	0.425013
GeneGO	MB:GO.BP:9199	regulation of immune effector process	8.04646e-05	4.45884e-09	1	4.0944	8.35078	0
GeneGO	MB:OntolMaps:1331	Release of pro-inflammatory mediators and elastolytic enzymes by alveolar macrophages in COPD	8.04646e-05	5.0582e-07	1	4.0944	6.296	0
GeneGO	MB:GO.MF:3729	metalloendopeptidase activity	8.13097e-05	1.73432e-08	1	4.08986	7.76087	0
GO.BP	GO:0042089	cytokine biosynthetic process	8.22263e-05	1.24546e-07	1	4.08499	6.90467	0
GeneGO	MB:GO.BP:11103	adaptive immune response	8.89848e-05	5.33029e-08	1	4.05068	7.27325	0
GeneGO	MB:GO.MF:811	endopeptidase activity	8.89848e-05	2.06894e-07	1	4.05068	6.68425	0
GeneGO	MB:GO.MF:4092	G-protein coupled receptor binding	8.89848e-05	1.18288e-05	1	4.05068	4.92706	0
GeneGO	MB:GO.BP:12585	positive regulation of transport	9.415e-05	5.66503e-05	1	4.02618	4.2468	0
GO.BP	GO:0042107	cytokine metabolic process	9.58595e-05	1.4255e-07	1	4.01836	6.84603	0
GeneGO	MB:GO.CC:877	cell surface	0.00010012	4.32261e-08	1	3.99948	7.36425	0
GO.BP	GO:0002757	immune response-activating signal transduction	0.000104959	1.5442e-10	1	3.97898	9.8113	0
GO.BP	GO:0002697	regulation of immune effector process	0.000105909	3.7828e-09	1	3.97507	8.42219	0
GO.BP	GO:0022617	extracellular matrix disassembly	0.000106413	6.2178e-07	1	3.973	6.20636	0
GeneGO	MB:GO.BP:10203	positive regulation of cytosolic calcium ion concentration	0.00010725	1.12338e-05	1	3.9696	4.94947	0
GO.BP	GO:0002694	regulation of leukocyte activation	0.00010888	1.06527e-09	1	3.96305	8.97254	0
GeneGO	MB:GO.MF:2496	carbohydrate binding	0.000114091	2.52949e-06	1	3.94275	5.59697	0
GeneGO	MB:GO.BP:9672	cell killing	0.000115502	5.3369e-05	1	3.93741	4.27271	0
GeneGO	MB:GO.BP:1456	metal ion transport	0.000122152	0.0024995	0.349797	3.9131	2.60215	0.456184
GO.CC	GO:0042581	specific granule	0.000125142	1.43005e-08	1	3.9026	7.84465	0
Reactome	R-HSA-1650814	Collagen biosynthesis and modifying enzymes	0.000125803	2.09656e-06	1	3.90031	5.67849	0
Reactome	R-HSA-6803157	Antimicrobial peptides	0.000125803	2.58421e-06	1	3.90031	5.58767	0
GO.CC	GO:0031225	anchored component of membrane	0.000134254	0.0012449	0.264971	3.87207	2.90487	0.576802
GeneGO	MB:ProcNetw:137	Neurophysiological process_Transmission of nerve impulse	0.000138452	0.434941	0.000925025	3.8587	0.36157	3.03385
GO.BP	GO:0002768	immune response-regulating cell surface receptor signaling pathway	0.000143414	1.74293e-08	1	3.84341	7.75872	0
GeneGO	MB:GO.BP:10225	regulation of tumor necrosis factor superfamily cytokine production	0.000145784	2.03097e-07	1	3.83629	6.6923	0
GeneGO	MB:GO.BP:8629	sensory perception of mechanical stimulus	0.000146759	0.0453673	0.073407	3.8334	1.34326	1.13426
GeneGO	MB:GO.BP:11074	positive regulation of cell motility	0.000148977	2.99871e-09	1	3.82688	8.52307	0
GeneGO	MB:GO.MF:2360	immunoglobulin binding	0.000148977	2.65153e-05	1	3.82688	4.5765	0
GO.BP	GO:0002690	positive regulation of leukocyte chemotaxis	0.000153126	1.13828e-07	1	3.81495	6.94375	0
GO.MF	GO:0005201	extracellular matrix structural constituent	0.000154902	1.71369e-06	1	3.80994	5.76607	0
GO.MF	GO:0048020	CCR chemokine receptor binding	0.000154902	8.68876e-06	1	3.80994	5.06104	0
GeneGO	MB:GO.BP:3776	positive regulation of cell migration	0.000158743	1.27865e-09	1	3.79931	8.89325	0
GeneGO	MB:ProcNetw:95	Development_Cartilage development	0.000162596	4.50096e-05	1	3.78889	4.34669	0
GO.BP	GO:0002683	negative regulation of immune system process	0.000166639	4.87416e-07	1	3.77822	6.3121	0
GeneGO	MB:GO.BP:7719	regulation of lymphocyte proliferation	0.000172844	1.84285e-07	1	3.76235	6.73451	0
GeneGO	MB:GO.BP:10217	regulation of mononuclear cell proliferation	0.000191263	2.03097e-07	1	3.71837	6.6923	0
GO.BP	GO:0042035	regulation of cytokine biosynthetic process	0.000202665	5.99633e-07	1	3.69322	6.22211	0
GeneGO	MB:OntolMaps:991	Langerhans cell migration to lymph nodes in allergic contact dermatitis	0.000219061	7.59025e-07	1	3.65944	6.11974	0
GO.MF	GO:0008233	peptidase activity	0.000223056	3.5897e-05	1	3.65159	4.44494	0
GeneGO	MB:GO.BP:4082	regulation of lymphocyte chemotaxis	0.000226808	3.45173e-06	1	3.64434	5.46196	0
GeneGO	MB:GO.BP:11333	cellular calcium ion homeostasis	0.000226808	0.000141512	1	3.64434	3.84921	0
GO.BP	GO:0050715	positive regulation of cytokine secretion	0.00022723	2.52054e-07	1	3.64353	6.59851	0
GO.BP	GO:0045089	positive regulation of innate immune response	0.0002386	2.17276e-08	1	3.62233	7.66299	0
GO.BP	GO:0002920	regulation of humoral immune response	0.000247148	2.19092e-05	1	3.60704	4.65937	0
GeneGO	MB:GO.BP:9354	cell motility	0.000250602	1.96622e-09	1	3.60102	8.70637	0
GeneGO	MB:GO.BP:7386	localization of cell	0.000250602	1.96622e-09	1	3.60102	8.70637	0
GeneGO	MB:GO.BP:588	collagen fibril organization	0.000251746	1.27922e-06	1	3.59904	5.89306	0
GeneGO	MB:GO.BP:3742	lymphocyte mediated immunity	0.000265305	1.74715e-05	1	3.57625	4.75767	0
GO.MF	GO:0008237	metallopeptidase activity	0.000269615	4.588e-06	1	3.56926	5.33838	0
GeneGO	MB:GO.CC:1011	fibrillar collagen trimer	0.000286163	9.06899e-06	1	3.54339	5.04244	0
GeneGO	MB:GO.BP:2951	positive regulation of ion transport	0.000286163	0.0541527	0.0878401	3.54339	1.26638	1.05631
GeneGO	MB:GO.MF:1625	serine-type endopeptidase activity	0.000288128	0.000115015	1	3.54041	3.93924	0
GeneGO	MB:GO.CC:246	anchored component of membrane	0.000288128	0.00038171	1	3.54041	3.41827	0
GeneGO	MB:GO.BP:9288	lymphocyte proliferation	0.000288329	2.12392e-07	1	3.54011	6.67286	0
GeneGO	MB:GO.BP:11800	positive regulation of cellular component movement	0.000300267	7.5039e-09	1	3.52249	8.12471	0
GeneGO	MB:GO.BP:4207	regulation of tumor necrosis factor production	0.000302422	6.70117e-07	1	3.51939	6.17385	0
KEGG	hsa05146	Amoebiasis	0.000302962	7.12441e-07	1	3.51861	6.14725	0
Reactome	R-HSA-8948216	Collagen chain trimerization	0.000315473	2.58421e-06	1	3.50104	5.58767	0
GeneGO	MB:GO.BP:9982	regulation of leukocyte proliferation	0.000320252	3.82322e-07	1	3.49451	6.41757	0
GeneGO	MB:GO.BP:4337	positive regulation of interleukin-1 beta secretion	0.000320252	5.24134e-06	1	3.49451	5.28056	0
GeneGO	MB:GO.BP:6094	disruption of cells of other organism	0.000320252	5.3369e-05	1	3.49451	4.27271	0
GeneGO	MB:GO.BP:9459	killing of cells of other organism	0.000320252	5.3369e-05	1	3.49451	4.27271	0
GeneGO	MB:GO.MF:1756	G-protein coupled peptide receptor activity	0.000321278	0.00424304	0.491583	3.49312	2.37232	0.308403
GeneGO	MB:OntolMaps:950	Role of iNKT and B cells in T cell recruitment in allergic contact dermatitis	0.000327495	1.27922e-06	1	3.4848	5.89306	0
GO.CC	GO:0098552	side of membrane	0.000332209	9.2995e-06	1	3.47859	5.03154	0
GO.BP	GO:0070374	positive regulation of ERK1 and ERK2 cascade	0.00035624	1.03296e-05	1	3.44826	4.98592	0
GeneGO	MB:GO.BP:11711	positive regulation of lymphocyte migration	0.000360037	4.13991e-06	1	3.44365	5.38301	0
GO.BP	GO:0030199	collagen fibril organization	0.000366608	1.35496e-06	1	3.4358	5.86807	0
GO.BP	GO:0022409	positive regulation of cell-cell adhesion	0.000367211	6.2178e-07	1	3.43508	6.20636	0
KEGG	hsa05323	Rheumatoid arthritis	0.000369778	9.58793e-06	1	3.43206	5.01828	0
GeneGO	MB:GO.BP:9580	mononuclear cell proliferation	0.000383762	3.09785e-07	1	3.41594	6.50894	0
GO.CC	GO:0099240	intrinsic component of synaptic membrane	0.000393052	1	5.03396e-05	3.40555	0	4.29809
GeneGO	MB:OntolMaps:1043	Role of fibroblasts in the sensitization phase of allergic contact dermatitis	0.000399148	2.29105e-06	1	3.39887	5.63997	0
GO.BP	GO:0050867	positive regulation of cell activation	0.000401645	1.2528e-07	1	3.39616	6.90212	0
GeneGO	MB:GO.MF:3377	peptide receptor activity	0.000411993	0.00495918	0.501385	3.38511	2.30459	0.299828
GO.BP	GO:0042100	B cell proliferation	0.000425883	4.61127e-07	1	3.37071	6.33618	0
GO.BP	GO:0002688	regulation of leukocyte chemotaxis	0.000431966	1.87992e-07	1	3.36455	6.72586	0
GeneGO	MB:GO.MF:1383	metallopeptidase activity	0.000447329	5.46627e-06	1	3.34937	5.26231	0
GeneGO	MB:GO.BP:10885	positive regulation of interleukin-1 secretion	0.000456346	7.63333e-06	1	3.34071	5.11729	0
GeneGO	MB:GO.BP:4446	detection of mechanical stimulus involved in sensory perception	0.000456346	0.0324149	0.209819	3.34071	1.48926	0.678156
GeneGO	MB:GO.BP:8162	detection of stimulus involved in sensory perception	0.000456346	0.389883	0.00680047	3.34071	0.409066	2.16746
GO.BP	GO:0002521	leukocyte differentiation	0.000496299	2.85633e-09	1	3.30426	8.54419	0
GeneGO	MB:GO.BP:12289	regulation of interferon-gamma biosynthetic process	0.000525216	1.18892e-05	1	3.27966	4.92485	0
GeneGO	MB:OntolMaps:1400	Neutrophil-derived granule proteins and cytokines in asthma	0.000525216	3.8115e-05	1	3.27966	4.4189	0
GeneGO	MB:GO.BP:9421	B cell mediated immunity	0.00053228	1.80316e-05	1	3.27386	4.74397	0
GO.BP	GO:0050954	sensory perception of mechanical stimulus	0.000565462	0.147334	0.0239647	3.2476	0.831697	1.62043
GO.BP	GO:0050707	regulation of cytokine secretion	0.000575783	1.63426e-07	1	3.23974	6.78668	0
GeneGO	MB:GO.BP:7	adaptive immune response based on somatic recombination of immune receptors built from immunoglobulin superfamily domains	0.000577434	2.47826e-06	1	3.2385	5.60585	0
GO.MF	GO:0019864	IgG binding	0.000615318	0.000869566	1	3.2109	3.0607	0
KEGG	hsa04640	Hematopoietic cell lineage	0.000617681	1.64052e-06	1	3.20924	5.78502	0
KEGG	hsa04512	ECM-receptor interaction	0.000617681	2.40698e-05	1	3.20924	4.61853	0
GeneGO	MB:GO.BP:11480	positive regulation of cytokine biosynthetic process	0.000623388	8.57558e-06	1	3.20524	5.06674	0
GeneGO	MB:GO.BP:12096	regulation of neurological system process	0.000623388	0.0148744	0.381823	3.20524	1.82756	0.418138
GO.MF	GO:0030020	extracellular matrix structural constituent conferring tensile strength	0.000625004	6.75224e-06	1	3.20412	5.17055	0
GeneGO	MB:ProcNetw:71	Inflammation_Complement system	0.00063247	0.00098404	1	3.19896	3.00699	0
GO.BP	GO:0072676	lymphocyte migration	0.00063538	2.17242e-06	1	3.19697	5.66306	0
GO.BP	GO:0000165	MAPK cascade	0.00063538	0.00049004	1	3.19697	3.30977	0
GeneGO	MB:GO.BP:4777	regulation of interleukin-1 beta secretion	0.000643975	1.04754e-05	1	3.19113	4.97983	0
GeneGO	MB:GO.BP:10960	B cell proliferation	0.000645177	7.72586e-06	1	3.19032	5.11205	0
GeneGO	MB:GO.BP:3041	positive regulation of interleukin-1 beta production	0.000645177	7.72586e-06	1	3.19032	5.11205	0
GO.BP	GO:0051249	regulation of lymphocyte activation	0.000658108	1.03018e-07	1	3.1817	6.98709	0
GeneGO	MB:GO.BP:7978	cellular homeostasis	0.000660029	0.00344878	0.649895	3.18044	2.46233	0.187157
GO.BP	GO:0098657	import into cell	0.000680867	3.4516e-05	1	3.16694	4.46198	0
GO.BP	GO:0002687	positive regulation of leukocyte migration	0.000699323	2.52054e-07	1	3.15532	6.59851	0
GO.MF	GO:0070011	peptidase activity, acting on L-amino acid peptides	0.000701336	1.12477e-05	1	3.15407	4.94894	0
GeneGO	MB:GO.BP:4140	regulation of secretion	0.000712425	0.00168964	0.808489	3.14726	2.77221	0.0923258
GeneGO	MB:GO.CC:635	extracellular matrix component	0.000729137	4.5753e-06	1	3.13719	5.33958	0
GeneGO	MB:GO.MF:842	peptidase activity	0.000743186	7.2217e-05	1	3.1289	4.14136	0
GO.BP	GO:0002429	immune response-activating cell surface receptor signaling pathway	0.000813883	1.5044e-07	1	3.08944	6.82264	0
GeneGO	MB:OntolMaps:1365	Neutrophil chemotaxis in asthma	0.00082882	0.000123023	1	3.08154	3.91001	0
GeneGO	MB:GO.BP:4753	regulation of T cell proliferation	0.000841835	6.35619e-07	1	3.07477	6.1968	0
GeneGO	MB:GO.BP:873	cytokine-mediated signaling pathway	0.000843916	3.77895e-06	1	3.0737	5.42263	0
GeneGO	MB:OntolMaps:992	Impaired inhibition of Th17 cell differentiation by IFN-beta in multiple sclerosis	0.00084479	1.01974e-05	1	3.07325	4.99151	0
GeneGO	MB:OntolMaps:171	Immune response_Lectin induced complement pathway	0.00084479	0.00373221	0.81254	3.07325	2.42803	0.0901551
GeneGO	MB:OntolMaps:1363	Proinflammatory cytokine production by Th17 cells in asthma	0.000849634	1.18288e-05	1	3.07077	4.92706	0
GO.CC	GO:0101003	ficolin-1-rich granule membrane	0.000866765	5.04668e-06	1	3.0621	5.29699	0
GO.BP	GO:0006956	complement activation	0.000870235	0.000504143	1	3.06036	3.29745	0
GeneGO	MB:GO.BP:731	leukocyte proliferation	0.000874129	8.55918e-07	1	3.05842	6.06757	0
GeneGO	MB:GO.MF:2422	serine-type peptidase activity	0.000883341	0.000655976	1	3.05387	3.18311	0
GO.BP	GO:0045471	response to ethanol	0.000887164	0.0124224	0.42211	3.052	1.9058	0.374575
GO.BP	GO:0043408	regulation of MAPK cascade	0.000906583	0.000217795	1	3.04259	3.66195	0
GO.BP	GO:0002696	positive regulation of leukocyte activation	0.000916389	5.56771e-07	1	3.03792	6.25432	0
GO.BP	GO:0015837	amine transport	0.000916389	0.660312	0.00207675	3.03792	0.180251	2.68262
GeneGO	MB:GO.BP:5456	regulation of sensory perception	0.000937425	0.0456785	0.240363	3.02806	1.34029	0.619132
GeneGO	MB:GO.BP:9272	regulation of sensory perception of pain	0.000937425	0.0456785	0.240363	3.02806	1.34029	0.619132
KEGG	hsa04062	Chemokine signaling pathway	0.000978906	9.58793e-06	1	3.00926	5.01828	0
KEGG	hsa05150	Staphylococcus aureus infection	0.000978906	1.16141e-05	1	3.00926	4.93501	0
KEGG	hsa04672	Intestinal immune network for IgA production	0.000978906	0.000464511	1	3.00926	3.333	0
KEGG	hsa04080	Neuroactive ligand-receptor interaction	0.000978906	0.283147	0.00193019	3.00926	0.547988	2.7144
GO.MF	GO:0008227	G protein-coupled amine receptor activity	0.000999599	1	0.00410897	3.00017	0	2.38627
GO.CC	GO:0099699	integral component of synaptic membrane	0.00102323	1	9.2942e-05	2.99003	0	4.03179
GO.CC	GO:0098936	intrinsic component of postsynaptic membrane	0.00102323	1	0.000688812	2.99003	0	3.1619
GO.BP	GO:0071706	tumor necrosis factor superfamily cytokine production	0.0010433	2.78234e-05	1	2.98159	4.55559	0
GeneGO	MB:GO.MF:835	serine hydrolase activity	0.00107699	0.000760796	1	2.96779	3.11873	0
GO.MF	GO:0005539	glycosaminoglycan binding	0.00108727	3.83725e-05	1	2.96366	4.41598	0
GeneGO	MB:GO.BP:10068	detection of mechanical stimulus	0.00109755	0.0162566	0.491583	2.95958	1.78897	0.308403
GeneGO	MB:OntolMaps:85	Immune response_Classical complement pathway	0.00109879	0.000766423	1	2.95909	3.11553	0
GeneGO	MB:ProcNetw:107	Development_Neurogenesis in general	0.00110297	0.112292	0.114682	2.95744	0.949652	0.940503
GO.CC	GO:0035579	specific granule membrane	0.00112382	3.22361e-06	1	2.9493	5.49166	0
GeneGO	MB:GO.BP:5407	negative regulation of multicellular organismal process	0.00112394	5.80994e-05	1	2.94926	4.23583	0
Reactome	R-HSA-3000480	Scavenging by Class A Receptors	0.00112974	0.00489997	1	2.94702	2.30981	0
GeneGO	MB:GO.BP:798	immunoglobulin mediated immune response	0.00113113	5.41852e-05	1	2.94649	4.26612	0
GeneGO	MB:GO.BP:7617	regulation of adaptive immune response based on somatic recombination of immune receptors built from immunoglobulin superfamily domains	0.00114066	5.07102e-07	1	2.94284	6.2949	0
GeneGO	MB:GO.BP:11377	activation of immune response	0.00115453	5.78296e-08	1	2.93759	7.23785	0
GeneGO	MB:GO.BP:7980	regulation of interleukin-1 secretion	0.00115453	2.01456e-05	1	2.93759	4.69582	0
GeneGO	MB:GO.BP:11839	regulation of interleukin-1 beta production	0.00115453	4.92305e-05	1	2.93759	4.30777	0
GeneGO	MB:GO.BP:6505	regulation of lymphocyte migration	0.00115629	7.3219e-05	1	2.93693	4.13538	0
GO.BP	GO:0032637	interleukin-8 production	0.00118859	9.10951e-05	1	2.92497	4.0405	0
GO.BP	GO:0023014	signal transduction by protein phosphorylation	0.00123741	0.000787342	1	2.90749	3.10384	0
GeneGO	MB:ProcNetw:91	Inflammation_Interferon signaling	0.00130096	1.05938e-06	1	2.88574	5.97495	0
GO.CC	GO:0098889	intrinsic component of presynaptic membrane	0.00131639	0.867374	0.00229692	2.88062	0.0617935	2.63885
GO.BP	GO:0001706	endoderm formation	0.00135623	6.11761e-05	1	2.86767	4.21342	0
GeneGO	MB:GO.BP:2086	regulation of adaptive immune response	0.00136237	4.86006e-07	1	2.8657	6.31336	0
GO.BP	GO:0007188	adenylate cyclase-modulating G protein-coupled receptor signaling pathway	0.00143173	0.125035	0.0629031	2.84414	0.902967	1.20133
GO.BP	GO:0042108	positive regulation of cytokine biosynthetic process	0.00143434	4.4167e-05	1	2.84335	4.3549	0
GO.BP	GO:0002685	regulation of leukocyte migration	0.00143904	6.35334e-07	1	2.84193	6.197	0
GeneGO	MB:GO.MF:2576	G-protein coupled amine receptor activity	0.00146948	0.17819	0.114682	2.83284	0.749117	0.940503
KEGG	hsa00830	Retinol metabolism	0.00151557	0.788599	0.00193019	2.81942	0.103144	2.7144
GO.CC	GO:0099056	integral component of presynaptic membrane	0.00151587	1	0.00138392	2.81934	0	2.85889
GO.BP	GO:0098655	cation transmembrane transport	0.0015462	0.0149689	0.445652	2.81073	1.82481	0.351005
GeneGO	MB:OntolMaps:1044	Role of fibroblasts and keratinocytes in the elicitation phase of allergic contact dermatitis	0.00156886	2.72235e-05	1	2.80441	4.56506	0
GO.CC	GO:0099055	integral component of postsynaptic membrane	0.0016122	1	0.00145976	2.79258	0	2.83572
GO.BP	GO:0030098	lymphocyte differentiation	0.0016951	7.16645e-08	1	2.7708	7.1447	0
GO.BP	GO:0032635	interleukin-6 production	0.001704	1.61584e-05	1	2.76853	4.7916	0
GeneGO	MB:GO.BP:1691	regulation of secretion by cell	0.00170407	0.00609813	0.756489	2.76851	2.2148	0.121198
GeneGO	MB:GO.BP:8571	regulation of humoral immune response	0.00173963	0.000424146	1	2.75954	3.37248	0
GO.BP	GO:0022407	regulation of cell-cell adhesion	0.00174218	1.59398e-05	1	2.75891	4.79752	0
GeneGO	MB:GO.BP:7994	defense response to Gram-negative bacterium	0.00180724	0.000165064	1	2.74298	3.78235	0
GeneGO	MB:GO.BP:11980	positive regulation of T cell proliferation	0.00184221	1.36398e-05	1	2.73466	4.86519	0
GeneGO	MB:GO.BP:11823	regulation of alpha-beta T cell activation	0.00184221	2.64304e-05	1	2.73466	4.5779	0
GeneGO	MB:OntolMaps:1235	Th17 cytokines in COPD	0.00185666	9.43339e-06	1	2.73127	5.02533	0
GeneGO	MB:MetNetw:6	N-acyl-sphingosine phosphate pathway	0.00185855	0.000150373	1	2.73082	3.82283	0
GO.BP	GO:1903555	regulation of tumor necrosis factor superfamily cytokine production	0.00189279	7.02579e-05	1	2.7229	4.15331	0
GO.BP	GO:0097305	response to alcohol	0.00199129	0.0131954	0.597786	2.70087	1.87958	0.223454
GeneGO	MB:GO.BP:770	regulation of cell activation	0.00203451	9.92987e-08	1	2.69154	7.00306	0
GeneGO	MB:GO.BP:3597	regulation of interferon-gamma production	0.00208059	3.45173e-06	1	2.68181	5.46196	0
GeneGO	MB:ProcNetw:150	Inflammation_Neutrophil activation	0.00208059	0.00298958	1	2.68181	2.52439	0
GeneGO	MB:GO.BP:3973	positive regulation of cell-cell adhesion	0.00217098	3.65734e-06	1	2.66334	5.43684	0
GeneGO	MB:GO.BP:221	positive regulation of immune effector process	0.00217098	6.03621e-06	1	2.66334	5.21924	0
GO.BP	GO:0150076	neuroinflammatory response	0.00219238	2.1696e-05	1	2.65908	4.66362	0
GO.BP	GO:0030449	regulation of complement activation	0.00219238	0.000808376	1	2.65908	3.09239	0
GO.BP	GO:0051047	positive regulation of secretion	0.00219683	9.29483e-05	1	2.6582	4.03176	0
GeneGO	MB:GO.BP:5128	cation transport	0.00220025	0.0174397	0.56171	2.65753	1.75846	0.250488
GO.BP	GO:0090026	positive regulation of monocyte chemotaxis	0.00228447	8.57167e-05	1	2.64121	4.06693	0
GeneGO	MB:MetNetw:44	GalNAcbeta1-3Gal pathway	0.00233225	0.00383736	1	2.63222	2.41597	0
GO.MF	GO:0008528	G protein-coupled peptide receptor activity	0.00242429	0.0286786	0.543666	2.61541	1.54244	0.264668
GO.BP	GO:0071887	leukocyte apoptotic process	0.00243436	1.49004e-05	1	2.61362	4.8268	0
GO.BP	GO:0043410	positive regulation of MAPK cascade	0.00243436	5.91604e-05	1	2.61362	4.22797	0
GO.BP	GO:0001909	leukocyte mediated cytotoxicity	0.00243436	0.000254437	1	2.61362	3.59442	0
GO.BP	GO:0072511	divalent inorganic cation transport	0.00243436	0.00179382	1	2.61362	2.74622	0
GO.BP	GO:0006909	phagocytosis	0.00244772	4.27198e-06	1	2.61124	5.36937	0
GeneGO	MB:OntolMaps:1406	Basophil migration in asthma	0.00245258	3.61318e-05	1	2.61038	4.44211	0
GO.BP	GO:0019233	sensory perception of pain	0.00247241	0.0407482	0.378131	2.60688	1.38989	0.422357
GO.BP	GO:0051050	positive regulation of transport	0.00251485	5.02811e-05	1	2.59949	4.29859	0
GO.BP	GO:0035987	endodermal cell differentiation	0.00257324	2.70172e-05	1	2.58952	4.56836	0
GO.BP	GO:2000257	regulation of protein activation cascade	0.00257324	0.000958207	1	2.58952	3.01854	0
Reactome	R-HSA-166658	Complement cascade	0.00262902	0.00366775	1	2.58021	2.4356	0
GO.BP	GO:0032609	interferon-gamma production	0.00267895	1.6697e-05	1	2.57204	4.77736	0
GO.BP	GO:0002228	natural killer cell mediated immunity	0.00268483	0.00192952	1	2.57108	2.71455	0
GeneGO	MB:GO.MF:3205	peptidase activity, acting on L-amino acid peptides	0.00269873	6.63304e-05	1	2.56884	4.17829	0
GO.BP	GO:0033275	actin-myosin filament sliding	0.00272725	0.701637	0.0090748	2.56428	0.153887	2.04216
GO.BP	GO:0030049	muscle filament sliding	0.00272725	0.701637	0.0090748	2.56428	0.153887	2.04216
GO.BP	GO:0007218	neuropeptide signaling pathway	0.00273592	0.321597	0.0404609	2.5629	0.492688	1.39296
GeneGO	MB:OntolMaps:73	Development_Transcription regulation of granulocyte development	0.00276154	2.64304e-05	1	2.55885	4.5779	0
GeneGO	MB:GO.BP:6493	regulation of cell killing	0.0028333	8.55143e-06	1	2.54771	5.06796	0
GeneGO	MB:OntolMaps:1042	Role of IL-17-producing T cells in allergic contact dermatitis	0.0028333	3.78274e-05	1	2.54771	4.42219	0
GeneGO	MB:GO.BP:2747	muscle filament sliding	0.0028333	0.754075	0.0267489	2.54771	0.122585	1.57269
GeneGO	MB:GO.BP:5479	regulation of system process	0.00284315	0.301504	0.073407	2.5462	0.520707	1.13426
GeneGO	MB:GO.BP:9137	positive regulation of phagocytosis	0.00298762	2.13139e-05	1	2.52467	4.67134	0
GO.BP	GO:0032102	negative regulation of response to external stimulus	0.00302649	0.00107561	1	2.51906	2.96834	0
GO.BP	GO:0050702	interleukin-1 beta secretion	0.00307489	3.30087e-05	1	2.51217	4.48137	0
GO.CC	GO:0034774	secretory granule lumen	0.00327563	8.99072e-06	1	2.48471	5.04621	0
GO.CC	GO:0098797	plasma membrane protein complex	0.00327563	0.744422	0.00567171	2.48471	0.128181	2.24629
GO.BP	GO:0002790	peptide secretion	0.0032821	6.41802e-05	1	2.48385	4.1926	0
GO.BP	GO:1903039	positive regulation of leukocyte cell-cell adhesion	0.00332902	1.54206e-05	1	2.47768	4.8119	0
GeneGO	MB:GO.BP:7564	complement activation	0.00335732	0.0055307	1	2.47401	2.25722	0
GeneGO	MB:ProcNetw:36	Signal transduction_Neuropeptide signaling pathways	0.00335732	0.0363059	0.501385	2.47401	1.44002	0.299828
GeneGO	MB:GO.BP:4317	regulation of protein secretion	0.00336983	0.000145952	1	2.47239	3.83579	0
GeneGO	MB:OntolMaps:975	IL-17 and IL-17F-induced inflammatory signaling in normal and asthmatic airway epithelium	0.00350946	4.74865e-05	1	2.45476	4.32343	0
GeneGO	MB:GO.BP:4047	positive regulation of interleukin-1 production	0.00350946	4.74865e-05	1	2.45476	4.32343	0
GeneGO	MB:GO.BP:4340	actin-myosin filament sliding	0.00350946	0.784356	0.0279111	2.45476	0.105487	1.55422
GO.BP	GO:0050870	positive regulation of T cell activation	0.00351283	2.18299e-05	1	2.45434	4.66095	0
GO.BP	GO:0032602	chemokine production	0.00351283	0.000268178	1	2.45434	3.57158	0
GeneGO	MB:GO.BP:8379	negative regulation of immune system process	0.0036568	6.09985e-06	1	2.4369	5.21468	0
GO.BP	GO:0070231	T cell apoptotic process	0.00366317	0.000254437	1	2.43614	3.59442	0
GO.BP	GO:0070838	divalent metal ion transport	0.00366317	0.00323583	1	2.43614	2.49001	0
GO.BP	GO:0051046	regulation of secretion	0.00366317	0.00406495	1	2.43614	2.39094	0
GO.BP	GO:0006968	cellular defense response	0.00370299	3.04726e-05	1	2.43145	4.51609	0
GO.BP	GO:0007492	endoderm development	0.00383415	9.10951e-05	1	2.41633	4.0405	0
GO.CC	GO:0060205	cytoplasmic vesicle lumen	0.00384389	2.42902e-05	1	2.41523	4.61457	0
GO.CC	GO:0031983	vesicle lumen	0.00396489	2.48032e-05	1	2.40177	4.60549	0
Reactome	R-HSA-419037	NCAM1 interactions	0.00400717	0.000439316	1	2.39716	3.35722	0
GO.BP	GO:0002675	positive regulation of acute inflammatory response	0.00402116	0.00620693	1	2.39565	2.20712	0
GeneGO	MB:OntolMaps:1383	NF-kB-, AP-1- and MAPKs-mediated proinflammatory cytokine production by eosinophils in asthma	0.00423064	0.000613513	1	2.37359	3.21218	0
GO.BP	GO:0009306	protein secretion	0.00424759	8.00054e-05	1	2.37186	4.09688	0
GO.BP	GO:0070232	regulation of T cell apoptotic process	0.00424759	0.000636939	1	2.37186	3.1959	0
GO.BP	GO:0006958	complement activation, classical pathway	0.00424759	0.00385427	1	2.37186	2.41406	0
GeneGO	MB:GO.BP:7420	regulation of lymphocyte activation	0.00435496	9.48773e-07	1	2.36102	6.02284	0
GeneGO	MB:GO.BP:8698	regulation of leukocyte activation	0.00437289	2.7125e-07	1	2.35923	6.56663	0
GeneGO	MB:GO.BP:3143	positive regulation of leukocyte cell-cell adhesion	0.00437289	7.6176e-06	1	2.35923	5.11818	0
GeneGO	MB:GO.BP:678	complement activation, classical pathway	0.00437289	0.00373221	1	2.35923	2.42803	0
GO.BP	GO:0006897	endocytosis	0.00448468	2.97805e-05	1	2.34827	4.52607	0
GO.MF	GO:0001653	peptide receptor activity	0.00448877	0.0423338	0.573176	2.34787	1.37331	0.241712
GeneGO	MB:OntolMaps:650	Immune response_IL-17 signaling pathways	0.00461693	1.94234e-05	1	2.33565	4.71167	0
GO.MF	GO:0019955	cytokine binding	0.00462632	0.00120519	1	2.33476	2.91894	0
GO.BP	GO:0050921	positive regulation of chemotaxis	0.00467206	4.19107e-06	1	2.33049	5.37767	0
GO.MF	GO:0019956	chemokine binding	0.00468214	0.000132624	1	2.32956	3.87738	0
GO.MF	GO:0043394	proteoglycan binding	0.00468214	0.00603717	1	2.32956	2.21917	0
GO.MF	GO:0030414	peptidase inhibitor activity	0.00468214	0.129206	0.317143	2.32956	0.888718	0.498745
GeneGO	MB:OntolMaps:1118	G protein-coupled receptors signaling in lung cancer	0.0047727	0.0585665	0.468143	2.32124	1.23235	0.329622
GO.BP	GO:0032677	regulation of interleukin-8 production	0.00478081	0.000164716	1	2.3205	3.78326	0
GO.BP	GO:0042110	T cell activation	0.00483326	1.63426e-07	1	2.31576	6.78668	0
GeneGO	MB:GO.BP:13210	regulation of chemokine production	0.00488603	0.000703684	1	2.31104	3.15262	0
Reactome	R-HSA-977606	Regulation of Complement cascade	0.00489954	0.00304186	1	2.30984	2.51686	0
GO.BP	GO:0042129	regulation of T cell proliferation	0.00496745	4.10632e-05	1	2.30387	4.38655	0
GeneGO	MB:GO.BP:704	positive regulation of secretion	0.0049684	0.00181919	1	2.30378	2.74012	0
GeneGO	MB:GO.BP:7840	negative regulation of leukocyte apoptotic process	0.00496944	0.000204161	1	2.30369	3.69003	0
GO.BP	GO:0050830	defense response to Gram-positive bacterium	0.00500116	8.88261e-05	1	2.30093	4.05146	0
GO.BP	GO:0010818	T cell chemotaxis	0.0051445	0.000158815	1	2.28866	3.79911	0
GO.BP	GO:1903532	positive regulation of secretion by cell	0.0051445	0.000272205	1	2.28866	3.5651	0
GeneGO	MB:GO.BP:4696	cytokine production	0.00516275	6.39891e-05	1	2.28712	4.19389	0
GO.BP	GO:0007159	leukocyte cell-cell adhesion	0.00520306	6.91665e-06	1	2.28374	5.1601	0
GO.CC	GO:1904724	tertiary granule lumen	0.00531586	8.16572e-05	1	2.27443	4.08801	0
GO.BP	GO:1903530	regulation of secretion by cell	0.00532494	0.00491242	1	2.27369	2.3087	0
GeneGO	MB:ProcNetw:136	Apoptosis_Anti-Apoptosis mediated by external signals via PI3K/AKT	0.00535279	0.00151098	1	2.27142	2.82074	0
GeneGO	MB:GO.BP:6631	regulation of calcium ion transport	0.0053689	0.00196717	1	2.27011	2.70616	0
GeneGO	MB:GO.BP:9130	response to acid chemical	0.00541608	0.00190763	1	2.26632	2.71951	0
GeneGO	MB:GO.BP:7722	detection of abiotic stimulus	0.00541608	0.104745	0.332465	2.26632	0.979867	0.478254
GO.BP	GO:0070664	negative regulation of leukocyte proliferation	0.00561834	0.000601765	1	2.25039	3.22057	0
GeneGO	MB:GO.BP:8276	leukocyte cell-cell adhesion	0.00563673	1.55964e-06	1	2.24897	5.80698	0
GeneGO	MB:GO.MF:2588	glycosaminoglycan binding	0.00563673	0.00104861	1	2.24897	2.97938	0
GO.BP	GO:0070233	negative regulation of T cell apoptotic process	0.00571224	0.00210318	1	2.24319	2.67712	0
GeneGO	MB:GO.BP:6093	regulation of interleukin-1 production	0.00578275	0.000242668	1	2.23787	3.61499	0
Reactome	R-HSA-2243919	Crosslinking of collagen fibrils	0.00578338	0.000371412	1	2.23782	3.43014	0
Reactome	R-HSA-209776	Amine-derived hormones	0.00578338	1	0.0154754	2.23782	0	1.81036
GO.BP	GO:0008284	positive regulation of cell proliferation	0.00579949	0.00147673	1	2.23661	2.8307	0
GeneGO	MB:GO.BP:8589	response to ethanol	0.00582963	0.0491741	0.573683	2.23436	1.30826	0.241328
GO.BP	GO:0060402	calcium ion transport into cytosol	0.00594902	0.00217886	1	2.22555	2.66177	0
GeneGO	MB:GO.BP:6562	regulation of interleukin-6 production	0.00598798	4.92951e-05	1	2.22272	4.3072	0
GO.MF	GO:0004866	endopeptidase inhibitor activity	0.00600464	0.186732	0.303229	2.22151	0.728782	0.51823
GO.MF	GO:0005198	structural molecule activity	0.00600464	0.243381	0.16712	2.22151	0.613713	0.776971
KEGG	hsa04630	Jak-STAT signaling pathway	0.00605251	0.00038747	1	2.21806	3.41176	0
GeneGO	MB:GO.BP:196	epidermal cell differentiation	0.00613841	0.0436864	0.618463	2.21194	1.35965	0.208686
GO.BP	GO:1903557	positive regulation of tumor necrosis factor superfamily cytokine production	0.0063795	0.000679085	1	2.19521	3.16808	0
GO.BP	GO:0050906	detection of stimulus involved in sensory perception	0.00649282	0.432893	0.0404609	2.18757	0.36362	1.39296
GO.BP	GO:0007210	serotonin receptor signaling pathway	0.00649996	0.0465938	0.668524	2.18709	1.33167	0.174883
GeneGO	MB:GO.BP:5941	leukocyte aggregation	0.00653852	1.27603e-06	1	2.18452	5.89414	0
GO.MF	GO:0030594	neurotransmitter receptor activity	0.0065749	0.838932	0.0486964	2.18211	0.0762731	1.3125
GeneGO	MB:GO.BP:281	T cell chemotaxis	0.0066278	0.000538334	1	2.17863	3.26895	0
GeneGO	MB:GO.BP:7715	opsonization	0.0066278	0.00717811	1	2.17863	2.14399	0
GO.MF	GO:0033691	sialic acid binding	0.00672712	0.0120032	1	2.17217	1.9207	0
GO.CC	GO:0005788	endoplasmic reticulum lumen	0.00673293	4.97528e-05	1	2.1718	4.30318	0
GO.CC	GO:0099080	supramolecular complex	0.00673293	1	1.50659e-06	2.1718	0	5.82201
GO.CC	GO:0099081	supramolecular polymer	0.00673293	1	1.50659e-06	2.1718	0	5.82201
GeneGO	MB:OntolMaps:1348	Putative role of Tregs in COPD	0.00673616	0.000134024	1	2.17159	3.87282	0
GeneGO	MB:GO.MF:2605	sulfotransferase activity	0.00673616	0.292933	0.184693	2.17159	0.533232	0.73355
GeneGO	MB:GO.BP:10149	regulation of phagocytosis	0.0067564	0.000143051	1	2.17028	3.84451	0
GeneGO	MB:GO.BP:12383	regulation of locomotion	0.00676811	1.41866e-06	1	2.16953	5.84812	0
GO.BP	GO:0042102	positive regulation of T cell proliferation	0.0067899	0.00036946	1	2.16814	3.43243	0
GO.BP	GO:0031348	negative regulation of defense response	0.00688373	0.00192952	1	2.16218	2.71455	0
Reactome	R-HSA-216083	Integrin cell surface interactions	0.0069507	3.38476e-05	1	2.15797	4.47047	0
GO.BP	GO:2000107	negative regulation of leukocyte apoptotic process	0.00701854	0.000490567	1	2.15375	3.3093	0
GO.BP	GO:0070613	regulation of protein processing	0.00702732	0.010151	1	2.15321	1.99349	0
GO.BP	GO:0050805	negative regulation of synaptic transmission	0.00702732	0.015594	0.983293	2.15321	1.80704	0.00731719
GeneGO	MB:GO.BP:12163	response to estrogen	0.00709746	0.0188227	0.853893	2.1489	1.72532	0.0685964
GO.BP	GO:0015850	organic hydroxy compound transport	0.00711104	1	0.000428327	2.14807	0	3.36822
GeneGO	MB:GO.BP:3156	lymphocyte chemotaxis	0.00711544	0.000278288	1	2.1478	3.55551	0
GO.BP	GO:0050866	negative regulation of cell activation	0.00718287	3.62333e-05	1	2.1437	4.44089	0
GeneGO	MB:GO.BP:13824	regulation of lymphocyte mediated immunity	0.00722408	8.96128e-06	1	2.14122	5.04763	0
GO.BP	GO:0050890	cognition	0.00738966	0.383401	0.0582932	2.13138	0.416346	1.23438
GO.BP	GO:0071677	positive regulation of mononuclear cell migration	0.00740797	0.000332689	1	2.1303	3.47796	0
GO.BP	GO:0150077	regulation of neuroinflammatory response	0.00740797	0.000332689	1	2.1303	3.47796	0
GO.BP	GO:0090596	sensory organ morphogenesis	0.00747244	0.0153781	0.946623	2.12654	1.8131	0.0238229
GeneGO	MB:GO.BP:10696	positive regulation of T cell activation	0.00749388	1.81339e-05	1	2.12529	4.74151	0
GO.BP	GO:0016064	immunoglobulin mediated immune response	0.00765406	0.00031248	1	2.11611	3.50518	0
GeneGO	MB:GO.BP:6232	regulation of vasoconstriction	0.00766034	0.208784	0.240363	2.11575	0.680302	0.619132
GeneGO	MB:GO.BP:8669	positive regulation of synaptic transmission	0.00771125	0.421647	0.114682	2.11288	0.375051	0.940503
GeneGO	MB:GO.BP:9587	positive regulation of tumor necrosis factor production	0.00771458	6.32384e-05	1	2.11269	4.19902	0
GO.BP	GO:0032680	regulation of tumor necrosis factor production	0.00773293	0.000578704	1	2.11166	3.23754	0
GO.BP	GO:0019722	calcium-mediated signaling	0.00773293	0.00121369	1	2.11166	2.91589	0
GO.BP	GO:0002695	negative regulation of leukocyte activation	0.0077479	7.19463e-05	1	2.11082	4.14299	0
GO.BP	GO:0070227	lymphocyte apoptotic process	0.00775578	0.000285488	1	2.11037	3.54441	0
GO.BP	GO:0033555	multicellular organismal response to stress	0.00775578	0.054648	0.634811	2.11037	1.26243	0.197355
GO.MF	GO:0008146	sulfotransferase activity	0.00784161	0.533255	0.106721	2.10559	0.273065	0.97175
GO.BP	GO:0050718	positive regulation of interleukin-1 beta secretion	0.00784186	0.00026469	1	2.10558	3.57726	0
GeneGO	MB:OntolMaps:1095	TNF-alpha and IL-1 beta-mediated regulation of contraction and secretion of inflammatory factors in normal and asthmatic airway smooth muscle	0.00812636	6.93978e-05	1	2.0901	4.15865	0
GeneGO	MB:GO.BP:13667	regulation of JAK-STAT cascade	0.00812636	0.00333407	1	2.0901	2.47703	0
GeneGO	MB:GO.BP:7990	cytokine secretion	0.00815919	0.00609813	1	2.08835	2.2148	0
GeneGO	MB:GO.BP:6769	indole-containing compound metabolic process	0.00815919	0.0504208	0.750935	2.08835	1.29739	0.124398
GeneGO	MB:GO.BP:4974	regulation of leukocyte differentiation	0.00819469	5.89621e-06	1	2.08647	5.22943	0
GO.BP	GO:0002218	activation of innate immune response	0.00826003	9.12408e-06	1	2.08302	5.03981	0
GO.BP	GO:0019724	B cell mediated immunity	0.00826003	0.000342129	1	2.08302	3.46581	0
GO.BP	GO:1903317	regulation of protein maturation	0.00826003	0.0117946	1	2.08302	1.92832	0
GeneGO	MB:GO.MF:2291	peptidase inhibitor activity	0.00828502	0.10707	0.445231	2.08171	0.970332	0.351415
GO.BP	GO:0002430	complement receptor mediated signaling pathway	0.00834147	0.000749721	1	2.07876	3.1251	0
GeneGO	MB:GO.BP:123	regulation of production of molecular mediator of immune response	0.00836784	0.000100006	1	2.07739	3.99997	0
GeneGO	MB:GO.BP:11538	sensory perception of sound	0.00846609	0.437738	0.114682	2.07232	0.358786	0.940503
GeneGO	MB:GO.BP:10661	positive regulation of protein secretion	0.0084753	6.51648e-05	1	2.07185	4.18599	0
GO.CC	GO:0099634	postsynaptic specialization membrane	0.00868085	1	0.000688812	2.06144	0	3.1619
GO.BP	GO:0045785	positive regulation of cell adhesion	0.00869666	0.000165269	1	2.06065	3.78181	0
GO.BP	GO:0050672	negative regulation of lymphocyte proliferation	0.00869666	0.00137455	1	2.06065	2.86184	0
GO.BP	GO:0032945	negative regulation of mononuclear cell proliferation	0.00869666	0.00137455	1	2.06065	2.86184	0
GeneGO	MB:GO.BP:13026	immune response-regulating cell surface receptor signaling pathway	0.00877301	3.78274e-05	1	2.05685	4.42219	0
GeneGO	MB:GO.BP:4134	cellular defense response	0.00877301	7.39929e-05	1	2.05685	4.13081	0
GeneGO	MB:OntolMaps:1355	Role of Th17 cells in asthma	0.00877301	0.000396141	1	2.05685	3.40215	0
GO.BP	GO:0007605	sensory perception of sound	0.00880614	0.442754	0.0620505	2.05521	0.353837	1.20725
GeneGO	MB:OntolMaps:1174	Immune response_T cell subsets: cell surface markers	0.00887311	0.000137332	1	2.05192	3.86223	0
GO.BP	GO:0032640	tumor necrosis factor production	0.00895562	0.000679709	1	2.0479	3.16768	0
GO.BP	GO:0050728	negative regulation of inflammatory response	0.00895562	0.00213918	1	2.0479	2.66975	0
GO.BP	GO:0050701	interleukin-1 secretion	0.00896616	0.000127427	1	2.04739	3.89474	0
GeneGO	MB:OntolMaps:1238	Role of CD8+ Tc1 cells in COPD	0.00900855	0.000588399	1	2.04535	3.23033	0
GeneGO	MB:GO.BP:12036	detection of external stimulus	0.00900855	0.0955502	0.491583	2.04535	1.01977	0.308403
GeneGO	MB:GO.MF:1810	complement binding	0.00906336	0.000544385	1	2.04271	3.26409	0
GeneGO	MB:GO.BP:13722	negative regulation of interleukin-12 production	0.00906336	0.000544385	1	2.04271	3.26409	0
GeneGO	MB:GO.BP:11694	toxin metabolic process	0.00906336	1	0.0267489	2.04271	0	1.57269
GO.BP	GO:0048871	multicellular organismal homeostasis	0.00914954	0.18795	0.21817	2.0386	0.725957	0.661206
GO.BP	GO:0002455	humoral immune response mediated by circulating immunoglobulin	0.00916707	0.00476994	1	2.03777	2.32149	0
GO.BP	GO:0051952	regulation of amine transport	0.00916707	0.876819	0.0133175	2.03777	0.0570901	1.87558
GO.CC	GO:0043235	receptor complex	0.00917759	0.0605544	0.440802	2.03727	1.21785	0.355757
GeneGO	MB:GO.BP:7325	negative regulation of immune response	0.00918829	1.23201e-05	1	2.03677	4.90939	0
GeneGO	MB:GO.BP:1301	B cell activation	0.00918829	3.65024e-05	1	2.03677	4.43768	0
GeneGO	MB:GO.BP:4481	positive regulation of JAK-STAT cascade	0.00918829	0.00513198	1	2.03677	2.28971	0
GeneGO	MB:GO.BP:9448	modification of morphology or physiology of other organism	0.0093155	0.000152573	1	2.03079	3.81652	0
GeneGO	MB:GO.BP:8839	sensory organ morphogenesis	0.00937641	0.0389599	0.760623	2.02796	1.40938	0.11883
GeneGO	MB:GO.BP:11329	positive regulation of secretion by cell	0.00942955	0.00418263	1	2.02551	2.37855	0
GeneGO	MB:GO.BP:10616	positive regulation of homotypic cell-cell adhesion	0.00944683	2.52768e-05	1	2.02471	4.59728	0
GO.BP	GO:0032611	interleukin-1 beta production	0.00969011	7.99523e-05	1	2.01367	4.09717	0
GO.BP	GO:0007189	adenylate cyclase-activating G protein-coupled receptor signaling pathway	0.00969011	0.101809	0.483687	2.01367	0.992213	0.315436
GeneGO	MB:GO.BP:10509	behavior	0.00971622	0.820086	0.0279111	2.0125	0.0861407	1.55422
GeneGO	MB:GO.BP:2236	regulation of cell-cell adhesion	0.00974518	1.24822e-05	1	2.01121	4.90371	0
GeneGO	MB:GO.BP:11149	positive regulation of tumor necrosis factor superfamily cytokine production	0.00978862	8.81669e-05	1	2.00928	4.05469	0
GeneGO	MB:GO.BP:2022	positive regulation of lymphocyte proliferation	0.00986814	0.000186258	1	2.00576	3.72988	0
GeneGO	MB:GO.BP:722	regulation of ion homeostasis	0.00986814	0.000930677	1	2.00576	3.0312	0
GeneGO	MB:GO.MF:412	platelet-derived growth factor binding	0.00986984	0.000879783	1	2.00569	3.05562	0
GeneGO	MB:GO.MF:3150	RAGE receptor binding	0.00986984	0.000879783	1	2.00569	3.05562	0
GeneGO	MB:ProcNetw:89	Development_Regulation of angiogenesis	0.00986984	0.0016081	1	2.00569	2.79369	0
GeneGO	MB:GO.MF:479	neuropeptide Y receptor activity	0.00986984	1	0.0053875	2.00569	0	2.26861
GO.BP	GO:0051251	positive regulation of lymphocyte activation	0.00988078	7.91424e-05	1	2.00521	4.10159	0
GO.BP	GO:0048148	behavioral response to cocaine	0.00988078	0.601617	0.0658619	2.00521	0.22068	1.18137
GO.MF	GO:0045236	CXCR chemokine receptor binding	0.00998136	0.00130192	1	2.00081	2.88542	0
GO.MF	GO:0048407	platelet-derived growth factor binding	0.00998136	0.00130192	1	2.00081	2.88542	0
GO.MF	GO:0050786	RAGE receptor binding	0.00998136	0.00130192	1	2.00081	2.88542	0
GO.MF	GO:0061135	endopeptidase regulator activity	0.00998136	0.234047	0.317143	2.00081	0.630696	0.498745
GO.MF	GO:0099528	G protein-coupled neurotransmitter receptor activity	0.00998136	0.838932	0.102017	2.00081	0.0762731	0.991327
GeneGO	MB:OntolMaps:799	Immune response_Th17 cell differentiation	0.0100259	0.000125718	1	1.99888	3.9006	0
GeneGO	MB:GO.BP:7483	secondary metabolic process	0.0100259	0.347195	0.209785	1.99888	0.459426	0.678225
GeneGO	MB:GO.BP:3694	excretion	0.0100259	0.666574	0.0878401	1.99888	0.176152	1.05631
GeneGO	MB:GO.BP:9042	neuropeptide signaling pathway	0.0100744	0.945411	0.0368638	1.99678	0.0243795	1.4334
GeneGO	MB:ProcNetw:8	Cell adhesion_Glycoconjugates	0.010084	0.000145952	1	1.99637	3.83579	0
GeneGO	MB:GO.MF:1295	endopeptidase inhibitor activity	0.010084	0.160128	0.381823	1.99637	0.795532	0.418138
GO.BP	GO:0050853	B cell receptor signaling pathway	0.0102226	0.000152596	1	1.99044	3.81646	0
GO.BP	GO:0070228	regulation of lymphocyte apoptotic process	0.0102226	0.000750221	1	1.99044	3.12481	0
GO.BP	GO:0098662	inorganic cation transmembrane transport	0.0102226	0.059033	0.632372	1.99044	1.22891	0.199027
GO.MF	GO:0008201	heparin binding	0.0102672	0.0014969	1	1.98855	2.82481	0
GeneGO	MB:GO.BP:1577	positive regulation of cell activation	0.0102815	2.99751e-05	1	1.98794	4.52324	0
GeneGO	MB:GO.BP:1752	positive regulation of calcium ion transport	0.010423	0.000988254	1	1.98201	3.00513	0
GO.BP	GO:0050671	positive regulation of lymphocyte proliferation	0.0104307	0.000795923	1	1.98169	3.09913	0
GO.BP	GO:0032731	positive regulation of interleukin-1 beta production	0.0104958	0.000279121	1	1.97899	3.55421	0
GeneGO	MB:GO.BP:11803	positive regulation of mononuclear cell proliferation	0.0105034	0.000205476	1	1.97867	3.68724	0
GO.BP	GO:0098660	inorganic ion transmembrane transport	0.0106375	0.109649	0.435757	1.97316	0.959994	0.360756
GO.BP	GO:1903037	regulation of leukocyte cell-cell adhesion	0.0107249	5.19367e-05	1	1.96961	4.28453	0
GO.BP	GO:0051606	detection of stimulus	0.0107249	0.427039	0.0656762	1.96961	0.369532	1.18259
GO.CC	GO:0045211	postsynaptic membrane	0.0107539	1	0.00124107	1.96844	0	2.9062
GeneGO	MB:GO.BP:10604	cellular response to xenobiotic stimulus	0.0108348	0.0965683	0.562827	1.96518	1.01517	0.249625
GO.BP	GO:1901698	response to nitrogen compound	0.0111049	0.0813225	0.575077	1.95449	1.08979	0.240274
GO.BP	GO:0007200	phospholipase C-activating G protein-coupled receptor signaling pathway	0.0111076	0.0309532	0.909316	1.95438	1.50929	0.0412852
GeneGO	MB:ProcNetw:120	Proliferation_Positive regulation cell proliferation	0.0111551	0.198945	0.327173	1.95253	0.701266	0.485223
GO.BP	GO:0032946	positive regulation of mononuclear cell proliferation	0.0111596	0.000865375	1	1.95235	3.0628	0
GO.BP	GO:0006813	potassium ion transport	0.0111596	0.0739667	0.616453	1.95235	1.13096	0.2101
GO.MF	GO:0016493	C-C chemokine receptor activity	0.0112029	0.000869566	1	1.95067	3.0607	0
GO.BP	GO:0045066	regulatory T cell differentiation	0.0113242	0.000420091	1	1.94599	3.37666	0
GO.BP	GO:0090025	regulation of monocyte chemotaxis	0.0113242	0.000577907	1	1.94599	3.23814	0
GO.BP	GO:0006816	calcium ion transport	0.0113242	0.00462062	1	1.94599	2.3353	0
GO.BP	GO:0043950	positive regulation of cAMP-mediated signaling	0.0113242	0.0258033	1	1.94599	1.58833	0
GO.BP	GO:0007611	learning or memory	0.0113242	0.180449	0.31095	1.94599	0.743645	0.507309
GO.BP	GO:0007613	memory	0.0113242	0.376909	0.133517	1.94599	0.423764	0.874463
GO.BP	GO:0050766	positive regulation of phagocytosis	0.0113629	0.000179019	1	1.94451	3.7471	0
GO.BP	GO:0072376	protein activation cascade	0.0113705	0.00478437	1	1.94422	2.32017	0
GeneGO	MB:OntolMaps:1143	TGF-beta-induced fibroblast/ myofibroblast migration and extracellular matrix production in asthmatic airways	0.0113831	8.1756e-05	1	1.94374	4.08748	0
GO.BP	GO:0030217	T cell differentiation	0.0115443	2.58679e-05	1	1.93763	4.58724	0
GeneGO	MB:OntolMaps:1265	IL-1 signaling in melanoma	0.0115711	0.000145736	1	1.93663	3.83643	0
GeneGO	MB:GO.BP:3692	detection of chemical stimulus	0.011598	0.601026	0.0878401	1.93562	0.221107	1.05631
GO.BP	GO:0050863	regulation of T cell activation	0.0116131	1.67247e-05	1	1.93505	4.77664	0
GO.BP	GO:0032760	positive regulation of tumor necrosis factor production	0.0116232	0.00192718	1	1.93467	2.71508	0
GO.BP	GO:0032642	regulation of chemokine production	0.0116232	0.00192718	1	1.93467	2.71508	0
GO.BP	GO:0002517	T cell tolerance induction	0.0116671	0.0011658	1	1.93304	2.93338	0
GO.BP	GO:0002791	regulation of peptide secretion	0.0117048	0.000213591	1	1.93164	3.67042	0
GO.BP	GO:0098609	cell-cell adhesion	0.0117858	0.0091572	1	1.92864	2.03824	0
GeneGO	MB:GO.BP:12227	negative regulation of interleukin-10 production	0.0120113	0.000774284	1	1.92041	3.1111	0
GeneGO	MB:GO.BP:10105	divalent inorganic cation transport	0.0120417	0.0240467	1	1.91931	1.61894	0
GO.BP	GO:0043270	positive regulation of ion transport	0.012054	0.150251	0.40177	1.91887	0.823183	0.396023
GeneGO	MB:GO.BP:11752	keratinocyte differentiation	0.0123109	0.00162923	1	1.90971	2.78802	0
GO.BP	GO:0099537	trans-synaptic signaling	0.0124003	0.870284	0.0104098	1.90657	0.0603391	1.98256
GO.BP	GO:0015844	monoamine transport	0.0124556	1	0.0090748	1.90464	0	2.04216
GO.BP	GO:0002544	chronic inflammatory response	0.0124943	0.000893508	1	1.90329	3.0489	0
GO.MF	GO:0061134	peptidase regulator activity	0.0126439	0.234575	0.382121	1.89812	0.629718	0.4178
GO.MF	GO:0003823	antigen binding	0.0127559	0.00143706	1	1.89429	2.84253	0
GO.BP	GO:0042098	T cell proliferation	0.0128283	0.000108785	1	1.89183	3.96343	0
GO.CC	GO:0042734	presynaptic membrane	0.0128641	1	0.00532906	1.89062	0	2.27335
GeneGO	MB:GO.BP:1935	response to organonitrogen compound	0.0131499	0.0398844	0.81254	1.88108	1.3992	0.0901551
GO.BP	GO:0050864	regulation of B cell activation	0.0132104	4.38929e-05	1	1.87908	4.35761	0
Reactome	R-HSA-375280	Amine ligand-binding receptors	0.0132536	1	0.0315006	1.87766	0	1.50168
GeneGO	MB:GO.BP:3455	response to steroid hormone	0.0133074	0.0542961	0.756489	1.87591	1.26523	0.121198
GO.CC	GO:0098839	postsynaptic density membrane	0.0133733	1	0.00130956	1.87376	0	2.88287
GeneGO	MB:OntolMaps:1320	PDE4 regulation of cyto/chemokine expression in arthritis	0.013374	0.000171677	1	1.87374	3.76529	0
GeneGO	MB:GO.BP:12482	positive regulation of alpha-beta T cell activation	0.013374	0.000924743	1	1.87374	3.03398	0
GeneGO	MB:GO.BP:13173	protein secretion	0.013374	0.00569875	1	1.87374	2.24422	0
GeneGO	MB:GO.BP:13165	humoral immune response mediated by circulating immunoglobulin	0.013374	0.00960607	1	1.87374	2.01745	0
GO.BP	GO:0060401	cytosolic calcium ion transport	0.013492	0.00491023	1	1.86992	2.3089	0
GeneGO	MB:GO.BP:5502	positive regulation of leukocyte proliferation	0.0135754	0.000278288	1	1.86725	3.55551	0
GeneGO	MB:GO.BP:6494	immune response-regulating signaling pathway	0.0136141	9.85725e-06	1	1.86601	5.00624	0
GeneGO	MB:GO.BP:12499	positive regulation of chemokine production	0.0136709	0.00136085	1	1.8642	2.86619	0
GO.BP	GO:0032612	interleukin-1 production	0.0136872	0.000100683	1	1.86368	3.99704	0
GO.BP	GO:2000106	regulation of leukocyte apoptotic process	0.0136872	0.000428395	1	1.86368	3.36816	0
GO.BP	GO:1901623	regulation of lymphocyte chemotaxis	0.0136872	0.000729716	1	1.86368	3.13685	0
GO.BP	GO:0002507	tolerance induction	0.0136872	0.000729716	1	1.86368	3.13685	0
GO.BP	GO:0050731	positive regulation of peptidyl-tyrosine phosphorylation	0.0136872	0.00691608	1	1.86368	2.16014	0
GO.BP	GO:0042220	response to cocaine	0.0136872	0.0972447	0.664257	1.86368	1.01213	0.177664
GO.BP	GO:0042493	response to drug	0.0136872	0.542285	0.0479644	1.86368	0.265773	1.31908
GO.BP	GO:0050706	regulation of interleukin-1 beta secretion	0.0137701	0.000411839	1	1.86106	3.38527	0
GO.MF	GO:0019957	C-C chemokine binding	0.0139857	0.00113452	1	1.85432	2.94519	0
GO.BP	GO:0007610	behavior	0.0140054	0.643111	0.0390872	1.8537	0.191714	1.40797
GO.BP	GO:0032649	regulation of interferon-gamma production	0.0140176	8.1407e-05	1	1.85333	4.08934	0
GO.MF	GO:0004896	cytokine receptor activity	0.0141021	0.000534493	1	1.85072	3.27206	0
GO.BP	GO:0001910	regulation of leukocyte mediated cytotoxicity	0.0141369	0.000601765	1	1.84964	3.22057	0
GeneGO	MB:GO.MF:1841	collagen binding	0.014144	0.00291562	1	1.84943	2.53527	0
GeneGO	MB:GO.BP:3501	negative regulation of peptidase activity	0.0141619	0.0293544	1	1.84888	1.53233	0
GeneGO	MB:GO.BP:604	multicellular organismal response to stress	0.0141619	0.124874	0.573683	1.84888	0.903527	0.241328
GO.BP	GO:0042267	natural killer cell mediated cytotoxicity	0.0141829	0.0193808	1	1.84824	1.71263	0
GO.BP	GO:0099536	synaptic signaling	0.0141829	0.893136	0.0116028	1.84824	0.0490825	1.93544
GeneGO	MB:GO.BP:4641	regulation of synaptic transmission	0.0143065	0.646184	0.0878401	1.84447	0.189644	1.05631
GeneGO	MB:GO.BP:13731	eosinophil chemotaxis	0.0145148	0.00136085	1	1.83819	2.86619	0
GeneGO	MB:GO.BP:10058	regulation of T cell chemotaxis	0.0145148	0.00136085	1	1.83819	2.86619	0
GeneGO	MB:GO.MF:990	endopeptidase regulator activity	0.0145148	0.188533	0.431651	1.83819	0.724613	0.364867
KEGG	hsa04974	Protein digestion and absorption	0.014615	0.000193503	1	1.8352	3.71331	0
KEGG	hsa03320	PPAR signaling pathway	0.014615	1	0.00193019	1.8352	0	2.7144
GeneGO	MB:GO.BP:6377	positive regulation of hemopoiesis	0.0148713	0.000100684	1	1.82765	3.99704	0
GeneGO	MB:GO.BP:13710	regulation of cell migration	0.0150284	6.96183e-07	1	1.82309	6.15728	0
GeneGO	MB:GO.BP:3545	regulation of leukocyte apoptotic process	0.0150393	0.00028578	1	1.82277	3.54397	0
GeneGO	MB:GO.BP:13922	secretion	0.0152313	0.0244501	1	1.81726	1.61172	0
GO.MF	GO:0001848	complement binding	0.0153525	0.00150623	1	1.81382	2.82211	0
GeneGO	MB:GO.BP:4329	positive regulation of vasoconstriction	0.015711	0.0456785	0.988729	1.8038	1.34029	0.00492288
GeneGO	MB:GO.BP:7005	cellular response to interleukin-1	0.0157664	0.000585433	1	1.80227	3.23252	0
GeneGO	MB:OntolMaps:1405	Eosinophil chemotaxis in asthma	0.0157664	0.000585433	1	1.80227	3.23252	0
GeneGO	MB:GO.BP:55	chronic inflammatory response	0.0157664	0.00104861	1	1.80227	2.97938	0
GeneGO	MB:GO.BP:1854	negative regulation of leukocyte mediated cytotoxicity	0.0157664	0.00104861	1	1.80227	2.97938	0
GeneGO	MB:GO.BP:8768	positive regulation of ERK1 and ERK2 cascade	0.0157664	0.00109493	1	1.80227	2.96061	0
GeneGO	MB:GO.BP:4953	response to mechanical stimulus	0.0157664	0.00411225	1	1.80227	2.38592	0
GeneGO	MB:GO.BP:1409	xenobiotic metabolic process	0.0157664	0.152513	0.511935	1.80227	0.816693	0.290786
GO.BP	GO:0050716	positive regulation of interleukin-1 secretion	0.0157706	0.000636939	1	1.80215	3.1959	0
GO.BP	GO:0070229	negative regulation of lymphocyte apoptotic process	0.0157706	0.00385427	1	1.80215	2.41406	0
GO.BP	GO:0002251	organ or tissue specific immune response	0.0157706	0.00385427	1	1.80215	2.41406	0
GO.BP	GO:0030155	regulation of cell adhesion	0.015874	0.000411839	1	1.79931	3.38527	0
GeneGO	MB:GO.BP:12215	response to xenobiotic stimulus	0.0158823	0.118228	0.608045	1.79909	0.927281	0.216064
GO.BP	GO:0050920	regulation of chemotaxis	0.0159708	2.78234e-05	1	1.79667	4.55559	0
GO.BP	GO:0045076	regulation of interleukin-2 biosynthetic process	0.0160649	0.00121369	1	1.79412	2.91589	0
GO.BP	GO:0034113	heterotypic cell-cell adhesion	0.0161085	0.00132764	1	1.79295	2.87692	0
GO.BP	GO:0097553	calcium ion transmembrane import into cytosol	0.0161085	0.00543679	1	1.79295	2.26466	0
GO.BP	GO:0045086	positive regulation of interleukin-2 biosynthetic process	0.0161891	0.00173774	1	1.79078	2.76001	0
GeneGO	MB:GO.BP:2146	sensory perception of chemical stimulus	0.0166333	1	0.0124253	1.77902	0	1.90569
GO.BP	GO:0070665	positive regulation of leukocyte proliferation	0.0167549	0.00140316	1	1.77586	2.85289	0
GeneGO	MB:GO.BP:410	negative regulation of endopeptidase activity	0.0167644	0.0431528	0.939834	1.77561	1.36499	0.0269488
GO.BP	GO:0050974	detection of mechanical stimulus involved in sensory perception	0.0167676	0.0346338	1	1.77553	1.4605	0
KEGG	hsa04380	Osteoclast differentiation	0.0169178	8.12828e-05	1	1.77166	4.09	0
GeneGO	MB:GO.BP:2646	immune response-activating cell surface receptor signaling pathway	0.017036	9.13236e-06	1	1.76863	5.03942	0
GeneGO	MB:GO.BP:2497	lymphocyte migration	0.0171322	0.000618837	1	1.76619	3.20842	0
GeneGO	MB:GO.BP:8214	negative regulation of response to wounding	0.0171322	0.00194581	1	1.76619	2.7109	0
GO.BP	GO:0007568	aging	0.0173831	0.0290093	1	1.75987	1.53746	0
GeneGO	MB:GO.BP:6609	regulation of leukocyte cell-cell adhesion	0.0174394	1.04017e-05	1	1.75847	4.98289	0
GeneGO	MB:GO.BP:1071	regulation of leukocyte mediated immunity	0.0174581	1.51785e-05	1	1.758	4.81877	0
GeneGO	MB:GO.BP:56	regulation of leukocyte mediated cytotoxicity	0.0174581	0.000187401	1	1.758	3.72723	0
GeneGO	MB:GO.BP:11158	positive regulation of T cell differentiation	0.0174581	0.000661293	1	1.758	3.17961	0
GeneGO	MB:GO.BP:13703	negative regulation of osteoclast differentiation	0.0174581	0.00087763	1	1.758	3.05669	0
GeneGO	MB:GO.BP:11785	positive regulation of granulocyte chemotaxis	0.0174581	0.00087763	1	1.758	3.05669	0
GO.BP	GO:0042445	hormone metabolic process	0.0174765	0.152332	0.537857	1.75755	0.81721	0.269333
GO.BP	GO:0015872	dopamine transport	0.0176404	1	0.00202221	1.75349	0	2.69417
GeneGO	MB:GO.BP:4751	leukocyte differentiation	0.0177148	7.11054e-06	1	1.75166	5.1481	0
GeneGO	MB:GO.MF:2974	channel activity	0.0177148	0.0304281	1	1.75166	1.51673	0
GeneGO	MB:GO.MF:304	passive transmembrane transporter activity	0.0177148	0.0304281	1	1.75166	1.51673	0
GeneGO	MB:GO.BP:329	sensory perception of pain	0.0177148	0.102193	0.726779	1.75166	0.990579	0.138597
GeneGO	MB:GO.BP:3129	actin-mediated cell contraction	0.0177148	1	0.073407	1.75166	0	1.13426
GeneGO	MB:GO.BP:7937	endodermal cell differentiation	0.0178773	0.000493277	1	1.7477	3.30691	0
GeneGO	MB:GO.BP:3524	divalent metal ion transport	0.0181406	0.0420339	0.988729	1.74135	1.3764	0.00492288
GO.CC	GO:0099512	supramolecular fiber	0.0181423	1	1.50659e-06	1.74131	0	5.82201
GO.CC	GO:0060076	excitatory synapse	0.0181423	1	0.0611076	1.74131	0	1.2139
GO.BP	GO:0034341	response to interferon-gamma	0.0181785	0.000390289	1	1.74044	3.40861	0
GO.BP	GO:0031341	regulation of cell killing	0.0181785	0.000594189	1	1.74044	3.22608	0
GO.BP	GO:0072678	T cell migration	0.0181785	0.00150619	1	1.74044	2.82212	0
GO.BP	GO:0071675	regulation of mononuclear cell migration	0.0186319	0.000587784	1	1.72974	3.23078	0
GeneGO	MB:GO.MF:1309	peptidase regulator activity	0.0190562	0.184002	0.501385	1.71996	0.735177	0.299828
GO.MF	GO:0031406	carboxylic acid binding	0.0194009	0.0755266	0.933654	1.71218	1.1219	0.0298142
GO.CC	GO:0097060	synaptic membrane	0.0194593	1	0.00055375	1.71087	0	3.25669
GO.BP	GO:0045807	positive regulation of endocytosis	0.019461	0.00053898	1	1.71084	3.26843	0
GO.CC	GO:0032982	myosin filament	0.0196967	0.128711	0.627053	1.70561	0.890385	0.202696
Reactome	R-HSA-2173782	Binding and Uptake of Ligands by Scavenger Receptors	0.0198421	0.0148373	1	1.70241	1.82865	0
GO.BP	GO:0000041	transition metal ion transport	0.0200656	0.0850903	0.797284	1.69755	1.07012	0.0983867
GeneGO	MB:GO.BP:7172	T cell migration	0.0202213	0.00143512	1	1.69419	2.84311	0
GeneGO	MB:GO.BP:2914	eosinophil migration	0.0202213	0.00196717	1	1.69419	2.70616	0
GeneGO	MB:GO.BP:6042	positive regulation of monocyte chemotaxis	0.0202213	0.00196717	1	1.69419	2.70616	0
GeneGO	MB:GO.BP:862	regulation of chemokine biosynthetic process	0.0202213	0.00196717	1	1.69419	2.70616	0
GeneGO	MB:GO.BP:5983	cellular modified amino acid catabolic process	0.0202213	0.265308	0.491583	1.69419	0.576249	0.308403
GeneGO	MB:GO.BP:3658	regulation of action potential	0.0202617	0.0224054	1	1.69332	1.64965	0
GeneGO	MB:GO.BP:1951	positive regulation of calcium ion transport into cytosol	0.0204187	0.00208181	1	1.68997	2.68156	0
GeneGO	MB:GO.BP:8278	regulation of T cell activation	0.0205737	1.68657e-05	1	1.68669	4.773	0
GO.BP	GO:0048245	eosinophil chemotaxis	0.0206414	0.00161263	1	1.68526	2.79246	0
GO.BP	GO:0140131	positive regulation of lymphocyte chemotaxis	0.0206414	0.00161263	1	1.68526	2.79246	0
GO.BP	GO:0045907	positive regulation of vasoconstriction	0.0206414	0.0406973	1	1.68526	1.39043	0
GeneGO	MB:OntolMaps:1125	Interleukins-induced inflammatory response in asthmatic airway fibroblasts	0.0209652	0.00307861	1	1.6785	2.51165	0
GeneGO	MB:GO.BP:6520	negative regulation of anion transport	0.0209652	0.055697	1	1.6785	1.25417	0
GO.MF	GO:0004950	chemokine receptor activity	0.02107	0.00152446	1	1.67633	2.81689	0
GO.MF	GO:0001637	G protein-coupled chemoattractant receptor activity	0.02107	0.00152446	1	1.67633	2.81689	0
GO.MF	GO:0005518	collagen binding	0.02107	0.00779634	1	1.67633	2.10811	0
GeneGO	MB:GO.BP:9805	defense response to Gram-positive bacterium	0.0212603	0.000843786	1	1.67243	3.07377	0
GeneGO	MB:GO.MF:1973	chemokine receptor activity	0.0212603	0.00109493	1	1.67243	2.96061	0
GeneGO	MB:GO.MF:748	G-protein coupled chemoattractant receptor activity	0.0212603	0.00109493	1	1.67243	2.96061	0
GeneGO	MB:GO.BP:7898	response to estradiol	0.0212603	0.00685866	1	1.67243	2.16376	0
GeneGO	MB:GO.BP:1811	regulation of T cell migration	0.0212603	0.00717811	1	1.67243	2.14399	0
GeneGO	MB:OntolMaps:1204	Development_Role of G-CSF in hematopoietic stem cell mobilization	0.0212603	0.0384249	1	1.67243	1.41539	0
GO.BP	GO:0019933	cAMP-mediated signaling	0.0212609	0.244224	0.412488	1.67242	0.612212	0.384589
GeneGO	MB:GO.BP:510	positive regulation of endocytosis	0.0214117	6.77201e-05	1	1.66935	4.16928	0
GeneGO	MB:GO.BP:9181	negative regulation of defense response	0.0214117	0.00038171	1	1.66935	3.41827	0
GeneGO	MB:GO.BP:3020	biomineral tissue development	0.021558	0.0511751	1	1.66639	1.29094	0
GO.BP	GO:0046631	alpha-beta T cell activation	0.0221152	0.000251596	1	1.65531	3.5993	0
GO.MF	GO:1901681	sulfur compound binding	0.0221289	0.124629	0.801654	1.65504	0.904381	0.096013
GeneGO	MB:GO.BP:3961	regulation of hemopoiesis	0.0222025	4.01526e-05	1	1.6536	4.39629	0
GO.BP	GO:0032675	regulation of interleukin-6 production	0.0231681	0.000339097	1	1.63511	3.46968	0
GeneGO	MB:GO.BP:5808	phagosome maturation	0.023251	0.0388775	1	1.63356	1.4103	0
GO.BP	GO:0097366	response to bronchodilator	0.0233145	0.130046	0.712562	1.63237	0.885904	0.147177
GO.BP	GO:0051209	release of sequestered calcium ion into cytosol	0.0239147	0.00154883	1	1.62133	2.81	0
GeneGO	MB:GO.BP:12511	positive regulation of release of sequestered calcium ion into cytosol	0.0239223	0.00524698	1	1.6212	2.28009	0
GeneGO	MB:GO.BP:13460	benzene-containing compound metabolic process	0.0239223	0.0252185	1	1.6212	1.59828	0
GeneGO	MB:OntolMaps:502	Protein folding and maturation_Bradykinin / Kallidin maturation	0.0239223	0.0252185	1	1.6212	1.59828	0
GeneGO	MB:ProcNetw:25	Development_Skeletal muscle development	0.0239883	0.598668	0.180861	1.62	0.222814	0.742654
GO.BP	GO:1901699	cellular response to nitrogen compound	0.0240344	0.314884	0.299265	1.61917	0.501849	0.523945
GeneGO	MB:GO.BP:840	regulation of ERK1 and ERK2 cascade	0.0240525	0.0178864	1	1.61884	1.74748	0
GeneGO	MB:OntolMaps:1378	Role of adhesion of SCLC cells in tumor progression	0.0241464	0.00070651	1	1.61715	3.15088	0
GeneGO	MB:OntolMaps:1146	Immune response_Naive CD4+ T cell differentiation	0.0241464	0.00513198	1	1.61715	2.28971	0
GO.BP	GO:0002706	regulation of lymphocyte mediated immunity	0.0243324	0.000215461	1	1.61382	3.66663	0
GO.BP	GO:0022600	digestive system process	0.0243324	0.894101	0.0474848	1.61382	0.0486133	1.32345
GO.MF	GO:0046906	tetrapyrrole binding	0.0244269	0.162945	0.742357	1.61213	0.78796	0.129387
GO.BP	GO:0002819	regulation of adaptive immune response	0.0244621	4.9776e-05	1	1.61151	4.30298	0
GeneGO	MB:GO.BP:10556	ear morphogenesis	0.0246961	0.20482	0.564317	1.60737	0.688627	0.248477
GO.BP	GO:0060359	response to ammonium ion	0.0249008	0.465925	0.188826	1.60379	0.331684	0.723938
GO.MF	GO:0020037	heme binding	0.025082	0.215291	0.694707	1.60064	0.666975	0.158198
GO.BP	GO:0032732	positive regulation of interleukin-1 production	0.0251562	0.000808376	1	1.59936	3.09239	0
GO.BP	GO:0050850	positive regulation of calcium-mediated signaling	0.0251562	0.203309	0.609078	1.59936	0.691844	0.215327
GeneGO	MB:GO.BP:13941	T cell activation	0.0252333	2.00152e-05	1	1.59803	4.69864	0
GeneGO	MB:GO.BP:5899	T cell aggregation	0.0252333	2.00152e-05	1	1.59803	4.69864	0
GeneGO	MB:GO.BP:4001	myeloid leukocyte activation	0.0252333	8.42424e-05	1	1.59803	4.07447	0
GO.BP	GO:0009887	animal organ morphogenesis	0.0252655	0.0153781	1	1.59747	1.8131	0
GeneGO	MB:GO.BP:1618	negative regulation of cell killing	0.0254304	0.00187889	1	1.59465	2.7261	0
GeneGO	MB:GO.BP:7078	regulation of interleukin-2 biosynthetic process	0.0254304	0.00187889	1	1.59465	2.7261	0
GO.CC	GO:0098802	plasma membrane receptor complex	0.0255097	0.212253	0.420695	1.59329	0.673146	0.376033
GO.CC	GO:0098688	parallel fiber to Purkinje cell synapse	0.0255097	1	0.0753423	1.59329	0	1.12296
GeneGO	MB:GO.BP:3707	positive regulation of leukocyte differentiation	0.0256068	0.00018191	1	1.59164	3.74014	0
GO.BP	GO:0032651	regulation of interleukin-1 beta production	0.025911	0.000504143	1	1.58652	3.29745	0
GO.BP	GO:2000403	positive regulation of lymphocyte migration	0.025911	0.00113778	1	1.58652	2.94394	0
GO.BP	GO:0002861	regulation of inflammatory response to antigenic stimulus	0.025911	0.0148003	1	1.58652	1.82973	0
GO.BP	GO:0001562	response to protozoan	0.025911	0.0148003	1	1.58652	1.82973	0
GO.BP	GO:0010447	response to acidic pH	0.025911	0.0813225	1	1.58652	1.08979	0
GeneGO	MB:GO.MF:1942	cytokine binding	0.0259603	0.0131943	1	1.58569	1.87961	0
GeneGO	MB:GO.BP:4421	regulation of homotypic cell-cell adhesion	0.0260701	1.88548e-05	1	1.58386	4.72458	0
GO.BP	GO:0010466	negative regulation of peptidase activity	0.0261319	0.0850903	0.853647	1.58283	1.07012	0.0687216
GeneGO	MB:GO.BP:9301	endoderm formation	0.0261907	0.00276127	1	1.58185	2.55889	0
GO.BP	GO:0007606	sensory perception of chemical stimulus	0.0265975	1	0.0136168	1.57516	0	1.86592
GeneGO	MB:GO.MF:2421	cytokine receptor activity	0.0268024	0.000828558	1	1.57183	3.08168	0
GeneGO	MB:GO.BP:1357	positive regulation of production of molecular mediator of immune response	0.0268024	0.00203033	1	1.57183	2.69243	0
GeneGO	MB:GO.CC:889	azurophil granule	0.0268024	0.00277499	1	1.57183	2.55674	0
GeneGO	MB:GO.BP:4704	positive regulation of interferon-gamma biosynthetic process	0.0268024	0.00277499	1	1.57183	2.55674	0
GeneGO	MB:GO.BP:5838	positive regulation of interleukin-2 biosynthetic process	0.0268024	0.00277499	1	1.57183	2.55674	0
GeneGO	MB:GO.CC:1100	primary lysosome	0.0268024	0.00277499	1	1.57183	2.55674	0
GeneGO	MB:GO.BP:1663	detection of mechanical stimulus involved in sensory perception of pain	0.0268024	0.0241809	1	1.57183	1.61653	0
GeneGO	MB:GO.MF:3602	serotonin receptor activity	0.0268024	0.0241809	1	1.57183	1.61653	0
GeneGO	MB:GO.BP:7639	serotonin receptor signaling pathway	0.0268024	0.0241809	1	1.57183	1.61653	0
GeneGO	MB:GO.BP:8668	phospholipase C-activating G-protein coupled receptor signaling pathway	0.0268024	0.155704	0.726779	1.57183	0.8077	0.138597
GeneGO	MB:GO.BP:261	homotypic cell-cell adhesion	0.0268204	7.63333e-06	1	1.57153	5.11729	0
GeneGO	MB:GO.BP:3979	cellular response to organic cyclic compound	0.0271501	0.0342362	1	1.56623	1.46551	0
GeneGO	MB:GO.BP:8031	negative regulation of tumor necrosis factor superfamily cytokine production	0.0272359	0.00418975	1	1.56486	2.37781	0
GO.BP	GO:0051250	negative regulation of lymphocyte activation	0.0272415	0.00102414	1	1.56477	2.98964	0
GeneGO	MB:GO.BP:5511	lymphocyte aggregation	0.0272797	2.31877e-05	1	1.56416	4.63474	0
GeneGO	MB:GO.BP:2948	negative regulation of lymphocyte apoptotic process	0.0272797	0.00609813	1	1.56416	2.2148	0
GeneGO	MB:GO.BP:4984	organ or tissue specific immune response	0.0272797	0.00609813	1	1.56416	2.2148	0
GO.BP	GO:0051283	negative regulation of sequestering of calcium ion	0.0276077	0.00183739	1	1.55897	2.7358	0
GO.BP	GO:0051937	catecholamine transport	0.0276894	1	0.0133175	1.55769	0	1.87558
GO.BP	GO:0009593	detection of chemical stimulus	0.0277405	0.835132	0.0479644	1.55689	0.0782449	1.31908
GeneGO	MB:GO.BP:5312	regulation of metal ion transport	0.0280198	0.0273671	1	1.55253	1.56277	0
GO.BP	GO:0007193	adenylate cyclase-inhibiting G protein-coupled receptor signaling pathway	0.0285784	1	0.0090748	1.54396	0	2.04216
GO.BP	GO:0007588	excretion	0.028975	1	0.00813486	1.53798	0	2.08965
GeneGO	MB:GO.BP:2362	myeloid leukocyte mediated immunity	0.0292795	0.000689778	1	1.53344	3.16129	0
GeneGO	MB:GO.BP:10021	renal system process	0.0292795	0.627447	0.202794	1.53344	0.202423	0.692944
GeneGO	MB:GO.BP:10843	drug metabolic process	0.0292795	0.666574	0.209785	1.53344	0.176152	0.678225
GO.BP	GO:0002793	positive regulation of peptide secretion	0.0292845	0.000506246	1	1.53336	3.29564	0
GO.BP	GO:0050708	regulation of protein secretion	0.0292845	0.00068453	1	1.53336	3.16461	0
GO.BP	GO:0010524	positive regulation of calcium ion transport into cytosol	0.0292845	0.00351813	1	1.53336	2.45369	0
GO.BP	GO:0034765	regulation of ion transmembrane transport	0.0295254	0.135566	0.712562	1.5298	0.867851	0.147177
GO.BP	GO:0045589	regulation of regulatory T cell differentiation	0.0295437	0.00181439	1	1.52953	2.74127	0
GO.BP	GO:0032695	negative regulation of interleukin-12 production	0.0295437	0.00342942	1	1.52953	2.46478	0
GO.BP	GO:0006586	indolalkylamine metabolic process	0.0295437	0.0279818	1	1.52953	1.55312	0
KEGG	hsa04610	Complement and coagulation cascades	0.0296553	0.010978	1	1.5279	1.95947	0
KEGG	hsa05340	Primary immunodeficiency	0.0297346	0.00229221	1	1.52674	2.63975	0
KEGG	hsa04020	Calcium signaling pathway	0.0297346	1	0.00193019	1.52674	0	2.7144
GeneGO	MB:GO.MF:976	metal ion transmembrane transporter activity	0.0297348	0.199443	0.607167	1.52673	0.700181	0.216692
GeneGO	MB:GO.MF:2752	transferase activity, transferring sulfur-containing groups	0.0297348	0.499254	0.327173	1.52673	0.301678	0.485223
GO.BP	GO:0010951	negative regulation of endopeptidase activity	0.0297845	0.116968	0.797284	1.52601	0.931934	0.0983867
GeneGO	MB:GO.BP:3662	detection of external biotic stimulus	0.0303771	0.00173885	1	1.51745	2.75974	0
GeneGO	MB:GO.BP:1973	heterotypic cell-cell adhesion	0.0303771	0.00173885	1	1.51745	2.75974	0
GeneGO	MB:GO.BP:2751	skin development	0.0303771	0.00757152	1	1.51745	2.12082	0
GeneGO	MB:GO.BP:6552	inflammatory response to antigenic stimulus	0.0303771	0.0102133	1	1.51745	1.99083	0
GeneGO	MB:GO.BP:3908	reactive oxygen species biosynthetic process	0.0303771	0.188533	0.750935	1.51745	0.724613	0.124398
GO.CC	GO:0098793	presynapse	0.0305981	1	0.00183493	1.51431	0	2.73638
GeneGO	MB:GO.BP:13515	negative regulation of cytokine production	0.0307298	0.000471644	1	1.51244	3.32639	0
GeneGO	MB:OntolMaps:1145	IL-1 beta- and Endothelin-1-induced fibroblast/ myofibroblast migration and extracellular matrix production in asthmatic airways	0.0307356	0.00098404	1	1.51236	3.00699	0
GeneGO	MB:OntolMaps:173	Transcription_Role of VDR in regulation of genes involved in osteoporosis	0.0307356	0.00098404	1	1.51236	3.00699	0
GeneGO	MB:GO.BP:165	dendritic cell migration	0.0307356	0.00240481	1	1.51236	2.61892	0
GeneGO	MB:GO.BP:5483	regulation of tumor necrosis factor biosynthetic process	0.0307356	0.00240481	1	1.51236	2.61892	0
GeneGO	MB:GO.MF:1720	microfilament motor activity	0.0307356	0.0870912	1	1.51236	1.06003	0
GeneGO	MB:GO.CC:393	myosin filament	0.0307356	0.0870912	1	1.51236	1.06003	0
GeneGO	MB:GO.BP:10125	thyroid hormone metabolic process	0.0307356	0.0870912	1	1.51236	1.06003	0
GeneGO	MB:GO.BP:5206	ERK1 and ERK2 cascade	0.0307356	0.824275	0.195671	1.51236	0.0839277	0.708474
GO.BP	GO:0003013	circulatory system process	0.0309564	0.898397	0.0404609	1.50925	0.0465317	1.39296
GO.BP	GO:0044057	regulation of system process	0.0309564	1	0.00250472	1.50925	0	2.60124
GeneGO	MB:GO.BP:12025	positive regulation of leukocyte activation	0.03116	0.000107144	1	1.5064	3.97003	0
GO.BP	GO:0098916	anterograde trans-synaptic signaling	0.0316061	1	0.0143622	1.50023	0	1.84278
GO.BP	GO:0007268	chemical synaptic transmission	0.0316061	1	0.0143622	1.50023	0	1.84278
GeneGO	MB:GO.BP:2580	regulation of cell motility	0.0316383	4.81595e-06	1	1.49979	5.31732	0
GO.BP	GO:0051282	regulation of sequestering of calcium ion	0.0317311	0.00217792	1	1.49851	2.66196	0
GO.BP	GO:0042094	interleukin-2 biosynthetic process	0.0317311	0.00268009	1	1.49851	2.57185	0
GO.BP	GO:0002440	production of molecular mediator of immune response	0.031788	0.000152596	1	1.49774	3.81646	0
GO.BP	GO:0050704	regulation of interleukin-1 secretion	0.032017	0.00113011	1	1.49462	2.94688	0
GO.BP	GO:0032757	positive regulation of interleukin-8 production	0.032017	0.00545541	1	1.49462	2.26317	0
GO.BP	GO:0007586	digestion	0.0324012	1	0.0404609	1.48944	0	1.39296
GeneGO	MB:GO.BP:5167	regulation of synaptic transmission, glutamatergic	0.0325782	0.0507471	1	1.48707	1.29459	0
GeneGO	MB:GO.BP:4064	regulation of lymphocyte apoptotic process	0.03264	0.00259112	1	1.48625	2.58651	0
GeneGO	MB:GO.MF:2195	tetrapyrrole binding	0.03264	0.18634	0.726779	1.48625	0.729694	0.138597
GeneGO	MB:GO.BP:9221	cognition	0.03264	0.434941	0.335516	1.48625	0.36157	0.474287
GO.BP	GO:0002758	innate immune response-activating signal transduction	0.0327705	0.000179019	1	1.48452	3.7471	0
GO.BP	GO:0046683	response to organophosphorus	0.0327705	0.0275334	1	1.48452	1.56014	0
GO.BP	GO:0032652	regulation of interleukin-1 production	0.0330122	0.00053898	1	1.48133	3.26843	0
GeneGO	MB:GO.BP:12751	calcium ion transport	0.033083	0.0303772	1	1.48039	1.51745	0
KEGG	hsa05332	Graft-versus-host disease	0.0339453	0.00261523	1	1.46922	2.58249	0
GO.BP	GO:1904892	regulation of STAT cascade	0.0339812	0.0203038	1	1.46876	1.69242	0
GO.BP	GO:0009268	response to pH	0.0341718	0.132582	0.875961	1.46633	0.877514	0.0575153
GO.BP	GO:0014046	dopamine secretion	0.0341718	1	0.0090748	1.46633	0	2.04216
GO.BP	GO:0014059	regulation of dopamine secretion	0.0341718	1	0.0090748	1.46633	0	2.04216
GO.BP	GO:0002269	leukocyte activation involved in inflammatory response	0.034268	0.00219003	1	1.46511	2.65955	0
GO.BP	GO:0001774	microglial cell activation	0.034268	0.00219003	1	1.46511	2.65955	0
GO.BP	GO:0032743	positive regulation of interleukin-2 production	0.034268	0.0126241	1	1.46511	1.8988	0
GO.BP	GO:0016485	protein processing	0.034268	0.0277189	1	1.46511	1.55722	0
GO.BP	GO:0009410	response to xenobiotic stimulus	0.034268	0.157128	0.712562	1.46511	0.803747	0.147177
GO.CC	GO:0099060	integral component of postsynaptic specialization membrane	0.0343156	1	0.00124107	1.46451	0	2.9062
GeneGO	MB:GO.BP:10033	negative regulation of secretion	0.0347241	0.102869	0.939834	1.45937	0.987717	0.0269488
GO.BP	GO:0015696	ammonium transport	0.0347919	1	0.0117649	1.45852	0	1.92941
GeneGO	MB:GO.BP:10481	negative regulation of leukocyte activation	0.0350049	0.000931716	1	1.45587	3.03072	0
GeneGO	MB:GO.BP:688	positive regulation of humoral immune response	0.0350049	0.0306652	1	1.45587	1.51335	0
GeneGO	MB:GO.BP:6032	regulation of receptor binding	0.0350049	0.585509	0.355843	1.45587	0.232466	0.448742
GeneGO	MB:GO.BP:1699	positive regulation of synaptic transmission, GABAergic	0.0350049	1	0.11187	1.45587	0	0.951287
GeneGO	MB:GO.BP:12249	negative regulation of myeloid leukocyte differentiation	0.0352378	0.0055307	1	1.45299	2.25722	0
GeneGO	MB:GO.BP:3605	regulation of response to biotic stimulus	0.0353139	0.00051767	1	1.45205	3.28595	0
GeneGO	MB:GO.MF:2549	substrate-specific channel activity	0.0354334	0.0919347	0.977672	1.45059	1.03652	0.00980671
GO.MF	GO:0004867	serine-type endopeptidase inhibitor activity	0.0357817	0.657074	0.312371	1.44634	0.182386	0.50533
GO.BP	GO:0008015	blood circulation	0.0358406	1	0.0366923	1.44562	0	1.43543
GeneGO	MB:OntolMaps:872	Role of adipose tissue hypoxia in obesity and type 2 diabetes	0.0358588	0.0561513	1	1.4454	1.25064	0
GeneGO	MB:GO.BP:6898	transition metal ion transport	0.0363498	0.113043	0.939834	1.4395	0.946758	0.0269488
GeneGO	MB:GO.MF:619	heme binding	0.0364432	0.253239	0.618463	1.43838	0.59647	0.208686
GeneGO	MB:GO.BP:11300	negative regulation of cytokine secretion	0.0365972	0.0016367	1	1.43655	2.78603	0
GeneGO	MB:OntolMaps:1075	Stem cells_Role of TGF-beta 1 in fibrosis development after myocardial infarction	0.0365972	0.0016367	1	1.43655	2.78603	0
GO.MF	GO:0043177	organic acid binding	0.0369085	0.121371	1	1.43287	0.915885	0
GO.BP	GO:0002224	toll-like receptor signaling pathway	0.0370004	0.000188468	1	1.43179	3.72476	0
GeneGO	MB:GO.MF:2621	serine-type endopeptidase inhibitor activity	0.0370299	0.415828	0.447547	1.43145	0.381086	0.349162
GO.MF	GO:0004935	adrenergic receptor activity	0.037084	1	0.0119132	1.43081	0	1.92397
GO.BP	GO:0031214	biomineral tissue development	0.0372163	0.0120804	1	1.42927	1.91792	0
GO.BP	GO:0045072	regulation of interferon-gamma biosynthetic process	0.0378131	0.00455667	1	1.42236	2.34135	0
GO.BP	GO:0001501	skeletal system development	0.0378131	0.0051397	1	1.42236	2.28906	0
GO.BP	GO:0046218	indolalkylamine catabolic process	0.0378131	0.00631859	1	1.42236	2.19938	0
GO.BP	GO:0042436	indole-containing compound catabolic process	0.0378131	0.00631859	1	1.42236	2.19938	0
GO.BP	GO:0070189	kynurenine metabolic process	0.0378131	0.00631859	1	1.42236	2.19938	0
GO.BP	GO:0051673	membrane disruption in other organism	0.0378131	0.00631859	1	1.42236	2.19938	0
GO.BP	GO:0002664	regulation of T cell tolerance induction	0.0378131	0.00631859	1	1.42236	2.19938	0
GO.BP	GO:0006569	tryptophan catabolic process	0.0378131	0.00631859	1	1.42236	2.19938	0
GO.BP	GO:0042430	indole-containing compound metabolic process	0.0378131	0.104472	1	1.42236	0.981	0
GO.BP	GO:0098664	G protein-coupled serotonin receptor signaling pathway	0.0378131	0.351313	0.558639	1.42236	0.454306	0.252869
GeneGO	MB:GO.BP:6113	negative regulation of lymphocyte activation	0.0379616	0.00180597	1	1.42066	2.74329	0
GeneGO	MB:GO.BP:9255	positive regulation of neutrophil chemotaxis	0.0380828	0.00306299	1	1.41927	2.51385	0
GO.BP	GO:0002285	lymphocyte activation involved in immune response	0.0382114	0.000324963	1	1.41781	3.48817	0
GO.BP	GO:0051208	sequestering of calcium ion	0.0382114	0.0027746	1	1.41781	2.5568	0
GO.BP	GO:0009072	aromatic amino acid family metabolic process	0.0384326	0.141225	0.903159	1.4153	0.850087	0.0442358
GO.BP	GO:0042116	macrophage activation	0.0387047	0.000679085	1	1.41224	3.16808	0
GO.BP	GO:0050777	negative regulation of immune response	0.0387047	0.00620437	1	1.41224	2.2073	0
GO.BP	GO:0030510	regulation of BMP signaling pathway	0.0387047	0.531889	0.269004	1.41224	0.274179	0.570241
GO.BP	GO:0050433	regulation of catecholamine secretion	0.0393091	1	0.0551397	1.40551	0	1.25854
GeneGO	MB:GO.BP:9906	positive regulation of cell adhesion	0.0395037	0.000168901	1	1.40336	3.77237	0
GO.BP	GO:0002385	mucosal immune response	0.039629	0.0148003	1	1.40199	1.82973	0
GeneGO	MB:OntolMaps:1402	Eosinophil adhesion and transendothelial migration in asthma	0.0403388	0.000471644	1	1.39428	3.32639	0
GO.MF	GO:0000146	microfilament motor activity	0.0403901	0.186732	0.981828	1.39373	0.728782	0.00796467
GO.BP	GO:0035821	modification of morphology or physiology of other organism	0.0411883	0.000454941	1	1.38523	3.34205	0
GO.BP	GO:0007423	sensory organ development	0.0412304	0.0745701	1	1.38478	1.12744	0
GO.CC	GO:0001772	immunological synapse	0.041411	0.00389308	1	1.38288	2.40971	0
GO.BP	GO:0002822	regulation of adaptive immune response based on somatic recombination of immune receptors built from immunoglobulin superfamily domains	0.0414126	0.000181499	1	1.38287	3.74112	0
GeneGO	MB:GO.BP:13871	regulation of interleukin-8 production	0.0414689	0.00464273	1	1.38228	2.33323	0
GeneGO	MB:GO.BP:2590	response to glucocorticoid	0.0418833	0.0133051	1	1.37796	1.87598	0
GeneGO	MB:GO.BP:4734	response to cAMP	0.0422183	0.266429	0.640988	1.3745	0.574419	0.19315
GeneGO	MB:GO.BP:557	regulation of granulocyte chemotaxis	0.0426096	0.0019267	1	1.37049	2.71518	0
GeneGO	MB:OntolMaps:1264	T cell generation in COPD	0.0426096	0.0019267	1	1.37049	2.71518	0
GeneGO	MB:OntolMaps:712	Prostate Cancer: candidate susceptibility genes in inflammatory pathways	0.0426096	0.00256361	1	1.37049	2.59115	0
GeneGO	MB:GO.BP:8233	aromatic amino acid family metabolic process	0.0426096	0.0636714	1	1.37049	1.19606	0
GeneGO	MB:GO.BP:3389	regulation of complement activation	0.0426096	0.0636714	1	1.37049	1.19606	0
GeneGO	MB:GO.BP:5855	flavonoid metabolic process	0.0426096	0.220312	0.776397	1.37049	0.656961	0.109916
GeneGO	MB:OntolMaps:110	Immune response_IL-10 signaling pathway	0.0427783	0.000661293	1	1.36878	3.17961	0
GO.BP	GO:0001934	positive regulation of protein phosphorylation	0.0431135	0.000193726	1	1.36539	3.71281	0
GO.BP	GO:0070252	actin-mediated cell contraction	0.0431135	0.832535	0.119313	1.36539	0.0795975	0.923312
GO.BP	GO:2000401	regulation of lymphocyte migration	0.0438165	0.00560908	1	1.35836	2.25111	0
GO.BP	GO:0051281	positive regulation of release of sequestered calcium ion into cytosol	0.0438165	0.0112137	1	1.35836	1.95025	0
GO.BP	GO:0002437	inflammatory response to antigenic stimulus	0.0438165	0.0467125	1	1.35836	1.33057	0
GO.BP	GO:0097746	regulation of blood vessel diameter	0.0438165	0.137573	0.904451	1.35836	0.861467	0.0436151
GO.BP	GO:0035296	regulation of tube diameter	0.0438165	0.137573	0.904451	1.35836	0.861467	0.0436151
GeneGO	MB:GO.BP:13882	positive regulation of adaptive immune response based on somatic recombination of immune receptors built from immunoglobulin superfamily domains	0.0439996	0.000531309	1	1.35655	3.27465	0
GeneGO	MB:GO.MF:1034	monooxygenase activity	0.0440502	0.704866	0.237535	1.35605	0.151894	0.624272
GO.BP	GO:0014070	response to organic cyclic compound	0.0441918	0.0324822	1	1.35466	1.48836	0
GO.BP	GO:0009725	response to hormone	0.0446562	0.515924	0.23862	1.35012	0.287414	0.622294
GeneGO	MB:GO.BP:13899	regulation of T cell differentiation	0.0449279	0.000913911	1	1.34748	3.0391	0
GeneGO	MB:GO.BP:12563	dendritic cell chemotaxis	0.0449279	0.00519104	1	1.34748	2.28475	0
GeneGO	MB:GO.BP:4288	kynurenine metabolic process	0.0449279	0.00717811	1	1.34748	2.14399	0
GeneGO	MB:GO.BP:8045	positive regulation of chemokine biosynthetic process	0.0449279	0.00717811	1	1.34748	2.14399	0
GeneGO	MB:GO.BP:9968	regulation of killing of cells of other organism	0.0449279	0.00717811	1	1.34748	2.14399	0
GeneGO	MB:GO.BP:6293	regulation of natural killer cell chemotaxis	0.0449279	0.00717811	1	1.34748	2.14399	0
GeneGO	MB:GO.BP:12654	phagocytosis, recognition	0.0449279	0.0380304	1	1.34748	1.41987	0
GeneGO	MB:GO.BP:10313	response to electrical stimulus	0.0449279	0.0441877	1	1.34748	1.3547	0
GeneGO	MB:GO.BP:5641	negative regulation of metanephros development	0.0449279	0.0665431	1	1.34748	1.1769	0
GeneGO	MB:GO.BP:11425	response to alkaloid	0.0449279	0.239267	0.726779	1.34748	0.621117	0.138597
GeneGO	MB:OntolMaps:1316	Type 2 diabetes (general schema)	0.0449279	0.372543	0.667771	1.34748	0.428823	0.175372
GeneGO	MB:OntolMaps:1167	Stem cells_Generation of pancreatic beta-cells from embryonic stem cells (early stages)	0.0449279	0.62595	0.392893	1.34748	0.20346	0.405725
GO.BP	GO:0072677	eosinophil migration	0.0450153	0.00416254	1	1.34664	2.38064	0
GO.BP	GO:0009404	toxin metabolic process	0.0450153	1	0.0404609	1.34664	0	1.39296
GeneGO	MB:GO.MF:2939	ammonium ion binding	0.0453946	0.754075	0.240363	1.343	0.122585	0.619132
GeneGO	MB:GO.BP:11146	positive regulation of T cell migration	0.0457182	0.00387403	1	1.33991	2.41184	0
GeneGO	MB:GO.BP:1509	regulation of T-helper 1 type immune response	0.0457182	0.00387403	1	1.33991	2.41184	0
GeneGO	MB:GO.CC:989	cornified envelope	0.0457182	0.0239819	1	1.33991	1.62012	0
GeneGO	MB:GO.BP:12343	negative regulation of T cell apoptotic process	0.0457182	0.0239819	1	1.33991	1.62012	0
GeneGO	MB:GO.BP:10984	response to nitric oxide	0.0457182	0.382775	0.614109	1.33991	0.417057	0.211754
GO.BP	GO:1902105	regulation of leukocyte differentiation	0.0461889	0.000187909	1	1.33546	3.72605	0
GO.BP	GO:0034142	toll-like receptor 4 signaling pathway	0.0461889	0.00325957	1	1.33546	2.48684	0
GO.BP	GO:0050764	regulation of phagocytosis	0.0461889	0.00329018	1	1.33546	2.48278	0
GO.CC	GO:0098948	intrinsic component of postsynaptic specialization membrane	0.0461969	1	0.00145976	1.33539	0	2.83572
GO.BP	GO:0042476	odontogenesis	0.0463951	0.00352629	1	1.33353	2.45268	0
GO.BP	GO:0042095	interferon-gamma biosynthetic process	0.0463951	0.00591645	1	1.33353	2.22794	0
GO.BP	GO:0032693	negative regulation of interleukin-10 production	0.0463951	0.00591645	1	1.33353	2.22794	0
GO.BP	GO:0002643	regulation of tolerance induction	0.0463951	0.00591645	1	1.33353	2.22794	0
Reactome	R-HSA-449147	Signaling by Interleukins	0.0466158	1.39464e-05	1	1.33147	4.85554	0
GeneGO	MB:GO.BP:11916	regulation of endocytosis	0.046873	0.00038171	1	1.32908	3.41827	0
GeneGO	MB:GO.BP:447	regulation of cellular component movement	0.0474615	2.81441e-05	1	1.32366	4.55061	0
GO.CC	GO:0098636	protein complex involved in cell adhesion	0.0474663	0.00457355	1	1.32361	2.33975	0
GeneGO	MB:GO.BP:4508	positive regulation of lymphocyte activation	0.0475772	0.000396141	1	1.3226	3.40215	0
GeneGO	MB:GO.BP:826	response to corticosteroid	0.0475772	0.0118912	1	1.3226	1.92477	0
GeneGO	MB:OntolMaps:221	Cell adhesion_Cell-matrix glycoconjugates	0.0477688	0.00225611	1	1.32086	2.64664	0
GeneGO	MB:GO.BP:4845	regulation of CD4-positive, alpha-beta T cell activation	0.0477688	0.00225611	1	1.32086	2.64664	0
GeneGO	MB:GO.BP:4535	leukocyte mediated cytotoxicity	0.0477688	0.0456785	1	1.32086	1.34029	0
GeneGO	MB:GO.BP:1764	memory	0.0477688	0.265308	0.726779	1.32086	0.576249	0.138597
GO.BP	GO:0030888	regulation of B cell proliferation	0.0481323	0.00150619	1	1.31756	2.82212	0
GO.BP	GO:0019935	cyclic-nucleotide-mediated signaling	0.0481323	0.29472	0.616453	1.31756	0.530591	0.2101
GO.BP	GO:0050432	catecholamine secretion	0.0481323	1	0.0620505	1.31756	0	1.20725
GeneGO	MB:GO.BP:12542	sensory organ development	0.0482237	0.150097	0.895121	1.31674	0.823629	0.048118
GeneGO	MB:GO.MF:1458	structural molecule activity	0.0482237	0.906599	0.131698	1.31674	0.0425848	0.880421
GeneGO	MB:GO.BP:1581	protein activation cascade	0.0483402	0.0474144	1	1.31569	1.32409	0
GO.MF	GO:0099094	ligand-gated cation channel activity	0.0484771	0.327361	0.742357	1.31446	0.484973	0.129387
GO.MF	GO:0004993	G protein-coupled serotonin receptor activity	0.0484771	0.612028	0.518333	1.31446	0.213229	0.285391
GO.MF	GO:0099589	serotonin receptor activity	0.0484771	0.612028	0.518333	1.31446	0.213229	0.285391
GO.MF	GO:0004983	neuropeptide Y receptor activity	0.0484771	1	0.025376	1.31446	0	1.59558
GO.BP	GO:0050730	regulation of peptidyl-tyrosine phosphorylation	0.0485699	0.0236275	1	1.31363	1.62658	0
GeneGO	MB:GO.BP:2809	detection of biotic stimulus	0.0486716	0.00307861	1	1.31272	2.51165	0
GeneGO	MB:OntolMaps:553	Immune response_IL-27 signaling pathway	0.0486716	0.00307861	1	1.31272	2.51165	0
GO.BP	GO:0046634	regulation of alpha-beta T cell activation	0.0491303	0.00266775	1	1.30865	2.57385	0
GO.BP	GO:0033273	response to vitamin	0.0491303	0.0273547	1	1.30865	1.56297	0
GeneGO	MB:GO.BP:9455	response to organophosphorus	0.0491535	0.141916	0.965307	1.30845	0.847969	0.0153347
GO.BP	GO:0050982	detection of mechanical stimulus	0.0492583	0.0522837	1	1.30752	1.28163	0
GO.BP	GO:0044331	cell-cell adhesion mediated by cadherin	0.0492583	1	0.0551397	1.30752	0	1.25854
GeneGO	MB:GO.BP:8001	regulation of innate immune response	0.0494663	4.67182e-05	1	1.30569	4.33051	0
GeneGO	MB:GO.BP:7774	negative regulation of cell activation	0.0494663	0.00111691	1	1.30569	2.95198	0
GeneGO	MB:GO.BP:13294	response to vitamin	0.0494663	0.0143075	1	1.30569	1.84444	0
GO.BP	GO:0072347	response to anesthetic	0.0495451	0.32034	0.634811	1.305	0.494389	0.197355
GO.BP	GO:0032755	positive regulation of interleukin-6 production	0.0495788	0.00363604	1	1.3047	2.43937	0
GO.BP	GO:1904894	positive regulation of STAT cascade	0.0495788	0.0383638	1	1.3047	1.41608	0
GeneGO	MB:GO.BP:4398	single organismal cell-cell adhesion	0.0496642	4.37705e-05	1	1.30396	4.35882	0
GeneGO	MB:OntolMaps:1434	Role of B cells in SLE	0.0496642	0.000843786	1	1.30396	3.07377	0
GeneGO	MB:GO.BP:5594	response to hyperoxia	0.0496642	0.0320567	1	1.30396	1.49408	0
GeneGO	MB:GO.BP:7882	response to increased oxygen levels	0.0496642	0.0320567	1	1.30396	1.49408	0
GeneGO	MB:OntolMaps:1103	Glucocorticoids-mediated inhibition of pro-constrictory and pro-inflammatory signaling in airway smooth muscle cells	0.0497242	0.00182171	1	1.30343	2.73952	0
GeneGO	MB:GO.BP:8725	positive regulation of lymphocyte differentiation	0.0501379	0.00240481	1	1.29983	2.61892	0
GO.MF	GO:0016709	oxidoreductase activity, acting on paired donors, with incorporation or reduction of molecular oxygen, NAD(P)H as one donor, and incorporation of one atom of oxygen	0.0501766	0.281292	0.849021	1.2995	0.550842	0.0710818
GeneGO	MB:GO.MF:3025	growth factor receptor binding	0.0505228	0.14109	1	1.29651	0.850503	0
GO.BP	GO:0002523	leukocyte migration involved in inflammatory response	0.0510645	0.0092538	1	1.29188	2.03368	0
GO.BP	GO:0002862	negative regulation of inflammatory response to antigenic stimulus	0.0510645	0.0809974	1	1.29188	1.09153	0
GeneGO	MB:GO.BP:2447	isoprenoid metabolic process	0.0518939	0.609869	0.349797	1.28488	0.214763	0.456184
GO.BP	GO:0034767	positive regulation of ion transmembrane transport	0.0522266	0.322911	0.616453	1.28211	0.490917	0.2101
GO.BP	GO:0046425	regulation of JAK-STAT cascade	0.0523418	0.0413975	1	1.28115	1.38303	0
GeneGO	MB:GO.MF:332	ligand-gated channel activity	0.0524361	0.16791	0.93964	1.28037	0.774922	0.0270384
GeneGO	MB:GO.MF:1843	ligand-gated ion channel activity	0.0524361	0.16791	0.93964	1.28037	0.774922	0.0270384
GO.BP	GO:0019748	secondary metabolic process	0.0526184	0.747744	0.207567	1.27886	0.126247	0.682843
GO.BP	GO:0095500	acetylcholine receptor signaling pathway	0.0526184	0.870284	0.188826	1.27886	0.0603391	0.723938
GO.BP	GO:1905145	cellular response to acetylcholine	0.0526184	0.870284	0.188826	1.27886	0.0603391	0.723938
GO.BP	GO:1905144	response to acetylcholine	0.0526184	0.870284	0.188826	1.27886	0.0603391	0.723938
GO.BP	GO:1903831	signal transduction involved in cellular response to ammonium ion	0.0526184	0.870284	0.188826	1.27886	0.0603391	0.723938
GO.BP	GO:0071880	adenylate cyclase-activating adrenergic receptor signaling pathway	0.0526184	1	0.0090748	1.27886	0	2.04216
GO.BP	GO:0048598	embryonic morphogenesis	0.0528875	0.126405	1	1.27665	0.898237	0
GO.MF	GO:0070851	growth factor receptor binding	0.0536013	0.400224	0.694707	1.27082	0.397697	0.158198
GeneGO	MB:OntolMaps:1148	Immune response_LPS-induced platelet activation	0.0538107	0.00483458	1	1.26913	2.31564	0
GeneGO	MB:GO.BP:11713	neutrophil mediated immunity	0.0538107	0.00483458	1	1.26913	2.31564	0
GeneGO	MB:GO.BP:3519	positive regulation of neutrophil migration	0.0538107	0.00483458	1	1.26913	2.31564	0
GeneGO	MB:GO.BP:520	positive regulation of interleukin-8 production	0.0538107	0.0126578	1	1.26913	1.89764	0
GeneGO	MB:GO.BP:13197	regulation of T cell apoptotic process	0.0538107	0.0126578	1	1.26913	1.89764	0
GeneGO	MB:GO.BP:9825	positive regulation of mesonephros development	0.0538107	0.0283616	1	1.26913	1.54727	0
GeneGO	MB:GO.MF:3982	cation channel activity	0.0538107	0.0345902	1	1.26913	1.46105	0
GeneGO	MB:OntolMaps:84	Immune response_Alternative complement pathway	0.0538107	0.125215	1	1.26913	0.902344	0
GeneGO	MB:GO.BP:2202	response to amphetamine	0.0538107	0.421647	0.583307	1.26913	0.375051	0.234103
GeneGO	MB:GO.MF:2818	neuropeptide receptor binding	0.0538107	0.927211	0.240363	1.26913	0.0328213	0.619132
GO.MF	GO:0022890	inorganic cation transmembrane transporter activity	0.0538708	0.878964	0.249691	1.26865	0.0560289	0.602598
GO.MF	GO:0070405	ammonium ion binding	0.0544309	1	0.106721	1.26415	0	0.97175
GO.BP	GO:0032722	positive regulation of chemokine production	0.054952	0.0101829	1	1.26002	1.99213	0
GO.BP	GO:0071804	cellular potassium ion transport	0.054952	0.314884	0.642945	1.26002	0.501849	0.191826
GO.BP	GO:0071805	potassium ion transmembrane transport	0.054952	0.314884	0.642945	1.26002	0.501849	0.191826
GeneGO	MB:GO.BP:6804	immune response-activating signal transduction	0.0550394	1.094e-05	1	1.25933	4.96098	0
GeneGO	MB:GO.BP:12121	regulation of monocyte chemotaxis	0.0550394	0.00673158	1	1.25933	2.17188	0
GeneGO	MB:GO.BP:1166	detection of mechanical stimulus involved in sensory perception of sound	0.0550394	0.66487	0.433633	1.25933	0.177263	0.362877
GeneGO	MB:GO.BP:3583	regulation of interleukin-12 production	0.0551349	0.00208181	1	1.25857	2.68156	0
GeneGO	MB:GO.BP:13602	regulation of alpha-beta T cell differentiation	0.0551349	0.00921339	1	1.25857	2.03558	0
GO.BP	GO:0042088	T-helper 1 type immune response	0.0552328	0.00314889	1	1.2578	2.50184	0
GO.BP	GO:0008217	regulation of blood pressure	0.0552328	0.735114	0.188826	1.2578	0.133645	0.723938
GeneGO	MB:OntolMaps:1369	Th2 cytokine-induced alternative activation of alveolar macrophages in asthma	0.0556324	0.0191739	1	1.25467	1.71729	0
GeneGO	MB:GO.BP:4706	regulation of protein activation cascade	0.0556324	0.0812507	1	1.25467	1.09017	0
GeneGO	MB:GO.BP:10119	terpenoid metabolic process	0.0556574	0.380274	0.618463	1.25448	0.419903	0.208686
GeneGO	MB:GO.BP:7580	negative regulation of hydrolase activity	0.0566311	0.113364	1	1.24695	0.945526	0
GO.BP	GO:0002286	T cell activation involved in immune response	0.0568666	0.000893508	1	1.24514	3.0489	0
GO.BP	GO:0098581	detection of external biotic stimulus	0.0569496	0.00753062	1	1.24451	2.12317	0
GO.BP	GO:0002703	regulation of leukocyte mediated immunity	0.0571126	0.000363592	1	1.24327	3.43939	0
GO.BP	GO:0008285	negative regulation of cell proliferation	0.0571126	0.016431	1	1.24327	1.78434	0
GeneGO	MB:GO.BP:13356	regulation of cell adhesion	0.0572786	0.000116544	1	1.24201	3.93351	0
GeneGO	MB:GO.BP:8684	regulation of osteoclast differentiation	0.0572786	0.00132799	1	1.24201	2.87681	0
GeneGO	MB:GO.BP:10973	actin filament-based movement	0.0572786	1	0.0878401	1.24201	0	1.05631
GeneGO	MB:GO.BP:1777	single-organism behavior	0.057609	0.874917	0.185761	1.23951	0.0580331	0.731046
GO.BP	GO:0034762	regulation of transmembrane transport	0.0581835	0.235196	0.761453	1.2352	0.628569	0.118357
GeneGO	MB:GO.BP:4677	response to temperature stimulus	0.0584817	0.0395081	1	1.23298	1.40331	0
GeneGO	MB:GO.MF:4123	heparin binding	0.0585077	0.0170077	1	1.23279	1.76935	0
GeneGO	MB:GO.BP:918	regulation of B cell activation	0.0592895	0.000526737	1	1.22702	3.27841	0
GeneGO	MB:GO.CC:741	complex of collagen trimers	0.0592895	0.0102133	1	1.22702	1.99083	0
GeneGO	MB:GO.BP:12683	indolalkylamine catabolic process	0.0592895	0.0102133	1	1.22702	1.99083	0
GeneGO	MB:GO.BP:942	indole-containing compound catabolic process	0.0592895	0.0102133	1	1.22702	1.99083	0
GeneGO	MB:GO.MF:74	opsonin binding	0.0592895	0.0102133	1	1.22702	1.99083	0
GeneGO	MB:GO.BP:2455	positive regulation of inflammatory response to antigenic stimulus	0.0592895	0.0102133	1	1.22702	1.99083	0
GeneGO	MB:GO.BP:3142	positive regulation of T cell chemotaxis	0.0592895	0.0102133	1	1.22702	1.99083	0
GeneGO	MB:GO.BP:11253	tryptophan catabolic process	0.0592895	0.0102133	1	1.22702	1.99083	0
GeneGO	MB:GO.BP:12727	hormone metabolic process	0.0594524	0.456664	0.534912	1.22583	0.340404	0.271718
GeneGO	MB:GO.BP:331	production of molecular mediator of immune response	0.0595188	0.00182171	1	1.22535	2.73952	0
GO.BP	GO:0042471	ear morphogenesis	0.0596739	0.21966	0.836584	1.22422	0.658249	0.0774905
GO.BP	GO:0050714	positive regulation of protein secretion	0.0601425	0.00107417	1	1.22082	2.96892	0
GO.BP	GO:0110111	negative regulation of animal organ morphogenesis	0.060493	0.281294	0.797284	1.21829	0.550839	0.0983867
GO.BP	GO:0051093	negative regulation of developmental process	0.0608896	0.0320421	1	1.21546	1.49428	0
GO.BP	GO:0032615	interleukin-12 production	0.0610044	0.0114621	1	1.21464	1.94074	0
GO.BP	GO:0071320	cellular response to cAMP	0.0610044	0.601617	0.378131	1.21464	0.22068	0.422357
GeneGO	MB:ProcNetw:1	Inflammation_Innate inflammatory response	0.0615181	0.00609813	1	1.211	2.2148	0
GeneGO	MB:GO.BP:1322	response to interferon-gamma	0.0616289	0.00326744	1	1.21022	2.48579	0
GeneGO	MB:GO.BP:4729	epidermis development	0.061791	0.548062	0.433633	1.20907	0.26117	0.362877
GO.CC	GO:0101002	ficolin-1-rich granule	0.0620416	0.00021489	1	1.20732	3.66778	0
GO.CC	GO:0043025	neuronal cell body	0.0620416	1	0.0660839	1.20732	0	1.1799
GeneGO	MB:GO.BP:7182	negative regulation of lymphocyte proliferation	0.0623085	0.00562897	1	1.20545	2.24957	0
GeneGO	MB:GO.BP:10186	negative regulation of mononuclear cell proliferation	0.0623085	0.00562897	1	1.20545	2.24957	0
GO.BP	GO:0036336	dendritic cell migration	0.0623395	0.00620693	1	1.20524	2.20712	0
GO.BP	GO:0002715	regulation of natural killer cell mediated immunity	0.0623651	0.0163075	1	1.20506	1.78761	0
GeneGO	MB:GO.BP:10679	single-organism catabolic process	0.0625609	0.00292544	1	1.2037	2.53381	0
GeneGO	MB:GO.BP:7060	inner ear development	0.0626519	0.31785	0.726779	1.20307	0.497777	0.138597
GeneGO	MB:GO.BP:8996	regulation of inflammatory response to antigenic stimulus	0.0632292	0.00586678	1	1.19908	2.2316	0
GeneGO	MB:GO.BP:8868	mast cell activation	0.0633651	0.00445116	1	1.19815	2.35153	0
GeneGO	MB:OntolMaps:837	Immune response_IL-13 signaling via JAK-STAT	0.0633651	0.0224054	1	1.19815	1.64965	0
GeneGO	MB:GO.BP:12262	mucosal immune response	0.0633651	0.0224054	1	1.19815	1.64965	0
GeneGO	MB:GO.BP:10367	positive regulation of interleukin-2 production	0.0633651	0.0224054	1	1.19815	1.64965	0
GO.BP	GO:0032729	positive regulation of interferon-gamma production	0.0638137	0.00217886	1	1.19509	2.66177	0
GO.BP	GO:0034121	regulation of toll-like receptor signaling pathway	0.0638137	0.00217886	1	1.19509	2.66177	0
GeneGO	MB:ProcNetw:88	Reproduction_Feeding and Neurohormone signaling	0.0641112	0.161654	1	1.19307	0.791414	0
GeneGO	MB:GO.BP:8011	learning or memory	0.0649285	0.232925	0.851387	1.18756	0.632784	0.0698728
GeneGO	MB:GO.BP:1411	regulation of hormone levels	0.0649285	0.456212	0.558527	1.18756	0.340833	0.252956
KEGG	hsa04970	Salivary secretion	0.0649899	1	0.00193019	1.18715	0	2.7144
GeneGO	MB:GO.BP:10066	regulation of lymphocyte differentiation	0.0650375	0.000931716	1	1.18684	3.03072	0
GeneGO	MB:GO.BP:2708	positive regulation of interferon-gamma production	0.0654953	0.00203033	1	1.18379	2.69243	0
GeneGO	MB:GO.MF:2258	CCR chemokine receptor binding	0.0670169	0.00859389	1	1.17382	2.06581	0
GeneGO	MB:GO.BP:2820	respiratory burst	0.0670169	0.00859389	1	1.17382	2.06581	0
GeneGO	MB:GO.BP:8390	indolalkylamine metabolic process	0.0670169	0.0541527	1	1.17382	1.26638	0
GeneGO	MB:GO.BP:13181	negative regulation of kidney development	0.0670169	0.0541527	1	1.17382	1.26638	0
GeneGO	MB:GO.BP:13322	positive regulation of adaptive immune response	0.0672302	0.00100206	1	1.17244	2.99911	0
GeneGO	MB:GO.BP:13201	regulation of cytokine production involved in immune response	0.0674386	0.00276127	1	1.17109	2.55889	0
GeneGO	MB:GO.BP:2155	T cell proliferation	0.0674386	0.00276127	1	1.17109	2.55889	0
GeneGO	MB:OntolMaps:1321	PDE4 regulation of cyto/chemokine expression in inflammatory skin diseases	0.0674386	0.0216027	1	1.17109	1.66549	0
GO.BP	GO:0006568	tryptophan metabolic process	0.0677305	0.0127238	1	1.16922	1.89538	0
GO.BP	GO:0050966	detection of mechanical stimulus involved in sensory perception of pain	0.0677305	0.0972447	1	1.16922	1.01213	0
GO.BP	GO:0006828	manganese ion transport	0.0677305	0.0972447	1	1.16922	1.01213	0
GO.BP	GO:0008228	opsonization	0.0677305	0.0972447	1	1.16922	1.01213	0
GO.BP	GO:1903556	negative regulation of tumor necrosis factor superfamily cytokine production	0.0677644	0.0126668	1	1.169	1.89733	0
GO.BP	GO:0048593	camera-type eye morphogenesis	0.0677644	0.071134	1	1.169	1.14792	0
GO.BP	GO:0050880	regulation of blood vessel size	0.0677644	0.181376	1	1.169	0.74142	0
GO.BP	GO:0019229	regulation of vasoconstriction	0.0677644	0.334178	0.719802	1.169	0.476022	0.142787
GO.BP	GO:0030183	B cell differentiation	0.0677818	0.000720011	1	1.16889	3.14266	0
GO.MF	GO:0016782	transferase activity, transferring sulfur-containing groups	0.0678753	0.959414	0.312371	1.16829	0.0179939	0.50533
GeneGO	MB:ProcNetw:64	Transport_Sodium transport	0.0679766	0.275213	0.794429	1.16764	0.560331	0.0999447
GO.BP	GO:0048246	macrophage chemotaxis	0.0687878	0.00536531	1	1.16249	2.27041	0
GO.BP	GO:0042596	fear response	0.0687878	0.30362	0.815124	1.16249	0.51767	0.0887762
GO.BP	GO:0044058	regulation of digestive system process	0.0687878	0.638092	0.414198	1.16249	0.195117	0.382792
GO.BP	GO:0001696	gastric acid secretion	0.0692502	0.252689	0.946623	1.15958	0.597413	0.0238229
GO.BP	GO:0030903	notochord development	0.0692502	0.252689	0.946623	1.15958	0.597413	0.0238229
GO.BP	GO:1905517	macrophage migration	0.069464	0.0041282	1	1.15824	2.38424	0
GO.BP	GO:0002063	chondrocyte development	0.069464	0.071134	1	1.15824	1.14792	0
GeneGO	MB:GO.BP:3439	blood circulation	0.0700553	0.978549	0.185761	1.15456	0.00941729	0.731046
GO.BP	GO:0002377	immunoglobulin production	0.0701913	0.00415264	1	1.15372	2.38168	0
GO.BP	GO:0050848	regulation of calcium-mediated signaling	0.0701913	0.20969	0.964234	1.15372	0.678421	0.0158175
GO.BP	GO:0120162	positive regulation of cold-induced thermogenesis	0.0701913	0.638092	0.374636	1.15372	0.195117	0.42639
GeneGO	MB:GO.BP:7729	ear development	0.0703343	0.361123	0.726779	1.15283	0.442345	0.138597
GeneGO	MB:OntolMaps:1192	Mast cell migration in asthma	0.0703445	0.000850736	1	1.15277	3.07021	0
KEGG	hsa00350	Tyrosine metabolism	0.0709185	1	0.00193019	1.14924	0	2.7144
GO.BP	GO:0035150	regulation of tube size	0.0711303	0.18795	1	1.14795	0.725957	0
GO.BP	GO:0071346	cellular response to interferon-gamma	0.0712049	0.00560908	1	1.14749	2.25111	0
GO.BP	GO:0002825	regulation of T-helper 1 type immune response	0.0719863	0.00745536	1	1.14275	2.12753	0
GO.BP	GO:0099177	regulation of trans-synaptic signaling	0.0719863	0.640665	0.29914	1.14275	0.193369	0.524125
GO.BP	GO:0014074	response to purine-containing compound	0.0719941	0.0564195	1	1.1427	1.24857	0
GeneGO	MB:GO.BP:11235	cellular response to acid chemical	0.0723258	0.0134358	1	1.14071	1.87174	0
GeneGO	MB:GO.BP:5226	potassium ion transport	0.0723258	0.0162018	1	1.14071	1.79044	0
GeneGO	MB:GO.BP:9870	regulation of homeostatic process	0.0725103	0.00513198	1	1.1396	2.28971	0
GeneGO	MB:GO.BP:11709	negative regulation of adaptive immune response	0.0725103	0.00524698	1	1.1396	2.28009	0
GeneGO	MB:GO.BP:8899	regulation of CD4-positive, alpha-beta T cell differentiation	0.0725103	0.00524698	1	1.1396	2.28009	0
GeneGO	MB:GO.BP:9326	positive regulation of immunoglobulin production	0.0725103	0.0252185	1	1.1396	1.59828	0
GeneGO	MB:GO.BP:6774	positive regulation of calcium-mediated signaling	0.0725103	0.100449	1	1.1396	0.998053	0
GO.BP	GO:0035710	CD4-positive, alpha-beta T cell activation	0.0730128	0.00162518	1	1.1366	2.7891	0
GeneGO	MB:OntolMaps:1374	Common mechanisms of Th17 cell migration	0.0737226	0.00187602	1	1.1324	2.72676	0
GeneGO	MB:GO.BP:2179	endoderm development	0.0737226	0.00520869	1	1.1324	2.28327	0
GO.BP	GO:0070206	protein trimerization	0.0738214	0.0513203	1	1.13182	1.28971	0
GO.BP	GO:0009636	response to toxic substance	0.0738214	0.0778497	1	1.13182	1.10874	0
GO.BP	GO:0007612	learning	0.0738214	0.926046	0.164214	1.13182	0.0333673	0.784591
GeneGO	MB:GO.BP:4545	response to protozoan	0.0738914	0.0384249	1	1.13141	1.41539	0
GO.BP	GO:0042391	regulation of membrane potential	0.0740124	0.978248	0.113159	1.1307	0.00955122	0.946311
GeneGO	MB:GO.BP:9489	G-protein coupled receptor signaling pathway, coupled to cyclic nucleotide second messenger	0.0744791	0.587341	0.491583	1.12797	0.23111	0.308403
GO.BP	GO:0048839	inner ear development	0.0745271	0.250882	0.870963	1.12769	0.600531	0.0600004
Reactome	R-HSA-390522	Striated Muscle Contraction	0.075065	1	0.00877831	1.12456	0	2.05659
GeneGO	MB:GO.BP:9002	circulatory system process	0.0751661	1	0.195671	1.12398	0	0.708474
GeneGO	MB:GO.BP:1356	negative regulation of inflammatory response	0.0752641	0.00952181	1	1.12341	2.02128	0
GO.BP	GO:1903524	positive regulation of blood circulation	0.0753851	0.105268	1	1.12271	0.977702	0
GO.MF	GO:0015026	coreceptor activity	0.0755309	0.00603717	1	1.12188	2.21917	0
GO.CC	GO:0035578	azurophil granule lumen	0.0762438	0.00215935	1	1.1178	2.66568	0
GO.CC	GO:0044297	cell body	0.0762438	1	0.102797	1.1178	0	0.98802
GeneGO	MB:ProcNetw:82	Inflammation_IL-4 signaling	0.0773237	0.000766423	1	1.11169	3.11553	0
GO.BP	GO:0046677	response to antibiotic	0.0775097	0.135645	1	1.11064	0.867596	0
GO.BP	GO:0045619	regulation of lymphocyte differentiation	0.077691	0.00108911	1	1.10963	2.96293	0
GeneGO	MB:GO.BP:7304	regulation of cytokine secretion involved in immune response	0.0779223	0.0142837	1	1.10834	1.84516	0
GeneGO	MB:GO.BP:10179	regulation of T-helper 1 cell differentiation	0.0779223	0.0142837	1	1.10834	1.84516	0
GeneGO	MB:GO.BP:4570	positive regulation of cAMP-mediated signaling	0.0779223	0.103227	1	1.10834	0.986207	0
KEGG	hsa00380	Tryptophan metabolism	0.0784695	0.283147	0.666462	1.1053	0.547988	0.176225
GO.BP	GO:0002221	pattern recognition receptor signaling pathway	0.0787567	0.00031248	1	1.10371	3.50518	0
KEGG	hsa04514	Cell adhesion molecules (CAMs)	0.0792341	0.727306	0.251994	1.10109	0.138283	0.59861
GeneGO	MB:GO.BP:6301	response to gamma radiation	0.0792568	0.00259112	1	1.10096	2.58651	0
GO.BP	GO:0002700	regulation of production of molecular mediator of immune response	0.0800802	0.00228338	1	1.09647	2.64142	0
GO.BP	GO:0009582	detection of abiotic stimulus	0.0800802	0.203309	1	1.09647	0.691844	0
GO.BP	GO:0050806	positive regulation of synaptic transmission	0.0804509	0.383401	0.692934	1.09447	0.416346	0.159308
GeneGO	MB:GO.BP:10626	negative regulation of response to external stimulus	0.0806951	0.0158999	1	1.09315	1.79861	0
GO.MF	GO:0005261	cation channel activity	0.0810256	0.323251	0.884691	1.09138	0.49046	0.0532085
GeneGO	MB:GO.BP:11326	response to interleukin-1	0.0812206	0.00333407	1	1.09033	2.47703	0
GO.BP	GO:0031663	lipopolysaccharide-mediated signaling pathway	0.0818638	0.00395424	1	1.08691	2.40294	0
GO.CC	GO:0005604	basement membrane	0.0818707	0.0329043	1	1.08687	1.48275	0
GeneGO	MB:GO.BP:6771	negative regulation of biomineral tissue development	0.0819629	0.0107791	1	1.08638	1.96742	0
GeneGO	MB:OntolMaps:948	Schema: Initiation of T cell recruitment in allergic contact dermatitis	0.0819629	0.0107791	1	1.08638	1.96742	0
GeneGO	MB:GO.BP:10462	aromatic amino acid family catabolic process	0.0819629	0.0636714	1	1.08638	1.19606	0
GO.CC	GO:0005865	striated muscle thin filament	0.082156	1	0.00161008	1.08536	0	2.79315
GO.CC	GO:0099061	integral component of postsynaptic density membrane	0.082156	1	0.00276194	1.08536	0	2.55879
GO.BP	GO:0002292	T cell differentiation involved in immune response	0.0825125	0.00314985	1	1.08348	2.50171	0
GO.BP	GO:0042832	defense response to protozoan	0.0825125	0.0120804	1	1.08348	1.91792	0
GO.BP	GO:0042534	regulation of tumor necrosis factor biosynthetic process	0.0825125	0.0120804	1	1.08348	1.91792	0
GO.BP	GO:0042533	tumor necrosis factor biosynthetic process	0.0825125	0.0120804	1	1.08348	1.91792	0
GO.BP	GO:0048592	eye morphogenesis	0.0825125	0.0353485	1	1.08348	1.45163	0
GO.BP	GO:0042403	thyroid hormone metabolic process	0.0825125	0.281294	0.983293	1.08348	0.550839	0.00731719
GO.BP	GO:0009074	aromatic amino acid family catabolic process	0.0827907	0.0465938	1	1.08202	1.33167	0
GO.BP	GO:0042219	cellular modified amino acid catabolic process	0.0827907	0.955102	0.246684	1.08202	0.0199504	0.607858
GO.BP	GO:0071875	adrenergic receptor signaling pathway	0.0827907	1	0.0117649	1.08202	0	1.92941
GeneGO	MB:OntolMaps:782	Role of metalloproteases and heparanase in progression of pancreatic cancer	0.0831586	0.00609813	1	1.08009	2.2148	0
GeneGO	MB:GO.BP:10346	hydrogen peroxide metabolic process	0.0831586	0.108941	1	1.08009	0.962807	0
GeneGO	MB:GO.CC:265	stereocilium bundle	0.0831586	0.702505	0.491583	1.08009	0.153351	0.308403
GeneGO	MB:OntolMaps:974	IFN-gamma and Th2 cytokines-induced inflammatory signaling in normal and asthmatic airway epithelium	0.083279	0.00360012	1	1.07946	2.44368	0
GeneGO	MB:GO.BP:8066	endocytosis	0.083279	0.00448746	1	1.07946	2.348	0
GeneGO	MB:GO.MF:3152	ion transmembrane transporter activity	0.0833824	0.578071	0.491583	1.07893	0.238019	0.308403
GO.MF	GO:0071855	neuropeptide receptor binding	0.083426	1	0.222064	1.0787	0	0.653522
GeneGO	MB:ProcNetw:69	Proliferation_Negative regulation of cell proliferation	0.0837179	0.147323	1	1.07718	0.831729	0
GeneGO	MB:GO.MF:760	calcium ion binding	0.0837179	0.270015	0.853893	1.07718	0.568612	0.0685964
Reactome	R-HSA-3000171	Non-integrin membrane-ECM interactions	0.0838333	0.00194694	1	1.07658	2.71065	0
GeneGO	MB:GO.MF:2883	cation transmembrane transporter activity	0.0838904	0.459152	0.618463	1.07629	0.338044	0.208686
GO.BP	GO:0007162	negative regulation of cell adhesion	0.0841164	0.0629734	1	1.07512	1.20084	0
GO.BP	GO:0030048	actin filament-based movement	0.0841164	1	0.119313	1.07512	0	0.923312
GO.BP	GO:0070208	protein heterotrimerization	0.084752	0.116968	1	1.07185	0.931934	0
GeneGO	MB:OntolMaps:1162	Immune response_Regulatory role of C1q in platelet activation	0.0853842	0.00859389	1	1.06862	2.06581	0
GeneGO	MB:GO.BP:5640	regulation of neutrophil chemotaxis	0.0853842	0.00859389	1	1.06862	2.06581	0
GeneGO	MB:GO.BP:2150	regulation of T-helper cell differentiation	0.0853842	0.00859389	1	1.06862	2.06581	0
GeneGO	MB:OntolMaps:1129	Immune response_Th17, Th22 and Th9 cell differentiation	0.0853842	0.0109851	1	1.06862	1.9592	0
GeneGO	MB:OntolMaps:1315	Oxidative stress in adipocyte dysfunction in type 2 diabetes and metabolic syndrome X	0.0853842	0.0109851	1	1.06862	1.9592	0
GeneGO	MB:GO.BP:3253	cellular response to gonadotropin stimulus	0.0853842	0.0441877	1	1.06862	1.3547	0
GeneGO	MB:GO.BP:8212	regulation of mesonephros development	0.0853842	0.0441877	1	1.06862	1.3547	0
GeneGO	MB:GO.MF:2259	ion channel activity	0.0853842	0.113364	1	1.06862	0.945526	0
GeneGO	MB:GO.MF:3814	proteoglycan binding	0.0853842	0.171304	1	1.06862	0.766233	0
GeneGO	MB:GO.BP:11156	regulation of tyrosine phosphorylation of STAT protein	0.0853842	0.260934	0.988729	1.06862	0.583469	0.00492288
GeneGO	MB:GO.BP:9984	response to ammonium ion	0.0853842	0.335222	0.830453	1.06862	0.474667	0.0806847
GeneGO	MB:GO.BP:11827	response to immobilization stress	0.0853842	1	0.114682	1.06862	0	0.940503
GeneGO	MB:GO.BP:8120	response to inorganic substance	0.0856265	0.51653	0.573683	1.06739	0.286904	0.241328
GeneGO	MB:GO.BP:284	negative regulation of leukocyte proliferation	0.0858106	0.00838194	1	1.06646	2.07666	0
GeneGO	MB:MetNetw:18	Phosphatidylethanolamine pathway	0.0858106	0.0784571	1	1.06646	1.10537	0
GeneGO	MB:GO.MF:2183	neurotransmitter receptor activity	0.0858106	1	0.0462057	1.06646	0	1.3353
GO.BP	GO:0051591	response to cAMP	0.0859216	0.237297	1	1.0659	0.624707	0
GO.BP	GO:0043583	ear development	0.0860868	0.30305	0.835414	1.06506	0.518486	0.0780982
GO.MF	GO:0015079	potassium ion transmembrane transporter activity	0.0862494	0.185303	1	1.06424	0.732117	0
GO.MF	GO:0030548	acetylcholine receptor regulator activity	0.0862494	0.733167	0.666845	1.06424	0.134797	0.175975
GO.MF	GO:0099602	neurotransmitter receptor regulator activity	0.0862494	0.733167	0.666845	1.06424	0.134797	0.175975
GeneGO	MB:GO.BP:1477	leukocyte activation involved in immune response	0.0863185	0.00225077	1	1.0639	2.64767	0
GeneGO	MB:MetNetw:19	2-arachidonoyl-glycerol_3-phosphocholine pathway	0.0863185	0.198694	1	1.0639	0.701814	0
GO.BP	GO:0061900	glial cell activation	0.0865682	0.00714846	1	1.06264	2.14579	0
GO.BP	GO:0001503	ossification	0.0865682	0.0407198	1	1.06264	1.39019	0
GO.BP	GO:0019835	cytolysis	0.0865682	0.120862	1	1.06264	0.91771	0
GO.BP	GO:0045684	positive regulation of epidermis development	0.0865682	0.338197	0.853647	1.06264	0.470831	0.0687216
GO.CC	GO:0061702	inflammasome complex	0.0865949	0.0271728	1	1.06251	1.56587	0
GO.BP	GO:0046427	positive regulation of JAK-STAT cascade	0.0868787	0.0863317	1	1.06109	1.06383	0
GO.CC	GO:0016460	myosin II complex	0.0882383	0.128711	1	1.05434	0.890385	0
GO.CC	GO:0032421	stereocilium bundle	0.0882383	1	0.0753423	1.05434	0	1.12296
GeneGO	MB:GO.BP:9725	muscle system process	0.0884963	0.906481	0.271242	1.05308	0.0426414	0.566643
GO.BP	GO:0042130	negative regulation of T cell proliferation	0.0887728	0.0175074	1	1.05172	1.75678	0
GO.BP	GO:0050907	detection of chemical stimulus involved in sensory perception	0.0890354	1	0.0780475	1.05044	0	1.10764
GeneGO	MB:GO.MF:1780	sulfur compound binding	0.0896803	0.135489	1	1.0473	0.868097	0
GeneGO	MB:OntolMaps:766	Role of cell adhesion molecules in progression of pancreatic cancer	0.0905449	0.00410489	1	1.04314	2.3867	0
GeneGO	MB:GO.BP:10879	negative regulation of synaptic transmission	0.0905449	0.379429	0.81254	1.04314	0.42087	0.0901551
GeneGO	MB:GO.BP:7687	negative regulation of cell proliferation	0.0911605	0.00648831	1	1.04019	2.18787	0
GeneGO	MB:GO.BP:11578	positive regulation of blood circulation	0.0911605	0.581051	0.573683	1.04019	0.235786	0.241328
GO.CC	GO:0036379	myofilament	0.0911705	1	0.00183493	1.04015	0	2.73638
GeneGO	MB:GO.BP:6816	positive regulation of intracellular signal transduction	0.0913944	0.00232487	1	1.03908	2.6336	0
GeneGO	MB:GO.BP:7922	cell activation involved in immune response	0.0913944	0.00241875	1	1.03908	2.61641	0
GeneGO	MB:OntolMaps:1132	Immune response_Differentiation and clonal expansion of CD8+ T cells	0.0913944	0.00327251	1	1.03908	2.48512	0
GeneGO	MB:OntolMaps:1240	Generation of cytotoxic CD8+ T cells in COPD	0.0913944	0.0055307	1	1.03908	2.25722	0
GeneGO	MB:OntolMaps:1109	Immune response_Role of HMGB1 in dendritic cell maturation and migration	0.0913944	0.0055307	1	1.03908	2.25722	0
GeneGO	MB:OntolMaps:1357	T regulatory cells in asthma	0.0913944	0.0055307	1	1.03908	2.25722	0
GeneGO	MB:OntolMaps:1004	Differences between Langerhans cells and dermal dendritic cells in allergic contact dermatitis	0.0913944	0.00717811	1	1.03908	2.14399	0
GeneGO	MB:OntolMaps:525	Immune response_Bacterial infections in normal airways	0.0913944	0.0234992	1	1.03908	1.62895	0
GeneGO	MB:GO.BP:6415	negative regulation of sequestering of calcium ion	0.0913944	0.0324149	1	1.03908	1.48926	0
GeneGO	MB:GO.BP:10175	release of sequestered calcium ion into cytosol	0.0913944	0.0324149	1	1.03908	1.48926	0
GeneGO	MB:OntolMaps:434	Immune response_PGE2 signaling in immune response	0.0913944	0.0821313	1	1.03908	1.08549	0
GeneGO	MB:GO.BP:10591	response to drug	0.0913944	0.415854	0.726779	1.03908	0.381059	0.138597
GeneGO	MB:GO.BP:5144	carbohydrate homeostasis	0.0913944	0.459152	0.726779	1.03908	0.338044	0.138597
GeneGO	MB:GO.BP:6362	glucose homeostasis	0.0913944	0.459152	0.726779	1.03908	0.338044	0.138597
GeneGO	MB:GO.BP:1776	negative regulation of BMP signaling pathway	0.0913944	0.526366	0.704199	1.03908	0.278712	0.152305
GeneGO	MB:GO.BP:8395	cellular response to cAMP	0.0913944	0.541157	0.656188	1.03908	0.266677	0.182971
GeneGO	MB:GO.BP:6534	response to morphine	0.0913944	0.730122	0.501385	1.03908	0.136605	0.299828
GeneGO	MB:GO.BP:3026	primary alcohol metabolic process	0.0913944	1	0.144063	1.03908	0	0.841448
GeneGO	MB:GO.BP:3770	regulation of synaptic transmission, GABAergic	0.0913944	1	0.209819	1.03908	0	0.678156
GeneGO	MB:GO.BP:8264	regulation of pH	0.0913944	1	0.237535	1.03908	0	0.624272
GeneGO	MB:GO.BP:12378	negative regulation of cell adhesion	0.0916527	0.0303772	1	1.03785	1.51745	0
GeneGO	MB:GO.BP:93	muscle contraction	0.0916527	0.902476	0.315388	1.03785	0.0445643	0.501155
GeneGO	MB:GO.BP:2264	positive regulation of cell proliferation	0.0922089	0.00931746	1	1.03523	2.0307	0
GeneGO	MB:GO.BP:8128	defense response to virus	0.0924552	0.00160177	1	1.03407	2.7954	0
GeneGO	MB:GO.BP:12490	regulation of protein processing	0.0939832	0.190907	1	1.02695	0.719179	0
GO.BP	GO:0097696	STAT cascade	0.0947228	0.0536329	1	1.02355	1.27057	0
GO.BP	GO:1904064	positive regulation of cation transmembrane transport	0.0947228	0.383401	0.759322	1.02355	0.416346	0.119574
GO.BP	GO:0055067	monovalent inorganic cation homeostasis	0.0947228	0.846749	0.269131	1.02355	0.0722455	0.570037
GO.MF	GO:0016702	oxidoreductase activity, acting on single donors with incorporation of molecular oxygen, incorporation of two atoms of oxygen	0.0949503	0.312134	1	1.0225	0.505659	0
GO.MF	GO:0046873	metal ion transmembrane transporter activity	0.0949503	0.760552	0.518333	1.0225	0.118871	0.285391
GeneGO	MB:ProcNetw:92	Proliferation_Lymphocyte proliferation	0.0950752	0.000538334	1	1.02193	3.26895	0
GeneGO	MB:GO.BP:1710	positive regulation of CD4-positive, alpha-beta T cell activation	0.0950752	0.0102133	1	1.02193	1.99083	0
GeneGO	MB:GO.BP:5867	basement membrane organization	0.0950752	0.0187425	1	1.02193	1.72717	0
GeneGO	MB:GO.MF:653	chemokine binding	0.0950752	0.0187425	1	1.02193	1.72717	0
GeneGO	MB:GO.BP:6422	detection of molecule of bacterial origin	0.0950752	0.0187425	1	1.02193	1.72717	0
GeneGO	MB:GO.BP:105	regulation of acute inflammatory response to antigenic stimulus	0.0950752	0.0187425	1	1.02193	1.72717	0
GeneGO	MB:GO.BP:5620	superoxide anion generation	0.0950752	0.0187425	1	1.02193	1.72717	0
GeneGO	MB:GO.BP:12058	positive regulation of protein transport	0.0950752	0.0312142	1	1.02193	1.50565	0
GeneGO	MB:GO.BP:13933	protein heterotrimerization	0.0950752	0.123534	1	1.02193	0.908213	0
GeneGO	MB:GO.BP:11542	response to L-ascorbic acid	0.0950752	0.123534	1	1.02193	0.908213	0
GeneGO	MB:GO.BP:7789	sarcoplasmic reticulum calcium ion transport	0.0950752	0.123534	1	1.02193	0.908213	0
GeneGO	MB:GO.BP:7604	response to purine-containing compound	0.0950752	0.17819	1	1.02193	0.749117	0
GeneGO	MB:GO.BP:6053	thyroid hormone generation	0.0950752	0.505248	0.776397	1.02193	0.296495	0.109916
GeneGO	MB:GO.BP:3073	inner ear morphogenesis	0.0950752	0.589831	0.58593	1.02193	0.229272	0.232154
GeneGO	MB:GO.BP:4690	regulation of digestive system process	0.0950752	1	0.114682	1.02193	0	0.940503
GO.BP	GO:0050869	negative regulation of B cell activation	0.0958336	0.01081	1	1.01848	1.96618	0
GO.BP	GO:0042036	negative regulation of cytokine biosynthetic process	0.0958336	0.01081	1	1.01848	1.96618	0
GeneGO	MB:GO.BP:802	single organism cell adhesion	0.0968562	0.000134024	1	1.01387	3.87282	0
GO.BP	GO:0048565	digestive tract development	0.0968661	0.291146	0.946623	1.01383	0.53589	0.0238229
GO.BP	GO:0042698	ovulation cycle	0.0973765	0.295922	0.971695	1.01155	0.528823	0.0124702
GO.BP	GO:0001895	retina homeostasis	0.0973765	0.532625	0.609078	1.01155	0.273578	0.215327
GO.BP	GO:0009595	detection of biotic stimulus	0.0980377	0.0148003	1	1.00861	1.82973	0
GO.BP	GO:0061213	positive regulation of mesonephros development	0.0980377	0.0813225	1	1.00861	1.08979	0
GeneGO	MB:OntolMaps:1190	Immune response_T regulatory cell-mediated modulation of antigen-presenting cell functions	0.0981542	0.0135973	1	1.00809	1.86655	0
GeneGO	MB:OntolMaps:341	Cell adhesion_Tight junctions	0.0981542	0.561478	0.667771	1.00809	0.250667	0.175372
GeneGO	MB:GO.BP:10938	adenylate cyclase-inhibiting G-protein coupled receptor signaling pathway	0.0981542	1	0.0824799	1.00809	0	1.08365
GeneGO	MB:GO.BP:4462	cellular potassium ion transport	0.0981939	0.0388876	1	1.00792	1.41019	0
GeneGO	MB:GO.BP:10680	potassium ion transmembrane transport	0.0981939	0.0388876	1	1.00792	1.41019	0
GeneGO	MB:GO.BP:12323	diterpenoid metabolic process	0.0981939	0.459152	0.756489	1.00792	0.338044	0.121198
GO.BP	GO:0090287	regulation of cellular response to growth factor stimulus	0.0982793	0.203309	1	1.00754	0.691844	0
GeneGO	MB:ProcNetw:106	Immune response_Phagocytosis	0.0984318	0.00150779	1	1.00686	2.82166	0
GeneGO	MB:GO.BP:11017	positive regulation of homeostatic process	0.0986585	0.0235893	1	1.00587	1.62729	0
GeneGO	MB:ProcNetw:76	Inflammation_Amphoterin signaling	0.099404	0.00804618	1	1.0026	2.09441	0
Reactome	R-HSA-6785807	Interleukin-4 and Interleukin-13 signaling	0.100139	0.000781897	1	0.999397	3.10685	0
Reactome	R-HSA-2214320	Anchoring fibril formation	0.100139	0.0126101	1	0.999397	1.89928	0
GO.BP	GO:0071356	cellular response to tumor necrosis factor	0.100538	0.0173779	1	0.99767	1.76	0
GeneGO	MB:GO.BP:4644	negative regulation of lymphocyte mediated immunity	0.100807	0.00835813	1	0.99651	2.07789	0
GeneGO	MB:GO.BP:822	response to isoquinoline alkaloid	0.100807	0.754075	0.534751	0.99651	0.122585	0.271848
GO.CC	GO:0035580	specific granule lumen	0.100881	0.00716041	1	0.996192	2.14506	0
GO.MF	GO:0008324	cation transmembrane transporter activity	0.102058	1	0.312371	0.991155	0	0.50533
GO.BP	GO:0035239	tube morphogenesis	0.10207	0.0278343	1	0.9911	1.55542	0
GO.MF	GO:0004497	monooxygenase activity	0.103839	1	0.317143	0.983641	0	0.498745
GeneGO	MB:GO.BP:3751	multi-multicellular organism process	0.103853	0.259936	1	0.983582	0.585134	0
GO.BP	GO:0050804	modulation of chemical synaptic transmission	0.104608	0.798549	0.295169	0.980436	0.0976987	0.52993
GO.BP	GO:0007608	sensory perception of smell	0.104608	1	0.0870982	0.980436	0	1.05999
GO.BP	GO:0010243	response to organonitrogen compound	0.104859	0.314135	0.870963	0.979393	0.502884	0.0600004
GO.BP	GO:2001023	regulation of response to drug	0.104859	1	0.0456386	0.979393	0	1.34067
GO.CC	GO:0044449	contractile fiber part	0.105875	1	0.00217899	0.975205	0	2.66175
GO.CC	GO:0099146	intrinsic component of postsynaptic density membrane	0.105875	1	0.00378565	0.975205	0	2.42186
GO.BP	GO:0045580	regulation of T cell differentiation	0.106006	0.00336429	1	0.974671	2.47311	0
GeneGO	MB:OntolMaps:853	Inflammatory mechanisms of pancreatic cancerogenesis	0.106074	0.0109507	1	0.974392	1.96056	0
GO.BP	GO:0051852	disruption by host of symbiont cells	0.106678	0.0222176	1	0.971924	1.6533	0
GO.BP	GO:0150078	positive regulation of neuroinflammatory response	0.106678	0.0222176	1	0.971924	1.6533	0
GO.BP	GO:0042362	fat-soluble vitamin biosynthetic process	0.106678	0.135645	1	0.971924	0.867596	0
GeneGO	MB:OntolMaps:1425	Chemotaxis_CCL16-, CCL20-, CXCL16- and CCL25-mediated cell migration	0.107428	0.00412268	1	0.968884	2.38482	0
GeneGO	MB:OntolMaps:1353	Regulation of proinflammatory cytokine production by Th2 cells in asthma	0.107428	0.0148744	1	0.968884	1.82756	0
GO.BP	GO:0002699	positive regulation of immune effector process	0.10777	0.00230399	1	0.967503	2.63752	0
GeneGO	MB:GO.BP:12105	detection of chemical stimulus involved in sensory perception	0.108533	1	0.15707	0.96444	0	0.803908
GO.BP	GO:0045730	respiratory burst	0.109896	0.0126241	1	0.959018	1.8988	0
GO.BP	GO:0043277	apoptotic cell clearance	0.110026	0.0417336	1	0.958503	1.37951	0
GO.BP	GO:0014014	negative regulation of gliogenesis	0.110026	0.375017	0.903159	0.958503	0.425949	0.0442358
GO.BP	GO:0006885	regulation of pH	0.110026	0.716183	0.452266	0.958503	0.144976	0.344606
GO.MF	GO:0016701	oxidoreductase activity, acting on single donors with incorporation of molecular oxygen	0.110169	0.335569	1	0.957941	0.474218	0
GeneGO	MB:GO.BP:5668	immunoglobulin production	0.110255	0.00717811	1	0.957601	2.14399	0
GeneGO	MB:GO.BP:2815	negative regulation of leukocyte mediated immunity	0.110255	0.00717811	1	0.957601	2.14399	0
GeneGO	MB:GO.CC:1001	immunological synapse	0.110255	0.0121029	1	0.957601	1.91711	0
GeneGO	MB:OntolMaps:932	Expression targets of Tissue factor signaling in cancer	0.110255	0.016547	1	0.957601	1.78128	0
GeneGO	MB:GO.BP:10997	monocyte chemotaxis	0.110255	0.016547	1	0.957601	1.78128	0
GeneGO	MB:GO.BP:7670	positive regulation of defense response to virus by host	0.110255	0.016547	1	0.957601	1.78128	0
GeneGO	MB:GO.BP:8389	secretion by cell	0.110255	0.0243462	1	0.957601	1.61357	0
GeneGO	MB:OntolMaps:1216	Blood coagulation_Platelet microparticle generation	0.110255	0.0715702	1	0.957601	1.14527	0
GeneGO	MB:GO.BP:1453	protein trimerization	0.110255	0.0976064	1	0.957601	1.01052	0
GeneGO	MB:GO.BP:10385	response to cold	0.110255	0.0976064	1	0.957601	1.01052	0
GeneGO	MB:GO.MF:2762	oxygen binding	0.110255	0.260934	1	0.957601	0.583469	0
GeneGO	MB:GO.BP:1026	flavonoid biosynthetic process	0.110255	0.326591	1	0.957601	0.485995	0
GeneGO	MB:GO.BP:11695	flavonoid glucuronidation	0.110255	0.326591	1	0.957601	0.485995	0
GeneGO	MB:GO.BP:12207	cation transmembrane transport	0.110255	0.354369	0.895121	0.957601	0.450544	0.048118
GeneGO	MB:GO.BP:2104	retinoid metabolic process	0.110255	0.605981	0.656521	0.957601	0.217541	0.182752
GeneGO	MB:GO.CC:1153	striated muscle thin filament	0.110255	1	0.0673307	0.957601	0	1.17179
GeneGO	MB:GO.BP:2223	skeletal muscle contraction	0.110255	1	0.355843	0.957601	0	0.448742
GeneGO	MB:GO.BP:309	regulation of endocrine process	0.110255	1	0.381823	0.957601	0	0.418138
GeneGO	MB:GO.MF:2693	growth factor activity	0.11199	0.266429	1	0.950821	0.574419	0
GeneGO	MB:GO.BP:2802	positive regulation of cyclic nucleotide metabolic process	0.112227	0.160128	1	0.949901	0.795532	0
GO.BP	GO:0043279	response to alkaloid	0.112318	0.72836	0.445652	0.949553	0.137654	0.351005
GeneGO	MB:OntolMaps:1165	Role of alpha-V/ beta-6 integrin in colorectal cancer	0.11265	0.00960607	1	0.948269	2.01745	0
GeneGO	MB:GO.BP:9044	regulation of sequestering of calcium ion	0.11265	0.0411471	1	0.948269	1.38566	0
GeneGO	MB:GO.CC:298	cytoplasmic membrane-bounded vesicle lumen	0.112719	0.10132	1	0.948003	0.994303	0
GO.BP	GO:0030100	regulation of endocytosis	0.112864	0.00571799	1	0.947444	2.24276	0
GO.BP	GO:0061448	connective tissue development	0.112864	0.162262	1	0.947444	0.789782	0
GO.BP	GO:0003012	muscle system process	0.112864	0.901235	0.229425	0.947444	0.0451618	0.639359
Reactome	R-HSA-375165	NCAM signaling for neurite out-growth	0.112871	0.0125763	1	0.947419	1.90045	0
Reactome	R-HSA-166663	Initial triggering of complement	0.112871	0.0683614	1	0.947419	1.16519	0
KEGG	hsa04620	Toll-like receptor signaling pathway	0.113467	0.00384564	1	0.945131	2.41503	0
GeneGO	MB:GO.BP:11284	phagocytosis	0.113987	0.00172984	1	0.943143	2.76199	0
GO.BP	GO:0051897	positive regulation of protein kinase B signaling	0.114395	0.157476	1	0.941592	0.802786	0
GO.BP	GO:0042310	vasoconstriction	0.114395	0.32034	1	0.941592	0.494389	0
GO.MF	GO:0015267	channel activity	0.114497	0.585012	0.742357	0.941204	0.232835	0.129387
GO.MF	GO:0022834	ligand-gated channel activity	0.114497	0.838932	0.569534	0.941204	0.0762731	0.24448
GO.MF	GO:0015276	ligand-gated ion channel activity	0.114497	0.838932	0.569534	0.941204	0.0762731	0.24448
GeneGO	MB:OntolMaps:1175	Immune response_Generation of memory CD4+ T cells	0.11457	0.00581992	1	0.94093	2.23508	0
KEGG	hsa04145	Phagosome	0.114648	0.0296613	1	0.940633	1.52781	0
GO.MF	GO:0015318	inorganic molecular entity transmembrane transporter activity	0.114824	1	0.102251	0.939969	0	0.990334
GeneGO	MB:OntolMaps:1067	Nicotine signaling in dopaminergic neurons, Pt. 1 - cell body	0.114923	1	0.185761	0.939595	0	0.731046
GO.BP	GO:0034505	tooth mineralization	0.115531	0.0938691	1	0.937302	1.02748	0
GO.BP	GO:0021879	forebrain neuron differentiation	0.115585	0.274862	1	0.937098	0.560886	0
GO.BP	GO:0043949	regulation of cAMP-mediated signaling	0.115585	0.274862	1	0.937098	0.560886	0
GO.BP	GO:0030514	negative regulation of BMP signaling pathway	0.115585	0.951576	0.318452	0.937098	0.0215566	0.496956
GO.MF	GO:0022803	passive transmembrane transporter activity	0.115962	0.587347	0.742357	0.935686	0.231105	0.129387
GO.BP	GO:0002532	production of molecular mediator involved in inflammatory response	0.116367	0.0775151	1	0.934168	1.11061	0
GeneGO	MB:GO.BP:890	ion transmembrane transport	0.116381	0.933685	0.327173	0.934117	0.0297996	0.485223
GO.MF	GO:0046934	phosphatidylinositol-4,5-bisphosphate 3-kinase activity	0.116531	0.524845	0.884691	0.933558	0.279969	0.0532085
GeneGO	MB:ProcNetw:13	Signal Transduction_Cholecystokinin signaling	0.116585	0.509848	0.756489	0.933359	0.292559	0.121198
Reactome	R-HSA-8877330	RUNX1 and FOXP3 control the development of regulatory T lymphocytes (Tregs)	0.116598	0.0213988	1	0.933309	1.66961	0
Reactome	R-HSA-209968	Thyroxine biosynthesis	0.116598	1	0.696307	0.933309	0	0.157199
GO.BP	GO:0051928	positive regulation of calcium ion transport	0.117064	0.0177062	1	0.931577	1.75187	0
GeneGO	MB:GO.BP:10434	leukocyte migration involved in inflammatory response	0.117373	0.0241809	1	0.930431	1.61653	0
GeneGO	MB:GO.BP:9599	metanephric mesenchyme development	0.117373	0.0241809	1	0.930431	1.61653	0
GeneGO	MB:GO.BP:12512	negative regulation of T cell mediated immunity	0.117373	0.0241809	1	0.930431	1.61653	0
GeneGO	MB:GO.MF:2158	oxidoreductase activity, acting on NAD(P)H, oxygen as acceptor	0.117373	0.0241809	1	0.930431	1.61653	0
GeneGO	MB:GO.BP:2972	cellular response to follicle-stimulating hormone stimulus	0.117373	0.14516	1	0.930431	0.838154	0
GeneGO	MB:GO.BP:9117	response to herbicide	0.117373	0.541157	0.81254	0.930431	0.266677	0.0901551
GeneGO	MB:GO.MF:4170	heparan sulfate sulfotransferase activity	0.117373	1	0.0886312	0.930431	0	1.05241
GO.BP	GO:0010817	regulation of hormone levels	0.118354	0.459031	0.706133	0.926817	0.338158	0.151113
GO.CC	GO:0034702	ion channel complex	0.1186	1	0.0821146	0.925915	0	1.08558
GO.BP	GO:0006721	terpenoid metabolic process	0.118838	0.738892	0.447385	0.925044	0.131419	0.349319
GeneGO	MB:GO.BP:660	cellular response to interferon-gamma	0.119223	0.0168885	1	0.923641	1.77241	0
GeneGO	MB:GO.BP:12936	adenylate cyclase-modulating G-protein coupled receptor signaling pathway	0.120699	1	0.285113	0.918297	0	0.544984
GeneGO	MB:GO.CC:748	vesicle lumen	0.121432	0.105942	1	0.915665	0.974932	0
GeneGO	MB:OntolMaps:1248	IGF family, invasion and metastasis in colorectal cancer	0.121468	0.00815861	1	0.915537	2.08838	0
GeneGO	MB:OntolMaps:1020	Immunological synapse between dendritic and CD8+ T cells in allergic contact dermatitis	0.121468	0.00815861	1	0.915537	2.08838	0
Reactome	R-HSA-8874081	MET activates PTK2 signaling	0.122168	0.0100598	1	0.913043	1.99741	0
GO.BP	GO:2000404	regulation of T cell migration	0.122828	0.0467125	1	0.910704	1.33057	0
GO.BP	GO:0002534	cytokine production involved in inflammatory response	0.122828	0.152772	1	0.910704	0.815957	0
GO.BP	GO:0070373	negative regulation of ERK1 and ERK2 cascade	0.123731	0.332267	1	0.907521	0.478512	0
GO.BP	GO:0006898	receptor-mediated endocytosis	0.123804	0.071134	1	0.907266	1.14792	0
GeneGO	MB:GO.BP:6915	negative regulation of cytokine biosynthetic process	0.123808	0.0143075	1	0.90725	1.84444	0
GeneGO	MB:GO.BP:12152	regulation of neutrophil migration	0.123808	0.0143075	1	0.90725	1.84444	0
GeneGO	MB:GO.BP:666	peptide cross-linking	0.123808	0.220312	1	0.90725	0.656961	0
GO.BP	GO:1905521	regulation of macrophage migration	0.12406	0.0148003	1	0.906368	1.82973	0
GO.BP	GO:0045742	positive regulation of epidermal growth factor receptor signaling pathway	0.12406	0.226974	1	0.906368	0.644025	0
GO.BP	GO:0001704	formation of primary germ layer	0.124094	0.00646909	1	0.906248	2.18916	0
GO.BP	GO:0007565	female pregnancy	0.124502	0.108464	1	0.904823	0.964714	0
GO.BP	GO:0090288	negative regulation of cellular response to growth factor stimulus	0.124765	0.210422	1	0.903908	0.67691	0
GeneGO	MB:GO.BP:2399	regulation of T cell mediated immunity	0.124792	0.00652685	1	0.903813	2.1853	0
GeneGO	MB:GO.BP:3200	iron ion transport	0.124792	0.442363	0.905535	0.903813	0.354221	0.0430947
GeneGO	MB:GO.BP:7002	negative regulation of innate immune response	0.125338	0.0109656	1	0.901918	1.95997	0
GeneGO	MB:OntolMaps:490	Bacterial infections in CF airways	0.125338	0.0456785	1	0.901918	1.34029	0
GeneGO	MB:GO.BP:3799	positive regulation of alpha-beta T cell differentiation	0.125338	0.0456785	1	0.901918	1.34029	0
GeneGO	MB:OntolMaps:1399	IgE-dependent production of pro-inflammatory mediators by neutrophils in asthma	0.125338	0.153674	1	0.901918	0.8134	0
GO.CC	GO:0034703	cation channel complex	0.12612	1	0.237985	0.899215	0	0.62345
GeneGO	MB:ProcNetw:9	Inflammation_Histamine signaling	0.126303	0.0147541	1	0.898587	1.83109	0
GO.BP	GO:0046635	positive regulation of alpha-beta T cell activation	0.126648	0.0259401	1	0.897403	1.58603	0
GO.BP	GO:0032655	regulation of interleukin-12 production	0.126922	0.00899251	1	0.896464	2.04612	0
GO.BP	GO:0009581	detection of external stimulus	0.127658	0.181376	1	0.893953	0.74142	0
GO.BP	GO:0001525	angiogenesis	0.128179	0.0112137	1	0.892183	1.95025	0
GeneGO	MB:GO.BP:6439	positive regulation of synaptic transmission, glutamatergic	0.128846	0.100449	1	0.889931	0.998053	0
GeneGO	MB:GO.BP:2600	response to acidic pH	0.128846	0.356393	1	0.889931	0.448071	0
GeneGO	MB:GO.BP:6823	response to water	0.128846	0.858799	0.573683	0.889931	0.0661083	0.241328
GO.BP	GO:0002520	immune system development	0.129534	4.43122e-06	1	0.887617	5.35348	0
GO.BP	GO:0072075	metanephric mesenchyme development	0.129534	0.0279818	1	0.887617	1.55312	0
GO.BP	GO:0001911	negative regulation of leukocyte mediated cytotoxicity	0.129534	0.0279818	1	0.887617	1.55312	0
GO.BP	GO:2000484	positive regulation of interleukin-8 secretion	0.129534	0.0279818	1	0.887617	1.55312	0
GO.BP	GO:0070230	positive regulation of lymphocyte apoptotic process	0.129534	0.0279818	1	0.887617	1.55312	0
GO.BP	GO:0016114	terpenoid biosynthetic process	0.129534	1	0.276055	0.887617	0	0.559004
GeneGO	MB:GO.BP:3293	acute inflammatory response	0.130436	0.014348	1	0.884604	1.84321	0
GO.BP	GO:0048514	blood vessel morphogenesis	0.132339	0.0121829	1	0.878312	1.91425	0
GO.BP	GO:0002407	dendritic cell chemotaxis	0.133289	0.0216603	1	0.875207	1.66434	0
GO.BP	GO:0031664	regulation of lipopolysaccharide-mediated signaling pathway	0.133289	0.0216603	1	0.875207	1.66434	0
GO.BP	GO:0002367	cytokine production involved in immune response	0.133319	0.00385427	1	0.875109	2.41406	0
GO.BP	GO:0030316	osteoclast differentiation	0.133319	0.00385427	1	0.875109	2.41406	0
GO.BP	GO:0071347	cellular response to interleukin-1	0.133319	0.00581837	1	0.875109	2.2352	0
GO.BP	GO:0045582	positive regulation of T cell differentiation	0.133319	0.0158236	1	0.875109	1.8007	0
GO.BP	GO:0042269	regulation of natural killer cell mediated cytotoxicity	0.133319	0.0522837	1	0.875109	1.28163	0
GO.BP	GO:0006775	fat-soluble vitamin metabolic process	0.133319	0.165017	1	0.875109	0.78247	0
GO.BP	GO:0042472	inner ear morphogenesis	0.133319	0.383401	0.946623	0.875109	0.416346	0.0238229
GO.BP	GO:0051602	response to electrical stimulus	0.133319	0.408306	0.94857	0.875109	0.389014	0.0229308
GO.BP	GO:0048640	negative regulation of developmental growth	0.133319	0.773835	0.483687	0.875109	0.111352	0.315436
GO.BP	GO:0003009	skeletal muscle contraction	0.133319	1	0.192526	0.875109	0	0.715511
GeneGO	MB:OntolMaps:993	Extracellular matrix-regulated proliferation of airway smooth muscle cells in asthma	0.134616	0.00921339	1	0.870904	2.03558	0
GO.BP	GO:0002637	regulation of immunoglobulin production	0.134982	0.0280955	1	0.869723	1.55136	0
GO.BP	GO:0042531	positive regulation of tyrosine phosphorylation of STAT protein	0.134982	0.219462	1	0.869723	0.658641	0
GeneGO	MB:GO.BP:13311	retina homeostasis	0.135136	0.626143	0.726779	0.86923	0.203326	0.138597
GeneGO	MB:GO.MF:4150	substrate-specific transmembrane transporter activity	0.135167	0.784356	0.491583	0.869131	0.105487	0.308403
GO.BP	GO:0003018	vascular process in circulatory system	0.13522	0.226369	1	0.868957	0.645183	0
GO.MF	GO:0043395	heparan sulfate proteoglycan binding	0.135631	0.2596	1	0.867642	0.585695	0
GO.BP	GO:0001818	negative regulation of cytokine production	0.136202	0.00175304	1	0.865815	2.75621	0
GO.BP	GO:0006639	acylglycerol metabolic process	0.136277	1	0.0615785	0.865579	0	1.21057
GeneGO	MB:GO.BP:5586	axon guidance	0.137716	0.0891187	1	0.861017	1.05003	0
GeneGO	MB:GO.BP:1375	neuron projection guidance	0.137716	0.0891187	1	0.861017	1.05003	0
GeneGO	MB:GO.MF:2858	potassium ion transmembrane transporter activity	0.137732	0.0681538	1	0.860965	1.16651	0
GeneGO	MB:GO.BP:8205	negative regulation of ion transport	0.137732	0.143872	1	0.860965	0.842024	0
GeneGO	MB:GO.BP:5959	transition metal ion homeostasis	0.137732	0.266429	1	0.860965	0.574419	0
GeneGO	MB:GO.BP:4749	receptor-mediated endocytosis	0.138217	0.0698635	1	0.859438	1.15575	0
GO.BP	GO:0007259	JAK-STAT cascade	0.139749	0.0972447	1	0.854651	1.01213	0
GO.BP	GO:0006766	vitamin metabolic process	0.139749	0.0972447	1	0.854651	1.01213	0
GeneGO	MB:GO.BP:12964	negative regulation of adaptive immune response based on somatic recombination of immune receptors built from immunoglobulin superfamily domains	0.140262	0.0166005	1	0.85306	1.77988	0
GeneGO	MB:GO.BP:6386	negative regulation of interferon-gamma production	0.140262	0.0166005	1	0.85306	1.77988	0
GeneGO	MB:OntolMaps:958	Populations of skin dendritic cells involved in contact hypersensitivity	0.140262	0.0166005	1	0.85306	1.77988	0
GeneGO	MB:GO.BP:10915	cellular response to retinoic acid	0.140262	0.0457393	1	0.85306	1.33971	0
GeneGO	MB:GO.BP:3017	regulation of tyrosine phosphorylation of Stat3 protein	0.140262	0.166491	1	0.85306	0.77861	0
GeneGO	MB:GO.BP:2037	positive regulation of tyrosine phosphorylation of Stat3 protein	0.140262	0.239267	1	0.85306	0.621117	0
GeneGO	MB:OntolMaps:1367	Role of type 2 innate lymphoid cells in asthma	0.140262	0.239267	1	0.85306	0.621117	0
GeneGO	MB:GO.MF:3966	glycoprotein binding	0.140262	0.824275	0.572276	0.85306	0.0839277	0.242394
GO.BP	GO:0043367	CD4-positive, alpha-beta T cell differentiation	0.140452	0.00631859	1	0.852471	2.19938	0
GO.BP	GO:0044706	multi-multicellular organism process	0.140452	0.244592	1	0.852471	0.611558	0
GeneGO	MB:GO.BP:7470	response to virus	0.140711	0.00196717	1	0.851672	2.70616	0
GO.BP	GO:0034612	response to tumor necrosis factor	0.141271	0.0207658	1	0.849947	1.68265	0
GeneGO	MB:GO.BP:11593	female pregnancy	0.142418	0.109425	1	0.846434	0.960884	0
GO.BP	GO:0030335	positive regulation of cell migration	0.142621	0.000488566	1	0.845816	3.31108	0
GeneGO	MB:GO.BP:10009	negative regulation of natural killer cell mediated cytotoxicity	0.142951	0.0306652	1	0.844813	1.51335	0
GeneGO	MB:GO.BP:10935	negative regulation of natural killer cell mediated immunity	0.142951	0.0306652	1	0.844813	1.51335	0
GeneGO	MB:GO.BP:5187	positive regulation of toll-like receptor signaling pathway	0.142951	0.0306652	1	0.844813	1.51335	0
GeneGO	MB:GO.BP:5739	tryptophan metabolic process	0.142951	0.0306652	1	0.844813	1.51335	0
GeneGO	MB:GO.BP:11628	manganese ion transport	0.142951	0.168133	1	0.844813	0.774348	0
GeneGO	MB:GO.BP:679	maternal behavior	0.142951	0.168133	1	0.844813	0.774348	0
GeneGO	MB:GO.BP:7634	response to gravity	0.142951	0.168133	1	0.844813	0.774348	0
GeneGO	MB:GO.BP:9884	behavioral response to cocaine	0.142951	0.585509	0.853893	0.844813	0.232466	0.0685964
GeneGO	MB:GO.BP:5400	synaptic transmission	0.142951	1	0.114682	0.844813	0	0.940503
GeneGO	MB:GO.BP:9743	alkaloid metabolic process	0.142951	1	0.355843	0.844813	0	0.448742
GO.BP	GO:0051216	cartilage development	0.143047	0.179525	1	0.84452	0.745876	0
GO.BP	GO:0070588	calcium ion transmembrane transport	0.143576	0.0439559	1	0.842917	1.35698	0
GO.BP	GO:0006638	neutral lipid metabolic process	0.144105	1	0.0625578	0.84132	0	1.20372
GO.BP	GO:0003015	heart process	0.144817	1	0.00272812	0.83918	0	2.56414
Reactome	R-HSA-1222556	ROS, RNS production in phagocytes	0.145061	0.909245	0.865646	0.838451	0.0413192	0.0626595
GO.BP	GO:0045670	regulation of osteoclast differentiation	0.14558	0.00864189	1	0.836899	2.06339	0
GO.BP	GO:0032623	interleukin-2 production	0.14558	0.0305472	1	0.836899	1.51503	0
GO.BP	GO:0007584	response to nutrient	0.14558	0.0413975	1	0.836899	1.38303	0
GeneGO	MB:GO.BP:8700	regulation of interleukin-2 production	0.145695	0.0388775	1	0.836555	1.4103	0
GeneGO	MB:GO.BP:5897	positive regulation of tyrosine phosphorylation of STAT protein	0.145695	0.310667	1	0.836555	0.507705	0
GeneGO	MB:GO.BP:5533	negative regulation of blood pressure	0.145695	0.62595	0.763309	0.836555	0.20346	0.1173
GeneGO	MB:GO.BP:1471	regulation of anion transport	0.146402	0.861015	0.52117	0.834453	0.0649895	0.28302
GeneGO	MB:GO.CC:28	secretory granule lumen	0.146471	0.0887018	1	0.834247	1.05207	0
GO.BP	GO:0071622	regulation of granulocyte chemotaxis	0.146724	0.0145263	1	0.833499	1.83785	0
GO.BP	GO:0044060	regulation of endocrine process	0.146724	0.801453	0.579067	0.833499	0.0961217	0.237271
GeneGO	MB:GO.BP:7112	cytokine metabolic process	0.149	0.0239819	1	0.826813	1.62012	0
GeneGO	MB:GO.BP:5261	defense response to protozoan	0.149	0.0239819	1	0.826813	1.62012	0
GO.BP	GO:0050855	regulation of B cell receptor signaling pathway	0.150446	0.0258033	1	0.82262	1.58833	0
GO.BP	GO:0010758	regulation of macrophage chemotaxis	0.150446	0.0258033	1	0.82262	1.58833	0
GO.BP	GO:0010522	regulation of calcium ion transport into cytosol	0.150446	0.0407482	1	0.82262	1.38989	0
GO.BP	GO:0042537	benzene-containing compound metabolic process	0.150446	0.117923	1	0.82262	0.928401	0
GO.BP	GO:1900120	regulation of receptor binding	0.150446	0.843399	0.591878	0.82262	0.0739668	0.227768
GO.BP	GO:0034308	primary alcohol metabolic process	0.150446	1	0.158583	0.82262	0	0.799745
GO.BP	GO:0035902	response to immobilization stress	0.150446	1	0.187995	0.82262	0	0.725854
GO.BP	GO:0001568	blood vessel development	0.150793	0.00620693	1	0.821619	2.20712	0
GO.BP	GO:0032604	granulocyte macrophage colony-stimulating factor production	0.150793	0.0345402	1	0.821619	1.46168	0
GO.BP	GO:0010819	regulation of T cell chemotaxis	0.150793	0.0345402	1	0.821619	1.46168	0
GO.BP	GO:0060572	morphogenesis of an epithelial bud	0.150793	0.180449	1	0.821619	0.743645	0
GO.BP	GO:0006910	phagocytosis, recognition	0.150793	0.180449	1	0.821619	0.743645	0
GO.BP	GO:0002922	positive regulation of humoral immune response	0.150793	0.180449	1	0.821619	0.743645	0
GO.BP	GO:0002209	behavioral defense response	0.150793	0.261515	1	0.821619	0.582503	0
GO.BP	GO:0001662	behavioral fear response	0.150793	0.261515	1	0.821619	0.582503	0
GO.BP	GO:1901186	positive regulation of ERBB signaling pathway	0.150793	0.261515	1	0.821619	0.582503	0
GO.BP	GO:0090101	negative regulation of transmembrane receptor protein serine/threonine kinase signaling pathway	0.150793	0.443617	0.903159	0.821619	0.352992	0.0442358
GO.BP	GO:0006590	thyroid hormone generation	0.150793	0.565441	0.824487	0.821619	0.247613	0.0838163
GO.BP	GO:0001975	response to amphetamine	0.150793	0.587398	0.773784	0.821619	0.231068	0.11138
GO.BP	GO:0022408	negative regulation of cell-cell adhesion	0.151613	0.105985	1	0.819264	0.974757	0
GO.BP	GO:0051346	negative regulation of hydrolase activity	0.151979	0.251796	1	0.818215	0.598951	0
GeneGO	MB:GO.BP:4832	regulation of multi-organism process	0.153419	0.00249102	1	0.814121	2.60362	0
GeneGO	MB:GO.BP:10491	response to metal ion	0.153419	1	0.329938	0.814121	0	0.481567
GeneGO	MB:GO.BP:13931	positive regulation of cell differentiation	0.15404	0.00395046	1	0.812368	2.40335	0
GeneGO	MB:GO.BP:3566	regulation of interleukin-10 production	0.15404	0.0144009	1	0.812368	1.84161	0
GeneGO	MB:GO.BP:8691	response to vitamin D	0.15404	0.0144009	1	0.812368	1.84161	0
GeneGO	MB:GO.BP:8043	negative regulation of tumor necrosis factor production	0.15404	0.055697	1	0.812368	1.25417	0
GeneGO	MB:OntolMaps:1319	Complement pathway disruption in thrombotic microangiopathy	0.15404	0.17819	1	0.812368	0.749117	0
GeneGO	MB:OntolMaps:1114	Stem cells_Inflammatory response in ischemia-reperfusion injury during myocardial infarction	0.15404	0.17819	1	0.812368	0.749117	0
GeneGO	MB:GO.BP:11344	long-term synaptic potentiation	0.15404	0.442363	1	0.812368	0.354221	0
GO.BP	GO:0051607	defense response to virus	0.154492	0.00404796	1	0.811094	2.39276	0
GO.BP	GO:0051966	regulation of synaptic transmission, glutamatergic	0.154492	0.0332903	1	0.811094	1.47768	0
GO.MF	GO:0052813	phosphatidylinositol bisphosphate kinase activity	0.154896	0.587347	0.933654	0.80996	0.231105	0.0298142
GeneGO	MB:GO.BP:6312	cellular response to drug	0.154929	0.66487	0.756489	0.809868	0.177263	0.121198
GO.CC	GO:0005859	muscle myosin complex	0.155001	0.0561231	1	0.809665	1.25086	0
GO.CC	GO:0046658	anchored component of plasma membrane	0.155001	0.241771	1	0.809665	0.616596	0
GO.BP	GO:0001944	vasculature development	0.155278	0.00471044	1	0.808889	2.32694	0
Reactome	R-HSA-8854691	Interleukin-20 family signaling	0.156018	0.0164761	1	0.806826	1.78315	0
GeneGO	MB:GO.MF:1404	carboxylic acid binding	0.156269	0.368573	1	0.806128	0.433477	0
GO.BP	GO:0051924	regulation of calcium ion transport	0.156459	0.0739667	1	0.805598	1.13096	0
GO.BP	GO:0090092	regulation of transmembrane receptor protein serine/threonine kinase signaling pathway	0.156459	0.494054	0.824487	0.805598	0.306225	0.0838163
GO.MF	GO:0005509	calcium ion binding	0.157134	1	0.317143	0.80373	0	0.498745
GeneGO	MB:OntolMaps:1198	Development_G-CSF-induced myeloid differentiation	0.15716	0.0191739	1	0.803658	1.71729	0
GeneGO	MB:GO.BP:11102	membrane hyperpolarization	0.15716	1	0.0632464	0.803658	0	1.19896
GO.BP	GO:0032663	regulation of interleukin-2 production	0.157999	0.0465938	1	0.801345	1.33167	0
GO.BP	GO:0035249	synaptic transmission, glutamatergic	0.157999	0.139384	1	0.801345	0.855788	0
GO.BP	GO:0007260	tyrosine phosphorylation of STAT protein	0.157999	0.184444	1	0.801345	0.734136	0
GO.BP	GO:0097756	negative regulation of blood vessel diameter	0.157999	0.380283	1	0.801345	0.419893	0
GO.BP	GO:0001523	retinoid metabolic process	0.157999	0.517365	0.824487	0.801345	0.286203	0.0838163
GO.BP	GO:0045776	negative regulation of blood pressure	0.157999	0.822924	0.591878	0.801345	0.0846402	0.227768
GO.BP	GO:0055123	digestive system development	0.158116	0.379642	1	0.801024	0.420626	0
GeneGO	MB:GO.MF:765	potassium channel activity	0.158261	0.057286	1	0.800627	1.24195	0
GeneGO	MB:GO.BP:12411	positive regulation of lymphocyte mediated immunity	0.158684	0.00565423	1	0.799466	2.24763	0
GeneGO	MB:GO.BP:13500	positive regulation of interleukin-6 production	0.158684	0.00909934	1	0.799466	2.04099	0
GeneGO	MB:GO.BP:4991	negative regulation of leukocyte differentiation	0.158684	0.0183552	1	0.799466	1.73624	0
GeneGO	MB:GO.BP:9467	calcium ion transport into cytosol	0.158684	0.129884	1	0.799466	0.886446	0
GeneGO	MB:MetNetw:26	Alpha-L-fucosyl-(1-2)-D-galactose pathway	0.158684	0.131488	1	0.799466	0.881114	0
GeneGO	MB:GO.BP:612	negative regulation of developmental growth	0.158684	0.858799	0.581848	0.799466	0.0661083	0.23519
GeneGO	MB:GO.BP:446	regulation of protein transport	0.159416	0.103227	1	0.797469	0.986207	0
GeneGO	MB:OntolMaps:438	Muscle contraction_GPCRs in the regulation of smooth muscle tone	0.159416	0.335222	1	0.797469	0.474667	0
GO.CC	GO:0030017	sarcomere	0.159547	1	0.00124107	0.797111	0	2.9062
GO.CC	GO:1902495	transmembrane transporter complex	0.159547	1	0.0741222	0.797111	0	1.13005
GeneGO	MB:GO.CC:1029	basement membrane	0.159974	0.0403234	1	0.795951	1.39444	0
GeneGO	MB:GO.BP:206	positive regulation of nucleotide metabolic process	0.162295	0.20482	1	0.789695	0.688627	0
GeneGO	MB:GO.BP:4025	positive regulation of purine nucleotide metabolic process	0.162295	0.20482	1	0.789695	0.688627	0
GeneGO	MB:GO.BP:10353	negative regulation of secretion by cell	0.162295	0.272573	1	0.789695	0.564517	0
GeneGO	MB:GO.MF:3515	organic acid binding	0.162295	0.374136	1	0.789695	0.42697	0
GeneGO	MB:GO.MF:1329	gated channel activity	0.163485	0.24578	1	0.786522	0.609453	0
GeneGO	MB:GO.BP:6952	epithelial cell differentiation	0.163485	0.350908	1	0.786522	0.454807	0
GO.BP	GO:0040017	positive regulation of locomotion	0.16417	0.000711995	1	0.784705	3.14752	0
GO.BP	GO:0010959	regulation of metal ion transport	0.165579	0.363171	1	0.780995	0.439888	0
GeneGO	MB:GO.BP:5988	leukocyte homeostasis	0.165911	0.0075815	1	0.780124	2.12024	0
GO.MF	GO:0050664	oxidoreductase activity, acting on NAD(P)H, oxygen as acceptor	0.168041	0.0608233	1	0.774586	1.21593	0
GO.MF	GO:0034483	heparan sulfate sulfotransferase activity	0.168041	1	0.0841671	0.774586	0	1.07486
GO.BP	GO:0002718	regulation of cytokine production involved in immune response	0.1684	0.00861517	1	0.773658	2.06474	0
GO.BP	GO:0002230	positive regulation of defense response to virus by host	0.1684	0.0297231	1	0.773658	1.52691	0
GO.BP	GO:0071624	positive regulation of granulocyte chemotaxis	0.1684	0.0297231	1	0.773658	1.52691	0
GO.BP	GO:0043032	positive regulation of macrophage activation	0.1684	0.0297231	1	0.773658	1.52691	0
GO.BP	GO:0032461	positive regulation of protein oligomerization	0.1684	0.0297231	1	0.773658	1.52691	0
GO.BP	GO:0051279	regulation of release of sequestered calcium ion into cytosol	0.1684	0.0813225	1	0.773658	1.08979	0
GO.BP	GO:0070528	protein kinase C signaling	0.1684	0.132582	1	0.773658	0.877514	0
GO.BP	GO:0061217	regulation of mesonephros development	0.1684	0.132582	1	0.773658	0.877514	0
GO.BP	GO:0040007	growth	0.1684	0.252689	1	0.773658	0.597413	0
GO.BP	GO:0060047	heart contraction	0.1684	1	0.00207675	0.773658	0	2.68262
GeneGO	MB:GO.BP:2999	regulation of blood circulation	0.168468	1	0.392893	0.773484	0	0.405725
GeneGO	MB:GO.BP:7045	positive regulation of CD4-positive, alpha-beta T cell differentiation	0.169074	0.0283616	1	0.771923	1.54727	0
GeneGO	MB:GO.MF:503	lipopolysaccharide binding	0.169074	0.0380304	1	0.771923	1.41987	0
GeneGO	MB:GO.BP:6606	regulation of calcium ion transport into cytosol	0.169074	0.0431528	1	0.771923	1.36499	0
GeneGO	MB:GO.MF:4041	glycolipid binding	0.169074	0.125215	1	0.771923	0.902344	0
GeneGO	MB:GO.CC:1276	myosin II complex	0.169074	0.125215	1	0.771923	0.902344	0
GeneGO	MB:GO.BP:4186	regulation of metanephros development	0.169074	0.125215	1	0.771923	0.902344	0
GeneGO	MB:GO.BP:5992	glycosphingolipid biosynthetic process	0.169074	0.189728	1	0.771923	0.721869	0
GeneGO	MB:GO.BP:6467	parental behavior	0.169074	0.189728	1	0.771923	0.721869	0
GeneGO	MB:GO.BP:13361	positive regulation of kidney development	0.169074	0.189728	1	0.771923	0.721869	0
GeneGO	MB:GO.BP:3535	cellular glucuronidation	0.169074	0.414807	1	0.771923	0.382154	0
GeneGO	MB:GO.BP:1541	cytolysis	0.169074	0.414807	1	0.771923	0.382154	0
GeneGO	MB:GO.MF:705	oxidoreductase activity, acting on single donors with incorporation of molecular oxygen, incorporation of two atoms of oxygen	0.169074	0.414807	1	0.771923	0.382154	0
GeneGO	MB:GO.BP:10531	regulation of BMP signaling pathway	0.169074	0.541157	0.905535	0.771923	0.266677	0.0430947
GeneGO	MB:GO.BP:12040	cellular response to nitric oxide	0.169074	0.62595	0.905535	0.771923	0.20346	0.0430947
GeneGO	MB:GO.BP:7528	positive regulation of cellular response to insulin stimulus	0.169074	0.62595	0.905535	0.771923	0.20346	0.0430947
GeneGO	MB:GO.BP:2941	transepithelial transport	0.169074	0.62595	0.905535	0.771923	0.20346	0.0430947
GeneGO	MB:GO.CC:698	myofilament	0.169074	1	0.0878401	0.771923	0	1.05631
GeneGO	MB:GO.MF:1432	neuropeptide receptor activity	0.169074	1	0.114682	0.771923	0	0.940503
GeneGO	MB:GO.BP:2409	phenol-containing compound metabolic process	0.169074	1	0.237535	0.771923	0	0.624272
GeneGO	MB:OntolMaps:1009	NK cells in allergic contact dermatitis	0.170362	0.0130881	1	0.768628	1.88312	0
GeneGO	MB:GO.BP:12529	regulation of immunoglobulin production	0.170362	0.0464437	1	0.768628	1.33307	0
GeneGO	MB:GO.MF:2565	SH3/SH2 adaptor activity	0.170362	0.0464437	1	0.768628	1.33307	0
GeneGO	MB:GO.BP:11718	cytosolic calcium ion transport	0.170362	0.139707	1	0.768628	0.854782	0
GeneGO	MB:GO.BP:11379	learning	0.171822	1	0.458803	0.764922	0	0.338374
GO.BP	GO:0001960	negative regulation of cytokine-mediated signaling pathway	0.171993	0.345022	1	0.76449	0.462153	0
GO.BP	GO:0018108	peptidyl-tyrosine phosphorylation	0.172256	0.0943375	1	0.763825	1.02532	0
GO.BP	GO:0006936	muscle contraction	0.172256	0.962227	0.378131	0.763825	0.0167223	0.422357
GO.BP	GO:0006953	acute-phase response	0.172506	0.0184158	1	0.763197	1.73481	0
GO.BP	GO:0045824	negative regulation of innate immune response	0.172506	0.203309	1	0.763197	0.691844	0
GO.BP	GO:0060042	retina morphogenesis in camera-type eye	0.172506	0.455624	1	0.763197	0.341393	0
GO.BP	GO:0071773	cellular response to BMP stimulus	0.172506	0.870284	0.504607	0.763197	0.0603391	0.297047
GO.BP	GO:0071772	response to BMP	0.172506	0.870284	0.504607	0.763197	0.0603391	0.297047
GO.BP	GO:0006720	isoprenoid metabolic process	0.172506	1	0.40177	0.763197	0	0.396023
GeneGO	MB:GO.BP:620	regulation of T cell mediated cytotoxicity	0.17251	0.0224054	1	0.763184	1.64965	0
GeneGO	MB:GO.BP:857	regulation of defense response to virus by host	0.17251	0.0897202	1	0.763184	1.04711	0
GeneGO	MB:GO.BP:5013	superoxide metabolic process	0.17251	0.0897202	1	0.763184	1.04711	0
GO.BP	GO:0071417	cellular response to organonitrogen compound	0.172862	0.5676	0.745837	0.762299	0.245958	0.127356
GO.BP	GO:0043271	negative regulation of ion transport	0.1733	0.503739	0.875961	0.761202	0.297794	0.0575153
GeneGO	MB:GO.MF:737	inorganic cation transmembrane transporter activity	0.173629	0.608123	0.776397	0.760377	0.216009	0.109916
GO.BP	GO:0050851	antigen receptor-mediated signaling pathway	0.175308	0.00377738	1	0.756199	2.42281	0
Reactome	R-HSA-202733	Cell surface interactions at the vascular wall	0.175985	0.0277392	1	0.754524	1.55691	0
GO.BP	GO:0002577	regulation of antigen processing and presentation	0.176776	0.0423295	1	0.752576	1.37336	0
GO.BP	GO:0002709	regulation of T cell mediated immunity	0.177057	0.0118431	1	0.751887	1.92653	0
GO.BP	GO:0001101	response to acid chemical	0.17739	0.116968	1	0.751071	0.931934	0
GO.BP	GO:0048167	regulation of synaptic plasticity	0.17785	0.758564	0.609078	0.749947	0.120008	0.215327
KEGG	hsa05140	Leishmaniasis	0.178261	0.01303	1	0.748945	1.88506	0
GO.BP	GO:0046717	acid secretion	0.178443	0.363565	1	0.7485	0.439418	0
GO.CC	GO:0005775	vacuolar lumen	0.178606	0.0025103	1	0.748105	2.60027	0
GO.CC	GO:0005922	connexin complex	0.179048	0.40216	1	0.74703	0.395601	0
GO.CC	GO:0045177	apical part of cell	0.179048	1	0.314503	0.74703	0	0.502375
GO.CC	GO:0043292	contractile fiber	0.180007	1	0.00378565	0.744711	0	2.42186
GO.CC	GO:0042383	sarcolemma	0.180007	1	0.015316	0.744711	0	1.81486
GO.CC	GO:0044456	synapse part	0.180659	1	0.00116329	0.74314	0	2.93431
GO.BP	GO:0045598	regulation of fat cell differentiation	0.181373	0.716336	0.668524	0.741428	0.144883	0.174883
GeneGO	MB:GO.CC:1269	apical plasma membrane	0.18274	0.985201	0.500117	0.738166	0.00647509	0.300929
GeneGO	MB:GO.BP:5480	immune system development	0.182975	6.16087e-05	1	0.737609	4.21036	0
GeneGO	MB:OntolMaps:969	Role of osteoblasts in bone lesions formation in multiple myeloma	0.183118	0.0109851	1	0.73727	1.9592	0
GeneGO	MB:GO.BP:7141	negative regulation of developmental process	0.183118	0.0181638	1	0.73727	1.74079	0
GeneGO	MB:GO.BP:2636	regulation of blood pressure	0.183118	1	0.355843	0.73727	0	0.448742
GO.CC	GO:0045334	clathrin-coated endocytic vesicle	0.183263	0.296829	1	0.736926	0.527494	0
GeneGO	MB:GO.BP:1519	regulation of myeloid leukocyte differentiation	0.183398	0.0104078	1	0.736605	1.98264	0
GO.BP	GO:0072358	cardiovascular system development	0.18362	0.00591645	1	0.736081	2.22794	0
GO.BP	GO:2000514	regulation of CD4-positive, alpha-beta T cell activation	0.184209	0.0157354	1	0.734688	1.80312	0
GO.BP	GO:0046632	alpha-beta T cell differentiation	0.184209	0.0192264	1	0.734688	1.7161	0
GO.BP	GO:0070670	response to interleukin-4	0.184209	0.0261188	1	0.734688	1.58305	0
GO.BP	GO:0071276	cellular response to cadmium ion	0.184209	0.638092	0.815124	0.734688	0.195117	0.0887762
GO.BP	GO:0051930	regulation of sensory perception of pain	0.184209	0.638092	0.815124	0.734688	0.195117	0.0887762
GO.BP	GO:0048638	regulation of developmental growth	0.184209	0.776517	0.597786	0.734688	0.109849	0.223454
GeneGO	MB:GO.BP:5168	modification by host of symbiont morphology or physiology	0.18469	0.0184753	1	0.733557	1.73341	0
GeneGO	MB:OntolMaps:976	Interleukins-induced inflammatory signaling in normal and asthmatic airway epithelium	0.18469	0.0675762	1	0.733557	1.17021	0
GO.BP	GO:0018212	peptidyl-tyrosine modification	0.185082	0.100251	1	0.732635	0.998909	0
GO.BP	GO:1903522	regulation of blood circulation	0.185108	1	0.0479644	0.732576	0	1.31908
GeneGO	MB:OntolMaps:295	NAD metabolism	0.185911	0.0145378	1	0.730696	1.8375	0
GeneGO	MB:OntolMaps:1041	Memory CD8+ T cells in allergic contact dermatitis	0.185911	0.0507471	1	0.730696	1.29459	0
GeneGO	MB:OntolMaps:1334	Substance P-mediated inflammation and pain in Sickle cell disease	0.185911	0.0507471	1	0.730696	1.29459	0
GeneGO	MB:GO.BP:12350	ossification	0.185911	0.110764	1	0.730696	0.9556	0
GeneGO	MB:GO.BP:12857	regulation of calcium-mediated signaling	0.185911	0.148964	1	0.730696	0.826918	0
GO.BP	GO:0032653	regulation of interleukin-10 production	0.187463	0.0207658	1	0.727084	1.68265	0
GO.BP	GO:0002762	negative regulation of myeloid leukocyte differentiation	0.187463	0.0775151	1	0.727084	1.11061	0
GO.BP	GO:0042461	photoreceptor cell development	0.187463	0.471575	1	0.727084	0.326449	0
GO.BP	GO:0045671	negative regulation of osteoclast differentiation	0.187765	0.0346338	1	0.726385	1.4605	0
GO.BP	GO:0071223	cellular response to lipoteichoic acid	0.187765	0.0643552	1	0.726385	1.19142	0
GO.BP	GO:0038063	collagen-activated tyrosine kinase receptor signaling pathway	0.187765	0.0643552	1	0.726385	1.19142	0
GO.BP	GO:0032836	glomerular basement membrane development	0.187765	0.0643552	1	0.726385	1.19142	0
GO.BP	GO:0032621	interleukin-18 production	0.187765	0.0643552	1	0.726385	1.19142	0
GO.BP	GO:0035747	natural killer cell chemotaxis	0.187765	0.0643552	1	0.726385	1.19142	0
GO.BP	GO:0002645	positive regulation of tolerance induction	0.187765	0.0643552	1	0.726385	1.19142	0
GO.BP	GO:0045073	regulation of chemokine biosynthetic process	0.187765	0.0643552	1	0.726385	1.19142	0
GO.BP	GO:0045625	regulation of T-helper 1 cell differentiation	0.187765	0.0643552	1	0.726385	1.19142	0
GO.BP	GO:0070391	response to lipoteichoic acid	0.187765	0.0643552	1	0.726385	1.19142	0
GO.BP	GO:0072641	type I interferon secretion	0.187765	0.0643552	1	0.726385	1.19142	0
GO.BP	GO:0002220	innate immune response activating cell surface receptor signaling pathway	0.187765	0.120133	1	0.726385	0.920337	0
GO.BP	GO:0050818	regulation of coagulation	0.187765	0.212208	1	0.726385	0.673238	0
GO.BP	GO:0045741	positive regulation of epidermal growth factor-activated receptor activity	0.187765	0.345022	1	0.726385	0.462153	0
GO.BP	GO:0060513	prostatic bud formation	0.187765	0.345022	1	0.726385	0.462153	0
GO.BP	GO:0099566	regulation of postsynaptic cytosolic calcium ion concentration	0.187765	0.345022	1	0.726385	0.462153	0
GO.BP	GO:0098917	retrograde trans-synaptic signaling	0.187765	0.345022	1	0.726385	0.462153	0
GO.BP	GO:0060740	prostate gland epithelium morphogenesis	0.187765	0.420495	1	0.726385	0.376239	0
GO.BP	GO:0034764	positive regulation of transmembrane transport	0.187765	0.667492	0.712562	0.726385	0.175554	0.147177
GO.BP	GO:0051453	regulation of intracellular pH	0.187765	0.867084	0.609078	0.726385	0.061939	0.215327
GO.BP	GO:0007263	nitric oxide mediated signal transduction	0.187765	0.899193	0.616453	0.726385	0.0461473	0.2101
GO.BP	GO:0006570	tyrosine metabolic process	0.187765	1	0.13245	0.726385	0	0.877949
GeneGO	MB:ProcNetw:75	Inflammation_IL-10 anti-inflammatory response	0.188725	0.00921339	1	0.72417	2.03558	0
GeneGO	MB:GO.BP:2106	lymphocyte activation involved in immune response	0.190878	0.0234696	1	0.719244	1.62949	0
GeneGO	MB:GO.CC:1119	Golgi lumen	0.190878	0.0635506	1	0.719244	1.19688	0
GeneGO	MB:ProcNetw:79	Immune response_T helper cell differentiation	0.191013	0.00206571	1	0.718938	2.68493	0
GeneGO	MB:OntolMaps:199	Cell adhesion_Chemokines and adhesion	0.191013	0.00562897	1	0.718938	2.24957	0
GeneGO	MB:GO.BP:4877	leukocyte apoptotic process	0.191986	0.0328024	1	0.716731	1.48409	0
GeneGO	MB:MetNetw:101	Aminoacid metabolism_Tryptophan metabolism and transport	0.191986	0.140816	1	0.716731	0.851348	0
GeneGO	MB:GO.BP:3945	positive regulation of NF-kappaB import into nucleus	0.191986	0.140816	1	0.716731	0.851348	0
GeneGO	MB:GO.BP:13666	glucuronate metabolic process	0.191986	0.434941	1	0.716731	0.36157	0
GeneGO	MB:GO.MF:2070	oxidoreductase activity, acting on single donors with incorporation of molecular oxygen	0.191986	0.434941	1	0.716731	0.36157	0
GeneGO	MB:GO.BP:999	uronic acid metabolic process	0.191986	0.434941	1	0.716731	0.36157	0
GeneGO	MB:GO.BP:8187	behavioral defense response	0.192487	0.674288	0.853893	0.715599	0.171155	0.0685964
GeneGO	MB:GO.BP:6442	calcium ion-dependent exocytosis of neurotransmitter	0.192487	0.674288	0.853893	0.715599	0.171155	0.0685964
GeneGO	MB:GO.BP:10742	negative regulation of transport	0.193467	0.319516	1	0.713394	0.495508	0
GO.CC	GO:0030016	myofibril	0.193613	1	0.00236351	0.713066	0	2.62644
GO.CC	GO:1990351	transporter complex	0.193613	1	0.0821146	0.713066	0	1.08558
Reactome	R-HSA-1592389	Activation of Matrix Metalloproteinases	0.195098	0.0164761	1	0.709747	1.78315	0
GO.BP	GO:0048568	embryonic organ development	0.196559	0.18795	1	0.706508	0.725957	0
GO.BP	GO:0052547	regulation of peptidase activity	0.196559	0.18795	1	0.706508	0.725957	0
GO.BP	GO:0048534	hematopoietic or lymphoid organ development	0.196647	3.04294e-05	1	0.706313	4.51671	0
GO.BP	GO:0016042	lipid catabolic process	0.196647	0.993229	0.42211	0.706313	0.00295051	0.374575
GeneGO	MB:GO.MF:1897	lipase activity	0.197178	0.619352	0.892598	0.705142	0.208063	0.049344
GeneGO	MB:GO.BP:7196	monovalent inorganic cation homeostasis	0.197178	1	0.195671	0.705142	0	0.708474
GO.CC	GO:0031362	anchored component of external side of plasma membrane	0.198027	0.446791	1	0.703275	0.349896	0
GO.BP	GO:0009615	response to virus	0.19827	0.00406495	1	0.702744	2.39094	0
GeneGO	MB:GO.BP:8298	positive regulation of cytoplasmic transport	0.198529	0.201131	1	0.702176	0.696522	0
GO.BP	GO:0050691	regulation of defense response to virus by host	0.199607	0.0293083	1	0.699824	1.53301	0
GO.BP	GO:0002369	T cell cytokine production	0.199607	0.0293083	1	0.699824	1.53301	0
GO.BP	GO:0051931	regulation of sensory perception	0.199607	0.657153	0.824487	0.699824	0.182333	0.0838163
GeneGO	MB:GO.CC:1149	muscle myosin complex	0.199664	0.0456785	1	0.6997	1.34029	0
GeneGO	MB:GO.BP:7021	negative regulation of bone mineralization	0.199664	0.0456785	1	0.6997	1.34029	0
GeneGO	MB:GO.BP:5852	positive regulation of T-helper 1 type immune response	0.199664	0.0456785	1	0.6997	1.34029	0
GeneGO	MB:GO.BP:4107	regulation of interleukin-6 biosynthetic process	0.199664	0.0456785	1	0.6997	1.34029	0
GeneGO	MB:GO.CC:1184	connexon complex	0.199664	0.214918	1	0.6997	0.667727	0
GeneGO	MB:GO.BP:5143	renal absorption	0.199664	0.66487	0.939834	0.6997	0.177263	0.0269488
GO.BP	GO:2000147	positive regulation of cell motility	0.199758	0.000893508	1	0.699496	3.0489	0
GO.BP	GO:0051818	disruption of cells of other organism involved in symbiotic interaction	0.199758	0.051468	1	0.699496	1.28846	0
GO.BP	GO:0031342	negative regulation of cell killing	0.199758	0.051468	1	0.699496	1.28846	0
GO.BP	GO:0034143	regulation of toll-like receptor 4 signaling pathway	0.199758	0.051468	1	0.699496	1.28846	0
GO.BP	GO:0045861	negative regulation of proteolysis	0.199758	0.205829	1	0.699496	0.686494	0
GO.BP	GO:0090171	chondrocyte morphogenesis	0.199758	0.638092	0.903159	0.699496	0.195117	0.0442358
GO.BP	GO:0003414	chondrocyte morphogenesis involved in endochondral bone morphogenesis	0.199758	0.638092	0.903159	0.699496	0.195117	0.0442358
GO.BP	GO:0003429	growth plate cartilage chondrocyte morphogenesis	0.199758	0.638092	0.903159	0.699496	0.195117	0.0442358
GO.BP	GO:0006071	glycerol metabolic process	0.199758	1	0.0803624	0.699496	0	1.09495
GO.BP	GO:0048589	developmental growth	0.199858	0.601617	0.797284	0.699279	0.22068	0.0983867
GeneGO	MB:GO.BP:12248	regulation of immunoglobulin mediated immune response	0.199906	0.0209141	1	0.699174	1.67956	0
GeneGO	MB:GO.MF:1889	antigen binding	0.199906	0.0320835	1	0.699174	1.49372	0
GeneGO	MB:OntolMaps:1275	TGF-beta signaling via SMADs in breast cancer	0.199906	0.0747687	1	0.699174	1.12628	0
GeneGO	MB:GO.BP:3763	negative regulation of protein processing	0.199906	0.132523	1	0.699174	0.877709	0
GeneGO	MB:GO.BP:5278	cellular response to amino acid stimulus	0.199906	0.159911	1	0.699174	0.796123	0
GeneGO	MB:GO.BP:4532	response to cocaine	0.199906	0.704866	0.81254	0.699174	0.151894	0.0901551
GeneGO	MB:GO.BP:12115	positive regulation of blood pressure	0.199906	1	0.332465	0.699174	0	0.478254
GO.BP	GO:0070555	response to interleukin-1	0.200503	0.00893362	1	0.69788	2.04897	0
GeneGO	MB:GO.BP:13831	organ morphogenesis	0.200886	0.0582681	1	0.697049	1.23457	0
GeneGO	MB:GO.BP:13419	regulation of peptidase activity	0.201536	0.110683	1	0.695646	0.95592	0
GO.BP	GO:0007369	gastrulation	0.202924	0.0338024	1	0.692666	1.47105	0
GO.CC	GO:0043020	NADPH oxidase complex	0.204053	0.117052	1	0.690257	0.93162	0
GO.CC	GO:0016324	apical plasma membrane	0.204053	1	0.190814	0.690257	0	0.71939
GO.BP	GO:0052548	regulation of endopeptidase activity	0.205357	0.176892	1	0.68749	0.752292	0
GO.BP	GO:0016101	diterpenoid metabolic process	0.205357	0.57987	0.903159	0.68749	0.236669	0.0442358
GO.BP	GO:0051968	positive regulation of synaptic transmission, glutamatergic	0.206945	0.0406973	1	0.684144	1.39043	0
GO.BP	GO:0045577	regulation of B cell differentiation	0.206945	0.0406973	1	0.684144	1.39043	0
GO.BP	GO:0006706	steroid catabolic process	0.206945	0.448455	1	0.684144	0.348281	0
GO.CC	GO:0005796	Golgi lumen	0.207479	0.132045	1	0.683027	0.87928	0
GeneGO	MB:GO.BP:5731	positive regulation of peptidyl-tyrosine phosphorylation	0.207502	0.160128	1	0.682978	0.795532	0
GO.BP	GO:0050854	regulation of antigen receptor-mediated signaling pathway	0.208092	0.0193808	1	0.681745	1.71263	0
GeneGO	MB:GO.BP:8976	sensory perception of smell	0.208814	1	0.222935	0.680241	0	0.651823
GO.CC	GO:0016342	catenin complex	0.209106	1	0.00987233	0.679634	0	2.00558
GO.BP	GO:1903035	negative regulation of response to wounding	0.209407	0.231895	1	0.679008	0.634709	0
GO.BP	GO:0050868	negative regulation of T cell activation	0.210024	0.0236596	1	0.677732	1.62599	0
GO.BP	GO:1904427	positive regulation of calcium ion transmembrane transport	0.210227	0.135645	1	0.677312	0.867596	0
GO.BP	GO:0014068	positive regulation of phosphatidylinositol 3-kinase signaling	0.210227	0.551074	0.983293	0.677312	0.25879	0.00731719
GO.BP	GO:0060420	regulation of heart growth	0.210227	0.551074	0.983293	0.677312	0.25879	0.00731719
GeneGO	MB:GO.BP:5119	hematopoietic or lymphoid organ development	0.210653	0.000139172	1	0.676433	3.85645	0
GO.BP	GO:0042593	glucose homeostasis	0.211213	1	0.21817	0.675279	0	0.661206
GeneGO	MB:GO.BP:13023	iron ion homeostasis	0.212217	0.492897	1	0.673221	0.307243	0
GeneGO	MB:GO.BP:3496	negative regulation of T cell activation	0.213424	0.0267993	1	0.670757	1.57188	0
GeneGO	MB:GO.BP:2419	negative regulation of B cell activation	0.213424	0.0291205	1	0.670757	1.5358	0
GeneGO	MB:GO.BP:12486	skeletal system development	0.213424	0.0586941	1	0.670757	1.23141	0
GeneGO	MB:GO.BP:12845	glomerular basement membrane development	0.213424	0.0665431	1	0.670757	1.1769	0
GeneGO	MB:GO.BP:276	positive regulation of interleukin-8 secretion	0.213424	0.0665431	1	0.670757	1.1769	0
GeneGO	MB:GO.BP:6387	regulation of hypersensitivity	0.213424	0.0665431	1	0.670757	1.1769	0
GeneGO	MB:GO.BP:1560	regulation of isotype switching to IgG isotypes	0.213424	0.0665431	1	0.670757	1.1769	0
GeneGO	MB:GO.BP:11990	negative regulation of interleukin-6 production	0.213424	0.108941	1	0.670757	0.962807	0
GeneGO	MB:GO.BP:10671	regulation of peptidyl-tyrosine phosphorylation	0.213424	0.186912	1	0.670757	0.728362	0
GeneGO	MB:GO.BP:3591	nerve development	0.213424	0.217903	1	0.670757	0.661738	0
GeneGO	MB:GO.BP:9648	regulation of coagulation	0.213424	0.605981	0.965307	0.670757	0.217541	0.0153347
GeneGO	MB:GO.BP:10630	skeletal muscle adaptation	0.213424	1	0.195671	0.670757	0	0.708474
GeneGO	MB:OntolMaps:1071	Serotonin modulation of dopamine release in nicotine addiction	0.213424	1	0.253879	0.670757	0	0.595374
GeneGO	MB:GO.BP:7896	dibenzo-p-dioxin metabolic process	0.213424	1	0.667771	0.670757	0	0.175372
GeneGO	MB:GO.MF:371	dopamine binding	0.213424	1	0.667771	0.670757	0	0.175372
GeneGO	MB:GO.BP:13886	gastric acid secretion	0.213424	1	0.667771	0.670757	0	0.175372
GeneGO	MB:GO.BP:9620	negative regulation of receptor binding	0.213424	1	0.667771	0.670757	0	0.175372
GeneGO	MB:GO.BP:393	negative regulation of T cell proliferation	0.213932	0.0179924	1	0.669724	1.74491	0
GeneGO	MB:GO.BP:7534	positive regulation of cell killing	0.213932	0.0179924	1	0.669724	1.74491	0
GeneGO	MB:GO.BP:9134	decidualization	0.213932	0.0384249	1	0.669724	1.41539	0
GeneGO	MB:GO.BP:6805	lymph node development	0.213932	0.0384249	1	0.669724	1.41539	0
GeneGO	MB:GO.BP:4925	response to tumor necrosis factor	0.213932	0.0499135	1	0.669724	1.30178	0
GeneGO	MB:GO.MF:1066	fibronectin binding	0.213932	0.156149	1	0.669724	0.806461	0
GeneGO	MB:ProcNetw:47	Neurophysiological process_Olfactory transduction	0.213932	0.825658	0.740573	0.669724	0.0831997	0.130432
GO.MF	GO:0005154	epidermal growth factor receptor binding	0.215132	1	0.317143	0.667295	0	0.498745
GeneGO	MB:OntolMaps:929	Influence of bone marrow cell environment on progression of multiple myeloma	0.215809	0.0234992	1	0.665931	1.62895	0
GeneGO	MB:GO.BP:13591	regulation of B cell mediated immunity	0.215809	0.0234992	1	0.665931	1.62895	0
GeneGO	MB:GO.BP:5675	acute-phase response	0.215809	0.0821313	1	0.665931	1.08549	0
GeneGO	MB:GO.BP:11187	intermediate filament-based process	0.215809	0.230144	1	0.665931	0.638	0
GeneGO	MB:OntolMaps:957	Role of proinflammatory cytokines in activation of p53 in major depressive disorder	0.215809	0.526366	1	0.665931	0.278712	0
GO.BP	GO:0032613	interleukin-10 production	0.216076	0.0259401	1	0.665394	1.58603	0
GO.BP	GO:0030850	prostate gland development	0.216076	0.244224	1	0.665394	0.612212	0
GO.BP	GO:0007631	feeding behavior	0.217102	1	0.0479644	0.663336	0	1.31908
GO.BP	GO:0034122	negative regulation of toll-like receptor signaling pathway	0.217384	0.0332373	1	0.662773	1.47837	0
GO.BP	GO:1900015	regulation of cytokine production involved in inflammatory response	0.217384	0.338197	1	0.662773	0.470831	0
GO.BP	GO:0098742	cell-cell adhesion via plasma-membrane adhesion molecules	0.218019	1	0.0813198	0.661506	0	1.0898
GO.BP	GO:0033500	carbohydrate homeostasis	0.218679	1	0.221219	0.660194	0	0.655177
GO.BP	GO:0032526	response to retinoic acid	0.221236	0.299532	1	0.655143	0.523556	0
GeneGO	MB:GO.BP:1768	regulation of cyclic nucleotide metabolic process	0.222052	0.608974	0.944113	0.653545	0.215401	0.0249759
GeneGO	MB:GO.BP:12904	muscle organ development	0.222148	0.66487	0.853893	0.653357	0.177263	0.0685964
GO.BP	GO:0045682	regulation of epidermis development	0.222313	0.454156	1	0.653036	0.342795	0
GeneGO	MB:GO.BP:13232	inorganic cation transmembrane transport	0.222985	0.415828	1	0.651725	0.381086	0
GeneGO	MB:GO.BP:5109	regulation of synaptic plasticity	0.223474	0.581416	1	0.650773	0.235513	0
GO.CC	GO:0008021	synaptic vesicle	0.223866	1	0.0137182	0.650012	0	1.8627
GO.CC	GO:0098978	glutamatergic synapse	0.223866	1	0.0712305	0.650012	0	1.14733
GO.BP	GO:0060761	negative regulation of response to cytokine stimulus	0.223883	0.405833	1	0.649978	0.391653	0
KEGG	hsa05322	Systemic lupus erythematosus	0.225567	0.0989314	1	0.646724	1.00467	0
GO.BP	GO:0051235	maintenance of location	0.225964	0.0106456	1	0.64596	1.97283	0
GO.BP	GO:1902107	positive regulation of leukocyte differentiation	0.225964	0.0135321	1	0.64596	1.86863	0
GO.BP	GO:0032647	regulation of interferon-alpha production	0.225964	0.0465938	1	0.64596	1.33167	0
GO.BP	GO:0072074	kidney mesenchyme development	0.225964	0.0619331	1	0.64596	1.20808	0
GO.BP	GO:0008277	regulation of G protein-coupled receptor signaling pathway	0.225964	0.0794628	1	0.64596	1.09984	0
GO.BP	GO:0042033	chemokine biosynthetic process	0.225964	0.0809974	1	0.64596	1.09153	0
GO.BP	GO:0050755	chemokine metabolic process	0.225964	0.0809974	1	0.64596	1.09153	0
GO.BP	GO:0032490	detection of molecule of bacterial origin	0.225964	0.0809974	1	0.64596	1.09153	0
GO.BP	GO:0031665	negative regulation of lipopolysaccharide-mediated signaling pathway	0.225964	0.0809974	1	0.64596	1.09153	0
GO.BP	GO:0045060	negative thymic T cell selection	0.225964	0.0809974	1	0.64596	1.09153	0
GO.BP	GO:0070234	positive regulation of T cell apoptotic process	0.225964	0.0809974	1	0.64596	1.09153	0
GO.BP	GO:0042535	positive regulation of tumor necrosis factor biosynthetic process	0.225964	0.0809974	1	0.64596	1.09153	0
GO.BP	GO:0060340	positive regulation of type I interferon-mediated signaling pathway	0.225964	0.0809974	1	0.64596	1.09153	0
GO.BP	GO:0032494	response to peptidoglycan	0.225964	0.0809974	1	0.64596	1.09153	0
GO.BP	GO:0042368	vitamin D biosynthetic process	0.225964	0.0809974	1	0.64596	1.09153	0
GO.BP	GO:0072606	interleukin-8 secretion	0.225964	0.177137	1	0.64596	0.751691	0
GO.BP	GO:0052695	cellular glucuronidation	0.225964	0.252689	1	0.64596	0.597413	0
GO.BP	GO:0071731	response to nitric oxide	0.225964	0.252689	1	0.64596	0.597413	0
GO.BP	GO:0060541	respiratory system development	0.225964	0.364652	1	0.64596	0.438121	0
GO.BP	GO:0021889	olfactory bulb interneuron differentiation	0.225964	0.383401	1	0.64596	0.416346	0
GO.BP	GO:0051354	negative regulation of oxidoreductase activity	0.225964	0.465925	1	0.64596	0.331684	0
GO.BP	GO:0060512	prostate gland morphogenesis	0.225964	0.465925	1	0.64596	0.331684	0
GO.BP	GO:0003422	growth plate cartilage morphogenesis	0.225964	0.667492	0.946623	0.64596	0.175554	0.0238229
GO.BP	GO:0072079	nephron tubule formation	0.225964	0.667492	0.946623	0.64596	0.175554	0.0238229
GO.BP	GO:0019098	reproductive behavior	0.225964	0.955102	0.668524	0.64596	0.0199504	0.174883
GO.BP	GO:0010459	negative regulation of heart rate	0.225964	1	0.16225	0.64596	0	0.789815
GO.BP	GO:0032230	positive regulation of synaptic transmission, GABAergic	0.225964	1	0.651692	0.64596	0	0.185958
GeneGO	MB:GO.BP:9947	hemopoiesis	0.227849	0.000358078	1	0.642353	3.44602	0
GeneGO	MB:GO.BP:8521	amine catabolic process	0.227849	0.0541527	1	0.642353	1.26638	0
GeneGO	MB:GO.BP:1714	cellular biogenic amine catabolic process	0.227849	0.0541527	1	0.642353	1.26638	0
GeneGO	MB:OntolMaps:354	Immune response_Oncostatin M signaling via JAK-Stat in mouse cells	0.227849	0.0541527	1	0.642353	1.26638	0
GeneGO	MB:GO.BP:2077	kidney mesenchyme development	0.227849	0.0541527	1	0.642353	1.26638	0
GeneGO	MB:GO.BP:6098	modulation of growth of symbiont involved in interaction with host	0.227849	0.0541527	1	0.642353	1.26638	0
GeneGO	MB:GO.BP:8654	negative regulation of growth of symbiont in host	0.227849	0.0541527	1	0.642353	1.26638	0
GeneGO	MB:GO.BP:7750	negative regulation of growth of symbiont involved in interaction with host	0.227849	0.0541527	1	0.642353	1.26638	0
GeneGO	MB:GO.BP:6014	regulation of antigen processing and presentation	0.227849	0.0541527	1	0.642353	1.26638	0
GeneGO	MB:GO.BP:6395	regulation of growth of symbiont in host	0.227849	0.0541527	1	0.642353	1.26638	0
GeneGO	MB:GO.BP:11504	regulation of tolerance induction	0.227849	0.0541527	1	0.642353	1.26638	0
GeneGO	MB:OntolMaps:999	Role of GITR in skin sensitization	0.227849	0.0541527	1	0.642353	1.26638	0
GeneGO	MB:GO.BP:4563	sleep	0.227849	0.239267	1	0.642353	0.621117	0
GeneGO	MB:GO.BP:4515	nitric oxide mediated signal transduction	0.227849	0.702505	0.988729	0.642353	0.153351	0.00492288
GeneGO	MB:GO.BP:2337	regulation of ion transmembrane transport	0.227849	0.752992	0.776397	0.642353	0.12321	0.109916
GeneGO	MB:OntolMaps:280	Catecholamine metabolism	0.227849	1	0.144063	0.642353	0	0.841448
GeneGO	MB:OntolMaps:460	Catecholamine metabolism / Human version	0.227849	1	0.144063	0.642353	0	0.841448
GeneGO	MB:OntolMaps:230	Tyrosine metabolism p.1 (dopamine)	0.227849	1	0.144063	0.642353	0	0.841448
GO.BP	GO:0002831	regulation of response to biotic stimulus	0.227951	0.00620437	1	0.642159	2.2073	0
GO.BP	GO:0043030	regulation of macrophage activation	0.227984	0.0285033	1	0.642096	1.5451	0
GO.BP	GO:0045058	T cell selection	0.227984	0.0285033	1	0.642096	1.5451	0
[truncated: 12,283 more rows]
