# Supplementary material for: A Hidradenitis Suppurativa molecular disease signature derived from patient samples by high-throughput RNA sequencing and re-analysis of previously reported transcriptomic data sets
Source: PLoS One. 2023 Apr 6;18(4):e0284047. doi: 10.1371/journal.pone.0284047 (PMC10079067; doi:10.1371/journal.pone.0284047)
Supplement: S4 Table — (XLSX) [file pone.0284047.s004.xlsx]

## Sheet: HS_signatures
			log2 fold changes										linear fold changes										raw p-values										false discovery rate										changed?
Entrez gene ID	gene symbol	gene name	GSE128637_LS vs vs. NN	GSE137141_LS vs vs. NL	GSE137141_LS vs. NN	GSE144801_LS vs. NL	GSE148027_LS vs. NL	GSE148027_LS vs. NN	GSE154773_LS vs. NL	GSE155176_LS_vs_NL	GSE155176_LS_vs_NN	GSE72702_LS vs. NL	GSE128637_LS vs vs. NN	GSE137141_LS vs vs. NL	GSE137141_LS vs. NN	GSE144801_LS vs. NL	GSE148027_LS vs. NL	GSE148027_LS vs. NN	GSE154773_LS vs. NL	GSE155176_LS_vs_NL	GSE155176_LS_vs_NN	GSE72702_LS vs. NL	GSE128637_LS vs vs. NN	GSE137141_LS vs vs. NL	GSE137141_LS vs. NN	GSE144801_LS vs. NL	GSE148027_LS vs. NL	GSE148027_LS vs. NN	GSE154773_LS vs. NL	GSE155176_LS_vs_NL	GSE155176_LS_vs_NN	GSE72702_LS vs. NL	GSE128637_LS vs vs. NN	GSE137141_LS vs vs. NL	GSE137141_LS vs. NN	GSE144801_LS vs. NL	GSE148027_LS vs. NL	GSE148027_LS vs. NN	GSE154773_LS vs. NL	GSE155176_LS_vs_NL	GSE155176_LS_vs_NN	GSE72702_LS vs. NL	GSE128637_LS vs vs. NN	GSE137141_LS vs vs. NL	GSE137141_LS vs. NN	GSE144801_LS vs. NL	GSE148027_LS vs. NL	GSE148027_LS vs. NN	GSE154773_LS vs. NL
57016	AKR1B10	aldo-keto reductase family 1 member B10	2.32441	2.28119	2.89106	0.972077	1.60651	3.00065	3.93619	5.64342	6.13617	3.27602	5.0086	4.8608	7.41816	1.96166	3.04514	8.0036	15.3078	49.985	70.3351	9.68678	0.00632913	0.00267792	0.0020601	0.33211	0.000610572	8.5846e-05	3.5385e-24	2.4054e-111	1.83939e-146	5.67795e-07	0.0451846	0.144235	0.047253	0.999088	0.00211664	0.000975858	1.21281e-21	4.4079e-107	3.37069e-142	0.000115684	yes	-	yes	-	yes	yes	yes
939	CD27	CD27 molecule	1.47484	1.01506	1.59038	-0.044021	2.14562	2.61777	3.28724	4.13956	4.48464	1.33562	2.77954	2.02099	3.01128	-1.03098	4.42483	6.13799	9.7624	17.6251	22.3877	2.52383	0.000170329	0.0116132	0.000689345	0.877931	3.64901e-09	2.1106e-07	9.51195e-18	7.58392e-21	1.65077e-26	0.00162427	0.00503263	0.167101	0.0318812	0.999088	1.28161e-07	1.24574e-05	9.5531e-16	2.74655e-19	1.07445e-24	0.0109228	yes	-	yes	-	yes	yes	yes
963	CD53	CD53 molecule	1.16843	0.638856	1.16332	-0.486459	1.03872	1.37092	1.91002	3.67166	3.16741	1.42166	2.24767	1.55709	2.23972	-1.401	2.05441	2.58635	3.75815	12.7432	8.98435	2.67894	0.00150797	0.00994751	0.00303485	0.467335	1.07901e-10	2.14521e-09	3.06874e-11	6.45828e-26	5.01949e-22	1.35477e-05	0.0184857	0.162414	0.0555091	0.999088	1.09086e-08	4.66014e-07	9.25464e-10	4.19674e-24	2.05317e-20	0.000535408	yes	-	yes	-	yes	yes	yes
1123	CHN1	chimerin 1	1.96153	0.763577	1.09055	1.02476	2.05155	1.78662	2.21426	3.08292	2.4368	2.07611	3.89476	1.69769	2.12955	2.03463	4.1455	3.45006	4.64044	8.47328	5.41439	4.21669	0.000134158	0.0430838	0.0084086	0.109853	1.21052e-12	5.008e-08	1.55972e-22	7.40159e-19	8.01444e-14	8.45631e-07	0.00431986	0.225976	0.0866556	0.999088	8.829e-10	4.43344e-06	3.91616e-20	2.08347e-17	1.19112e-12	0.00013214	yes	-	yes	-	yes	yes	yes
1289	COL5A1	collagen type V alpha 1 chain	1.66183	0.752327	1.28117	0.503522	1.30918	2.06927	2.90833	1.27955	1.50733	1.26941	3.16417	1.68451	2.43036	1.41767	2.478	4.19674	7.50746	2.42763	2.84284	2.41063	0.0035172	0.00693176	0.000523325	0.559601	2.4599e-07	1.87676e-07	5.1368e-14	1.10722e-05	3.99228e-08	5.75128e-05	0.0315508	0.151372	0.0288024	0.999088	3.03174e-06	1.13394e-05	2.66632e-12	4.58836e-05	2.58328e-07	0.0012501	yes	-	yes	-	yes	yes	yes
1290	COL5A2	collagen type V alpha 2 chain	1.71748	1.33396	2.06202	0.680953	1.77719	2.09775	2.75311	2.6412	2.30953	1.52501	3.28862	2.52094	4.17571	1.6032	3.42758	4.2804	6.74167	6.23852	4.95721	2.87788	0.00181489	0.00515795	0.000467484	0.0469325	4.9273e-10	5.96466e-08	6.48663e-18	1.14428e-17	2.01871e-15	3.36603e-06	0.0206658	0.151019	0.0278109	0.999088	3.05298e-08	5.05437e-06	6.79931e-16	2.73032e-16	3.70298e-14	0.000258028	yes	-	yes	-	yes	yes	yes
56265	CPXM1	carboxypeptidase X, M14 family member 1	1.53817	0.530996	2.24089	0.32458	3.97778	4.81085	3.48915	4.41349	3.06902	1.76014	2.90427	1.44493	4.72687	1.2523	15.7554	28.068	11.229	21.3104	8.39201	3.38731	0.000600278	0.0708981	1.66418e-05	0.298562	3.58362e-11	3.59125e-09	1.59504e-28	1.38463e-14	1.20672e-08	3.79456e-07	0.010737	0.271906	0.009848	0.999088	5.76257e-09	6.85426e-07	1.37767e-25	2.18548e-13	8.43369e-08	0.000101243	yes	-	yes	-	yes	yes	yes
10563	CXCL13	C-X-C motif chemokine ligand 13	2.70218	0.620265	1.02991	1.8473	6.10457	6.30383	5.56912	10.2212	8.88616	1.72108	6.50786	1.53716	2.0419	3.59826	68.811	79.0025	47.4758	1193.64	473.151	3.29683	0.000722856	0.0480703	0.00309979	0.0749066	1.64205e-12	3.52779e-09	3.64474e-11	2.47071e-35	5.63591e-34	0.00864559	0.0120385	0.234969	0.0560057	0.999088	9.56563e-10	6.79666e-07	1.08703e-09	4.5733e-33	7.8241e-32	0.0367036	yes	-	yes	-	yes	yes	yes
94240	EPSTI1	epithelial stromal interaction 1	2.13489	0.398698	1.03714	-0.228799	1.74831	1.63325	2.07883	3.85731	4.21946	1.31168	4.39202	1.31832	2.05215	-1.17186	3.35965	3.1021	4.22463	14.4933	18.6288	2.4823	5.4518e-05	0.0245189	8.0739e-05	0.537724	3.77557e-09	1.07605e-05	1.1181e-10	8.5038e-27	2.66717e-35	1.3043e-06	0.0025304	0.191416	0.0159125	0.999088	1.29977e-07	0.000215423	2.92776e-09	5.92517e-25	4.17743e-33	0.000157086	yes	-	yes	-	yes	yes	yes
2191	FAP	fibroblast activation protein alpha	1.05975	0.932427	1.59717	0.408715	2.25972	2.07302	2.50768	4.24261	2.10543	1.18098	2.08457	1.90848	3.02549	1.3275	4.789	4.20765	5.68705	18.9301	4.30325	2.2673	0.0142239	0.00189073	0.000317344	0.344137	3.57779e-11	3.57553e-07	4.00675e-13	5.95487e-18	4.4697e-06	0.00438386	0.0762625	0.144235	0.024133	0.999088	5.76257e-09	1.84859e-05	1.7269e-11	1.49279e-16	2.04461e-05	0.0220892	yes	-	yes	-	yes	yes	yes
3001	GZMA	granzyme A	1.77229	0.482116	1.12145	0.57564	1.75961	2.31926	2.49488	4.89292	3.97216	1.47827	3.41595	1.39679	2.17565	1.49034	3.38607	4.99077	5.6368	29.7108	15.6943	2.78614	0.000143533	0.0909002	0.00417463	0.176834	2.88794e-10	5.58717e-09	1.13496e-09	1.01554e-20	3.38386e-16	7.93386e-05	0.00452841	0.303517	0.0637503	0.999088	2.05859e-08	9.50844e-07	2.36328e-08	3.62056e-19	6.87463e-15	0.00153494	yes	-	yes	-	yes	yes	yes
3002	GZMB	granzyme B	1.48767	0.73909	1.6196	0.0759784	3.14397	4.72785	2.83372	5.68939	4.68555	2.99559	2.80436	1.66912	3.07291	1.05408	8.83952	26.4987	7.12912	51.6034	25.7331	7.9756	0.00217211	0.0107066	0.00227004	0.872538	1.32739e-10	2.44113e-10	1.99272e-10	6.33107e-31	3.02519e-25	7.03564e-07	0.02307	0.163939	0.0489926	0.999088	1.26084e-08	9.58707e-08	4.95724e-09	6.90576e-29	1.75989e-23	0.000122048	yes	-	yes	-	yes	yes	yes
3575	IL7R	interleukin 7 receptor	1.82642	1.39963	2.41226	0.153695	1.84035	2.28162	2.45893	2.79779	2.17754	1.79757	3.54655	2.63834	5.32308	1.11242	3.58097	4.86224	5.49807	6.95374	4.52382	3.47634	0.000254259	0.00197702	0.0001903	0.763272	5.61759e-07	1.39753e-05	3.62005e-09	2.97745e-18	5.65059e-13	3.72308e-05	0.00636838	0.144235	0.0199657	0.999088	5.85319e-06	0.000262561	6.563e-08	7.76128e-17	7.48173e-12	0.000964676	yes	-	yes	-	yes	yes	yes
374454	KRT77	keratin 77	-3.32662	-1.52086	-3.00884	-0.549616	-1.91597	-1.58826	-1.36617	-5.20026	-5.73139	-2.19064	-10.0326	-2.86962	-8.04915	-1.4637	-3.77367	-3.00687	-2.57786	-36.7651	-53.1276	-4.56506	3.82258e-08	0.0124095	0.000147066	0.229902	0.000153503	0.0233458	0.0214424	2.22386e-38	8.28155e-52	0.000215386	5.54766e-05	0.169427	0.0186695	0.999088	0.000642252	0.0687034	0.0533846	5.66003e-36	4.89547e-49	0.00283712	yes	-	yes	-	yes	yes	yes
11025	LILRB3	leukocyte immunoglobulin like receptor B3	1.32849	0.668555	1.38242	0.478526	1.79317	2.39088	1.09696	4.81414	3.40051	1.08037	2.51139	1.58948	2.60706	1.39332	3.46574	5.24476	2.13904	28.132	10.5598	2.11459	0.00456557	0.0380011	0.000869614	0.222296	1.92078e-08	2.36098e-07	0.00945939	6.37587e-36	7.8632e-22	1.94712e-05	0.0368992	0.216495	0.0342289	0.999088	4.27299e-07	1.36203e-05	0.0270511	1.26411e-33	3.13246e-20	0.000657039	yes	-	yes	-	yes	yes	yes
9450	LY86	lymphocyte antigen 86	1.11347	0.650846	1.11934	0.178848	1.99471	1.47214	2.05702	2.01562	1.35684	1.45969	2.16365	1.57009	2.17248	1.13198	3.98536	2.77433	4.16126	4.04353	2.56123	2.7505	0.000408447	0.000826448	0.000265823	0.576976	4.84098e-10	5.04517e-05	5.1708e-12	2.615e-09	1.85513e-05	3.24465e-06	0.00839963	0.144235	0.023259	0.999088	3.03259e-08	0.000659618	1.79218e-10	1.9712e-08	7.57131e-05	0.000258028	yes	-	yes	-	yes	yes	yes
4312	MMP1	matrix metallopeptidase 1	1.61426	3.19687	5.13744	0.333374	4.90291	5.34474	5.52094	11.1844	10.636	2.20827	3.06155	9.16969	35.1985	1.25996	29.9173	40.6376	45.9165	2327.31	1591.35	4.62121	0.00587887	0.00709534	0.000276364	0.4286	1.31551e-09	5.00754e-07	1.83116e-08	1.97661e-54	6.11067e-56	0.0125233	0.0430407	0.152916	0.0235265	0.999088	6.06828e-08	2.34677e-05	2.79042e-07	2.78626e-51	6.58695e-53	0.0479543	yes	-	yes	-	yes	yes	yes
4314	MMP3	matrix metallopeptidase 3	3.1194	2.16758	3.1702	1.9321	5.54606	6.57507	2.83119	10.6529	8.05903	2.72421	8.69024	4.4927	9.00172	3.81609	46.723	95.3439	7.11662	1610.03	266.692	6.60799	0.000898454	0.0172183	0.00207588	0.0266046	2.21079e-10	2.68959e-08	0.00434832	1.43569e-41	5.00738e-28	0.00181627	0.013674	0.176061	0.0474651	0.999088	1.70627e-08	2.80239e-06	0.0141491	5.9793e-39	3.82334e-26	0.0117353	yes	-	yes	-	yes	yes	yes
4318	MMP9	matrix metallopeptidase 9	2.71159	1.99819	3.09732	0.425118	3.30235	4.30558	3.45431	5.05766	4.8565	1.53238	6.55042	3.99499	8.5583	1.34268	9.86522	19.7747	10.961	33.3049	28.9702	2.89264	6.59548e-05	0.000240486	7.3527e-06	0.198161	4.65713e-11	1.20151e-09	2.77111e-08	1.99124e-25	2.41694e-26	0.00110588	0.00285729	0.144235	0.00776731	0.999088	6.82901e-09	3.10598e-07	4.06223e-07	1.23369e-23	1.53786e-24	0.00841063	yes	-	yes	-	yes	yes	yes
51237	MZB1	marginal zone B and B1 cell specific protein	2.31555	0.855147	1.63777	1.30056	3.72082	5.08056	5.90048	8.80087	8.43902	2.09617	4.97796	1.80894	3.11184	2.46324	13.1849	33.8376	59.734	445.991	347.055	4.27573	0.00029225	0.0269063	0.00164935	0.104727	1.88364e-13	2.44869e-12	3.0178e-27	1.15264e-26	7.54493e-28	0.000623649	0.00683306	0.194442	0.0431088	0.999088	3.20564e-10	5.25516e-09	1.97465e-24	8.0008e-25	5.55264e-26	0.00571983	yes	-	yes	-	yes	yes	yes
10630	PDPN	podoplanin	1.79478	1.05503	1.57507	-0.0343145	2.31428	2.8051	1.76659	2.93483	2.77703	1.38104	3.46963	2.07777	2.9795	-1.02407	4.97355	6.98909	3.40248	7.64667	6.85439	2.60455	2.11199e-06	0.0041478	0.000307454	0.947499	1.06657e-10	9.46765e-09	7.68491e-10	1.59649e-24	1.04607e-24	3.01041e-06	0.000450591	0.150608	0.023842	0.999088	1.08671e-08	1.30641e-06	1.65786e-08	9.05747e-23	5.72217e-23	0.000246587	yes	-	yes	-	yes	yes	yes
5266	PI3	peptidase inhibitor 3	4.19643	3.92006	6.0051	1.10851	1.02304	3.33211	4.29405	6.87179	7.84713	2.59772	18.3337	15.1376	64.2268	2.15623	2.0322	10.0708	19.6173	117.116	230.262	6.05327	0.000229552	0.00105312	1.61422e-06	0.239924	0.00204061	2.58674e-07	6.77765e-11	4.14199e-41	1.89666e-59	4.55189e-06	0.00597954	0.144235	0.00715301	0.999088	0.00600979	1.47149e-05	1.90065e-09	1.51804e-38	2.89636e-56	0.000288392	yes	-	yes	-	yes	yes	yes
11040	PIM2	Pim-2 proto-oncogene, serine/threonine kinase	2.76541	1.10887	1.55689	0.550395	2.64121	3.12754	2.74254	3.01158	2.90746	1.84745	6.79942	2.15676	2.9422	1.46449	6.23853	8.73946	6.69246	8.06446	7.50297	3.59863	8.44319e-05	0.00400841	0.00135044	0.331701	5.40387e-13	1.04324e-10	7.79498e-13	2.28237e-18	3.4258e-19	0.000270357	0.00326885	0.150354	0.0406118	0.999088	5.12785e-10	5.49341e-08	3.20604e-11	6.06151e-17	1.01255e-17	0.00326907	yes	-	yes	-	yes	yes	yes
5450	POU2AF1	POU class 2 homeobox associating factor 1	1.68472	0.813099	1.33154	1.01827	3.1198	5.76982	4.86728	4.67733	3.77552	2.8985	3.21478	1.75698	2.51671	2.02549	8.69268	54.5618	29.1874	25.5869	13.6944	7.45649	0.00280715	0.0121397	0.000663973	0.289294	2.53873e-09	1.04908e-10	4.09793e-21	3.19487e-26	5.72576e-20	0.00113544	0.0270567	0.169427	0.0314333	0.999088	9.61941e-08	5.49341e-08	7.90059e-19	2.13672e-24	1.87701e-18	0.00857765	yes	-	yes	-	yes	yes	yes
7837	PXDN	peroxidasin	1.53544	1.12485	2.08909	0.495212	2.04343	2.05067	2.21695	3.3064	2.7993	1.75997	2.89877	2.18078	4.25479	1.40953	4.12223	4.14299	4.64909	9.89298	6.96101	3.3869	0.000262986	0.00964206	3.88763e-05	0.399242	3.7366e-08	2.40724e-05	2.60521e-19	1.29937e-21	8.82843e-18	3.05073e-07	0.00646101	0.160655	0.0125859	0.999088	6.99375e-07	0.00038618	3.40936e-17	5.14276e-20	2.20711e-16	0.000101243	yes	-	yes	-	yes	yes	yes
6283	S100A12	S100 calcium binding protein A12	1.11095	1.82835	2.75836	2.06405	2.27273	6.12157	2.69401	10.0032	6.9259	2.10242	2.15988	3.5513	6.76627	4.18159	4.83237	69.6267	6.4711	1026.27	121.591	4.29428	0.00118225	0.00103765	5.57366e-06	0.0145039	4.02168e-05	1.10418e-08	4.80324e-05	2.09222e-42	7.48793e-28	0.00389081	0.0160779	0.144235	0.00764343	0.999088	0.000204611	1.49335e-06	0.000296248	9.12854e-40	5.53292e-26	0.0203969	yes	-	yes	-	yes	yes	yes
338324	S100A7A	S100 calcium binding protein A7A	2.99499	1.57308	2.44659	5.05304	2.69535	5.89111	3.57402	9.58296	10.2447	5.33941	7.97225	2.97539	5.45125	33.1984	6.4771	59.3471	11.9093	766.933	1213.32	40.4876	0.00153167	0.0007093	8.00096e-06	0.00173106	0.00648788	0.0003478	1.92051e-06	1.35607e-91	3.51985e-116	4.36369e-06	0.0185572	0.144235	0.00788338	0.999088	0.0163433	0.00274132	1.75273e-05	8.28334e-88	3.22507e-112	0.000283168	yes	-	yes	-	yes	yes	yes
6280	S100A9	S100 calcium binding protein A9	4.88095	3.66295	5.92753	2.0265	2.00845	4.63043	2.59397	7.92838	8.43685	3.66481	29.4654	12.6665	60.8644	4.07416	4.02349	24.7685	6.03756	243.601	346.532	12.6829	1.36917e-07	0.00209419	2.03029e-05	0.0342493	0.000401998	3.28278e-06	5.20347e-06	2.0613e-42	1.50076e-53	4.82316e-07	8.97381e-05	0.144235	0.0102775	0.999088	0.00147575	9.14611e-05	4.22559e-05	9.12854e-40	1.05774e-50	0.000108864	yes	-	yes	-	yes	yes	yes
54440	SASH3	SAM and SH3 domain containing 3	1.07741	0.767581	1.18071	0.202225	1.94342	2.20365	2.26872	4.60717	4.31882	1.97013	2.11024	1.70241	2.26689	1.15047	3.84615	4.60642	4.81895	24.3723	19.957	3.91804	0.000639706	0.0137018	0.00120127	0.608319	7.89788e-12	2.79302e-09	1.33596e-14	1.79999e-32	2.61657e-32	2.76818e-06	0.0111491	0.17186	0.0387247	0.999088	2.26923e-09	5.70391e-07	7.81774e-13	2.373e-30	3.01564e-30	0.000228589	yes	-	yes	-	yes	yes	yes
23231	SEL1L3	SEL1L family member 3	2.08932	0.676887	1.03387	2.28967	2.05626	2.83061	2.01866	2.12902	2.15103	1.41764	4.25549	1.59869	2.04751	4.88944	4.15906	7.11373	4.05206	4.3742	4.44145	2.67149	5.18985e-05	0.00860108	0.00146429	0.00142236	1.73345e-09	1.44643e-08	5.6838e-14	6.49265e-15	6.83668e-17	0.000456843	0.00245798	0.158168	0.0413139	0.999088	7.34655e-08	1.77946e-06	2.8978e-12	1.08359e-13	1.51857e-15	0.00463551	yes	-	yes	-	yes	yes	yes
6402	SELL	selectin L	1.2005	1.17893	1.65076	-0.128708	2.21158	4.66739	1.74773	5.88344	3.22824	1.70072	2.2982	2.26409	3.14	-1.09331	4.63182	25.4111	3.3583	59.0327	9.37127	3.25064	0.00184329	0.00526737	0.000722727	0.84622	1.57144e-07	8.26525e-10	0.000486959	4.62056e-24	2.03608e-09	0.001209	0.0208717	0.151019	0.0320953	0.999088	2.13519e-06	2.37736e-07	0.002203	2.46856e-22	1.61033e-08	0.00892107	yes	-	yes	-	yes	yes	yes
6318	SERPINB4	serpin family B member 4	2.50633	3.39087	4.81493	1.68588	2.6985	5.86831	2.71212	8.35576	9.74401	3.86924	5.68172	10.4894	28.1473	3.21736	6.49127	58.4166	6.55284	327.593	857.508	14.6136	0.00574715	0.00145047	3.76806e-06	0.0374	0.00267476	0.000101551	0.00016571	3.55738e-39	1.07235e-58	4.9586e-05	0.0424466	0.144235	0.00715301	0.999088	0.00762373	0.00110304	0.000867226	1.00291e-36	1.40364e-55	0.00115313	yes	-	yes	-	yes	yes	yes
6700	SPRR2A	small proline rich protein 2A	2.94689	2.73613	4.78955	NA	1.00514	2.38429	4.13324	8.40951	8.85255	1.39792	7.71085	6.66281	27.6565	NA	2.00714	5.22089	17.5481	340.027	462.258	2.63521	0.00594361	0.0159739	8.98019e-06	NA	0.0163993	0.000660513	1.7177e-11	1.01968e-42	8.94825e-53	2.96706e-05	0.0432936	0.175738	0.00817923	NA	0.0366901	0.00445283	5.43048e-10	4.67143e-40	5.85631e-50	0.000841072	yes	-	yes	#VALUE!	yes	yes	yes
23213	SULF1	sulfatase 1	1.65174	0.465044	1.19439	2.24831	2.27784	1.23335	2.4025	3.54194	2.48975	1.48374	3.14213	1.38036	2.28848	4.75125	4.84951	2.35113	5.28718	11.6475	5.61681	2.79672	0.00136174	0.0582552	0.00468839	0.000128867	8.94217e-09	0.00485653	2.21143e-14	2.82978e-18	6.75213e-11	6.86533e-05	0.017423	0.251029	0.0662448	0.999088	2.41877e-07	0.020279	1.2403e-12	7.41855e-17	6.6026e-10	0.00139184	yes	-	yes	-	yes	yes	yes
6947	TCN1	transcobalamin 1	2.20601	2.02217	3.18913	2.85531	3.71241	3.60788	6.06796	10.4012	9.42973	3.14769	4.61398	4.06194	9.12062	7.23658	13.1083	12.1921	67.0868	1352.26	689.655	8.86234	0.0144435	0.00223815	2.70033e-05	0.00745873	1.36694e-05	0.00209627	5.14433e-22	6.81164e-70	6.26661e-67	0.000131224	0.0770445	0.144235	0.0110134	0.999088	8.27131e-05	0.0106947	1.1571e-19	1.78319e-66	1.91393e-63	0.00205643	yes	-	yes	-	yes	yes	yes
6999	TDO2	tryptophan 2,3-dioxygenase	1.35835	1.29885	1.91437	0.640158	5.03667	5.96832	6.18489	6.83511	6.87577	3.2795	2.56392	2.46033	3.7695	1.5585	32.8239	62.6098	72.7507	114.176	117.439	9.71022	0.00123097	0.0228467	0.00314122	0.310151	5.19835e-11	7.23935e-09	5.63138e-24	1.30088e-25	9.92678e-29	4.46054e-05	0.0164221	0.188382	0.0564004	0.999088	7.37227e-09	1.07132e-06	1.8424e-21	8.19196e-24	8.23114e-27	0.00108128	yes	-	yes	-	yes	yes	yes
54855	TENT5C	terminal nucleotidyltransferase 5C	3.36829	1.10099	1.55008	1.00266	2.88531	3.59727	2.32192	3.37914	2.57932	2.05589	10.3266	2.14501	2.92832	2.00368	7.38867	12.1028	4.99998	10.4046	5.97659	4.15799	2.28733e-05	0.0333053	0.00854861	0.109294	8.30428e-11	4.59374e-09	2.2643e-08	8.54674e-14	1.41904e-09	0.00189534	0.00157041	0.206921	0.0874997	0.999088	9.36961e-09	8.22925e-07	3.38595e-07	1.20015e-12	1.14808e-08	0.0120734	yes	-	yes	-	yes	yes	yes
7070	THY1	Thy-1 cell surface antigen	2.31372	1.03733	2.2538	0.525362	2.70558	1.95042	1.87952	4.04573	3.26932	1.73525	4.97163	2.05243	4.76939	1.43929	6.52319	3.86487	3.67953	16.5152	9.64195	3.32937	3.25065e-05	0.00258099	2.32224e-07	0.0645835	1.05475e-12	8.89864e-07	7.02344e-14	2.30498e-20	2.06944e-15	2.09367e-07	0.00186208	0.144235	0.00263133	0.999088	8.28462e-10	3.53066e-05	3.53513e-12	7.99975e-19	3.78468e-14	9.45129e-05	yes	-	yes	-	yes	yes	yes
3371	TNC	tenascin C	1.36526	1.72274	2.21198	0.465283	1.33542	1.83612	1.97795	3.6538	3.53802	1.32086	2.57622	3.30062	4.6331	1.38059	2.52349	3.57048	3.93933	12.5865	11.6158	2.49815	0.00113129	0.000845599	0.00040134	0.350607	4.17297e-08	3.00808e-07	4.2178e-07	2.72989e-22	1.97477e-23	1.02592e-05	0.0156258	0.144235	0.026672	0.999088	7.57515e-07	1.64694e-05	4.62075e-06	1.17706e-20	9.39938e-22	0.000462098	yes	-	yes	-	yes	yes	yes
915	CD3D	CD3d molecule	1.7194	0.963785	1.51359	-0.883182	1.33598	1.35511	2.0014	3.88747	3.26213	1.35529	3.29298	1.95042	2.8552	-1.84444	2.52448	2.55817	4.00388	14.7994	9.59397	2.55848	4.70038e-05	0.00525069	0.00195426	0.434198	6.14211e-09	5.12261e-06	8.28786e-10	3.35511e-20	1.59641e-16	1.69478e-05	0.00232932	0.151019	0.0463252	0.999088	1.83383e-07	0.000125168	1.77363e-08	1.13227e-18	3.38983e-15	0.000602938	yes	-	yes	-	yes	yes	yes
629	CFB	complement factor B	1.81757	0.206456	1.4503	0.391977	2.4551	2.8625	1.49083	3.26291	2.71454	2.18453	3.52488	1.15385	2.73265	1.31219	5.48353	7.27277	2.8105	9.59919	6.56384	4.54578	6.67729e-05	0.42388	0.000850155	0.323109	1.87911e-11	3.7773e-09	1.4071e-08	4.62435e-28	2.89343e-22	2.03054e-08	0.00288658	0.641425	0.03416	0.999088	3.97514e-09	7.14259e-07	2.20011e-07	3.76628e-26	1.21055e-20	2.74989e-05	yes	-	yes	-	yes	yes	yes
51303	FKBP11	FKBP prolyl isomerase 11	2.50796	0.785523	1.35668	0.362486	2.5469	2.77423	1.7111	1.7408	1.36479	1.49664	5.68814	1.72372	2.56095	1.28564	5.84377	6.84111	3.27411	3.3422	2.57539	2.82185	2.35306e-05	0.00233137	0.00207689	0.399518	1.9859e-14	2.26519e-11	1.26091e-13	3.85762e-13	1.51368e-09	7.17328e-05	0.00157435	0.144235	0.0474651	0.999088	5.79372e-11	2.20284e-08	6.091e-12	4.99936e-12	1.2198e-08	0.00143207	yes	-	yes	-	yes	yes	yes
3059	HCLS1	hematopoietic cell-specific Lyn substrate 1	1.92536	0.768429	1.57908	0.214319	1.42617	1.74682	1.64529	3.24087	2.53503	1.29634	3.79831	1.70341	2.98779	1.16016	2.68733	3.35617	3.12811	9.45363	5.79589	2.45605	5.08842e-05	0.00112631	9.37288e-05	0.550977	1.70417e-10	1.21754e-08	5.6803e-12	3.53833e-27	2.83437e-19	7.82282e-05	0.00242692	0.144235	0.0168266	0.999088	1.45218e-08	1.62513e-06	1.95934e-10	2.5936e-25	8.41811e-18	0.00152361	yes	-	yes	-	yes	yes	yes
3587	IL10RA	interleukin 10 receptor subunit alpha	1.15122	0.537311	1.16525	0.184565	1.20058	1.26182	1.51943	2.89865	2.58833	1.14129	2.22102	1.45126	2.24271	1.13647	2.29832	2.39798	2.86677	7.45729	6.01402	2.20578	0.000436367	0.0182901	0.00151029	0.516801	1.12953e-08	5.09598e-06	4.31532e-11	6.47614e-25	1.44146e-22	3.67198e-05	0.00875797	0.179086	0.0417649	0.999088	2.89425e-07	0.000124784	1.26776e-09	3.81592e-23	6.2594e-21	0.000960474	yes	-	yes	-	yes	yes	yes
3689	ITGB2	integrin subunit beta 2	1.65348	0.725226	1.05042	-1.36076	1.61986	2.10815	2.12223	3.18595	2.52654	1.18186	3.14591	1.65316	2.07113	-2.5682	3.07346	4.3114	4.35366	9.1005	5.76188	2.26869	0.000136973	0.0270029	0.0037548	0.0387469	5.48001e-10	1.27262e-08	4.8888e-10	1.30063e-22	1.70965e-16	6.45951e-07	0.0043758	0.194442	0.060357	0.999088	3.29155e-08	1.65011e-06	1.09506e-08	5.78496e-21	3.6177e-15	0.00011929	yes	-	yes	-	yes	yes	yes
3820	KLRB1	killer cell lectin like receptor B1	1.86332	0.675679	1.31196	0.153184	1.47621	2.75698	2.61634	4.08706	3.58411	2.13941	3.63845	1.59735	2.48279	1.11202	2.78218	6.75982	6.13194	16.9952	11.9929	4.40583	1.30818e-05	0.0158619	0.000685753	0.777646	5.39702e-07	2.79764e-08	6.23982e-21	4.36077e-18	3.55126e-16	5.76862e-06	0.0011709	0.175177	0.0318812	0.999088	5.68155e-06	2.88552e-06	1.17162e-18	1.11741e-16	7.18287e-15	0.000330578	yes	-	yes	-	yes	yes	yes
4050	LTB	lymphotoxin beta	1.58909	1.31997	1.99332	0.16206	1.67619	2.07198	2.1455	3.13712	2.91992	1.1924	3.00859	2.49661	3.98151	1.11888	3.19583	4.20463	4.42447	8.79767	7.56804	2.28532	3.29737e-05	0.0020983	0.000121136	0.606082	1.33602e-09	6.88841e-08	1.00271e-08	2.59353e-15	5.41945e-15	2.30707e-05	0.00186619	0.144235	0.0177109	0.999088	6.10386e-08	5.50813e-06	1.62794e-07	4.53929e-14	9.35136e-14	0.000731136	yes	-	yes	-	yes	yes	yes
871	SERPINH1	serpin family H member 1	1.31697	0.378907	1.53952	0.524449	1.75001	1.25825	1.58222	1.54485	1.50292	1.09387	2.49143	1.30036	2.90697	1.43838	3.3636	2.39206	2.99431	2.91773	2.83415	2.13446	0.00223319	0.0862562	0.000116265	0.252902	4.36953e-09	0.000270889	4.28732e-09	4.21677e-15	5.54954e-16	1.5298e-05	0.0234977	0.296588	0.0172699	0.999088	1.43214e-07	0.00229713	7.64459e-08	7.18812e-14	1.09704e-14	0.000575487	yes	-	yes	-	yes	yes	yes
10673	TNFSF13B	TNF superfamily member 13b	1.37263	0.414905	1.06464	0.208597	1.30407	1.41454	1.32619	2.37537	1.96275	1.19933	2.58943	1.33321	2.09164	1.15556	2.46925	2.66574	2.5074	5.18868	3.89803	2.29633	0.000830553	0.0915005	0.00164195	0.463872	3.71544e-08	8.65107e-06	7.14158e-05	3.34503e-14	2.4504e-11	2.53824e-06	0.0130815	0.304409	0.0430225	0.999088	6.96757e-07	0.00018327	0.000417117	4.99816e-13	2.56445e-10	0.000218482	yes	-	yes	-	yes	yes	yes
10537	UBD	ubiquitin D	1.75046	0.656083	1.04896	0.305929	2.57342	2.90099	2.40198	4.08638	4.26097	1.27051	3.36466	1.5758	2.06903	1.23621	5.95217	7.46941	5.28527	16.9872	19.1725	2.41247	0.000200772	0.0959862	0.0104709	0.273386	1.00833e-10	3.09412e-08	0.000125188	2.84311e-11	1.96014e-13	0.000529077	0.00554117	0.310257	0.0962253	0.999088	1.04529e-08	3.07007e-06	0.00067806	2.85323e-10	2.77157e-12	0.00511307	yes	-	yes	-	yes	yes	yes
8038	ADAM12	ADAM metallopeptidase domain 12	0.0828858	0.573396	1.13645	-0.0441429	4.40111	5.17872	4.39253	4.24018	3.6814	2.13938	1.05913	1.48802	2.1984	-1.03107	21.1283	36.22	21.0031	18.8983	12.8295	4.40573	0.215314	0.00868435	0.000166461	0.881488	8.48214e-15	2.25605e-12	2.47854e-27	4.58406e-19	1.52708e-16	0.000345054	0.43621	0.158456	0.0189629	0.999088	3.46444e-11	5.25516e-09	1.72642e-24	1.3462e-17	3.25772e-15	0.00384711	-	-	yes	-	yes	yes	yes
27299	ADAMDEC1	ADAM like decysin 1	1.89614	0.310522	0.506141	0.934138	4.45522	6.89876	5.01017	8.40215	7.16038	3.8848	3.72215	1.24016	1.42025	1.91075	21.9358	119.325	32.2263	338.298	143.051	14.7721	0.000221192	0.0553013	0.0090517	0.0912203	1.62884e-14	1.74703e-14	1.35972e-19	1.04738e-23	5.04824e-22	3.51922e-07	0.00584418	0.245887	0.0898607	0.999088	5.54402e-11	1.18926e-10	1.93161e-17	5.42181e-22	2.05575e-20	0.000101243	yes	-	-	-	yes	yes	yes
9447	AIM2	absent in melanoma 2	0.803764	0.745505	1.34223	-0.496719	3.10583	3.68828	2.46232	5.30032	4.90534	1.76769	1.74565	1.67656	2.53542	-1.411	8.60889	12.8909	5.51103	39.4053	29.9677	3.40509	0.00124119	0.00510374	0.000105009	0.550888	1.56556e-13	3.05718e-11	1.2735e-10	2.11651e-25	3.17521e-25	0.000213564	0.0165006	0.151019	0.0172699	0.999088	2.90654e-10	2.4013e-08	3.29326e-09	1.30589e-23	1.83551e-23	0.00282501	-	-	yes	-	yes	yes	yes
118663	BTBD16	BTB domain containing 16	-1.67048	-0.0932777	-0.959723	-0.634713	-2.50887	-1.98986	-1.35324	-1.79714	-2.12202	-1.4866	-3.1832	-1.06679	-1.94494	-1.55263	-5.69174	-3.97199	-2.55484	-3.47532	-4.35303	-2.80227	6.23657e-07	0.795723	0.0663163	0.230722	1.44637e-08	0.000198437	0.000158654	1.7674e-07	6.16986e-11	1.62959e-06	0.000234657	0.892972	0.256224	0.999088	3.51223e-07	0.00181807	0.000834547	1.00645e-06	6.07864e-10	0.00017515	yes	-	-	-	yes	yes	yes
685	BTC	betacellulin	-2.21806	-1.07858	-1.91281	-0.0948447	-2.34786	-2.3969	-0.630787	-5.04932	-4.929	-2.80775	-4.65269	-2.11196	-3.76541	-1.06795	-5.09068	-5.26671	-1.54841	-33.1129	-30.4633	-7.00193	1.99283e-08	0.0401025	0.00419945	0.802953	7.22875e-06	0.000893405	0.227119	4.82147e-45	4.36771e-48	1.71823e-06	3.11464e-05	0.220313	0.0638541	0.999088	4.85139e-05	0.00561793	0.352743	2.85011e-42	2.05226e-45	0.000181998	yes	-	yes	-	yes	yes	-
713	C1QB	complement C1q B chain	2.26389	-0.223803	0.350943	-0.0829135	2.40835	1.20433	2.22697	5.73765	4.43146	1.45455	4.80284	-1.16781	1.27539	-1.05915	5.30869	2.30431	4.68149	53.3585	21.5776	2.74071	7.78073e-05	0.595992	0.396022	0.81251	1.76611e-10	0.00160982	3.41435e-08	8.27853e-34	2.0965e-23	5.77706e-06	0.00312429	0.767716	0.657676	0.999088	1.47817e-08	0.00880679	4.90525e-07	1.27482e-31	9.90162e-22	0.000330578	yes	-	-	-	yes	yes	yes
401546	C9orf152	chromosome 9 open reading frame 152	-1.05034	-0.281744	-1.20058	NA	-1.18322	-1.983	-0.921919	-4.11061	-5.17538	-1.96911	-2.07102	-1.21566	-2.29832	NA	-2.27083	-3.95315	-1.89463	-17.275	-36.1364	-3.91527	1.50143e-05	0.147722	0.00710735	NA	0.0398507	0.0277865	0.103415	5.3247e-22	1.65467e-37	3.78911e-07	0.0012554	0.37813	0.0803074	NA	0.0782962	0.0786114	0.190127	2.21762e-20	3.32406e-35	0.000101243	yes	-	yes	#VALUE!	yes	yes	-
1230	CCR1	C-C motif chemokine receptor 1	0.669178	0.716795	1.08283	0.0803001	2.08305	2.13632	1.22816	6.12836	4.34174	1.37223	1.59017	1.64353	2.11819	1.05724	4.23702	4.3964	2.34268	69.9554	20.2765	2.5887	0.0233244	0.0144792	0.00432502	0.818112	1.46019e-09	1.36983e-06	0.0021116	4.33392e-31	1.41869e-19	5.71784e-05	0.105806	0.17334	0.0640001	0.999088	6.53947e-08	4.79841e-05	0.0076439	4.84263e-29	4.38406e-18	0.00124761	-	-	yes	-	yes	yes	yes
1234	CCR5	C-C motif chemokine receptor 5 (gene/pseudogene)	NA	0.819429	1.64269	-0.169991	1.49411	2.56108	2.28059	4.43429	3.65414	1.62666	NA	1.76471	3.12248	-1.12505	2.81691	5.90148	4.85875	21.6199	12.5894	3.08798	NA	0.0116535	0.000736573	0.718911	3.28585e-08	6.1256e-09	3.97715e-12	2.21298e-26	4.96422e-21	2.1953e-07	NA	0.167252	0.0322729	0.999088	6.37262e-07	9.57826e-07	1.41016e-10	1.50196e-24	1.83037e-19	9.48835e-05	#VALUE!	-	yes	-	yes	yes	yes
1236	CCR7	C-C motif chemokine receptor 7	1.36178	1.38871	2.16448	-0.288694	1.27719	1.61243	1.9377	3.77229	3.43439	0.269372	2.57003	2.61844	4.48305	-1.22153	2.42367	3.05765	3.83095	13.6638	10.8108	1.20528	0.00026212	0.0178383	0.000131742	0.588617	4.40296e-06	6.46225e-05	1.72965e-06	4.36597e-18	3.67619e-17	0.00133001	0.00646101	0.17727	0.0180038	0.999088	3.19082e-05	0.000786484	1.59745e-05	1.11741e-16	8.44187e-16	0.00953007	yes	-	yes	-	yes	yes	yes
929	CD14	CD14 molecule	1.4824	0.242226	0.686457	-0.0359018	1.88626	1.59654	1.69927	4.83159	3.3016	1.1165	2.79414	1.18282	1.60933	-1.0252	3.69675	3.02418	3.24737	28.4744	9.86007	2.1682	0.00144149	0.396673	0.0508171	0.926902	1.95063e-10	4.44719e-06	7.55551e-08	4.02574e-40	4.49909e-22	0.000819049	0.0179133	0.619336	0.220405	0.999088	1.55921e-08	0.000113101	9.96617e-07	1.25037e-37	1.84856e-20	0.00686381	yes	-	-	-	yes	yes	yes
930	CD19	CD19 molecule	1.50039	1.19368	1.78327	-0.276784	2.93757	3.21647	5.68887	6.37053	6.24987	0.424116	2.82919	2.28736	3.44205	-1.21149	7.66122	9.2951	51.5848	82.7408	76.1024	1.34175	0.00652683	0.00661091	0.000252231	0.547005	2.4972e-11	1.45601e-08	5.60063e-26	8.92649e-16	4.74314e-17	0.0481423	0.0460139	0.151372	0.0225042	0.999088	4.63616e-09	1.78051e-06	3.02336e-23	1.66746e-14	1.0691e-15	0.12819	yes	-	yes	-	yes	yes	yes
952	CD38	CD38 molecule	1.83025	0.744484	1.0257	0.0308195	3.63586	4.19174	3.49674	5.4218	5.19742	0.738359	3.55599	1.67538	2.03595	1.02159	12.4309	18.2742	11.2882	42.8671	36.6926	1.66828	0.000581526	0.00972103	0.00129926	0.949276	6.45128e-13	2.03069e-10	7.2537e-19	4.85919e-34	1.76744e-35	0.00584734	0.0104933	0.161037	0.039999	0.999088	5.72817e-10	8.29413e-08	8.95023e-17	7.74302e-32	2.89622e-33	0.0273756	yes	-	yes	-	yes	yes	yes
962	CD48	CD48 molecule	1.64896	0.0676478	0.438239	-0.740662	1.77065	1.43103	2.06605	4.00381	3.55692	1.83739	3.13607	1.04801	1.35495	-1.67094	3.41207	2.69639	4.18739	16.0424	11.769	3.57363	3.96675e-05	0.674508	0.0160054	0.0575462	4.49061e-09	7.49231e-05	1.0017e-12	1.86275e-23	3.70673e-21	9.86547e-06	0.00209342	0.819741	0.119353	0.999088	1.45336e-07	0.000882916	4.02146e-11	9.2008e-22	1.37502e-19	0.000449344	yes	-	-	-	yes	yes	yes
973	CD79A	CD79a molecule	1.32984	-0.216593	0.868735	0.174452	3.69503	4.7465	5.67638	6.60428	6.27229	1.45987	2.51374	-1.16199	1.82606	1.12854	12.9513	26.8436	51.1399	97.2941	77.2943	2.75084	0.000912856	0.550875	0.167331	0.613619	3.64588e-12	1.39165e-10	2.73802e-25	8.65984e-20	2.92955e-20	0.00265057	0.0138104	0.736776	0.424703	0.999088	1.61982e-09	6.45916e-08	1.25791e-22	2.78896e-18	9.88657e-19	0.0154324	yes	-	-	-	yes	yes	yes
9023	CH25H	cholesterol 25-hydroxylase	1.24157	0.939716	1.3539	0.255902	1.37492	1.52474	-0.664571	2.91081	1.39902	1.94566	2.36456	1.91815	2.55603	1.19408	2.59354	2.87734	-1.5851	7.5204	2.63721	3.85213	9.33559e-05	0.00395018	0.000226959	0.625154	0.000147789	0.00350599	0.108343	1.93331e-09	0.00195257	1.38103e-05	0.00344248	0.150354	0.0215463	0.999088	0.000621019	0.0156741	0.197323	1.49548e-08	0.00515236	0.000540178	yes	-	yes	-	yes	yes	-
1690	COCH	cochlin	-0.548683	-0.502903	-1.19919	-0.589462	-1.22079	-1.86475	-3.11472	-1.16169	-1.74203	-1.29569	-1.46275	-1.41706	-2.29611	-1.50469	-2.33074	-3.64205	-8.66212	-2.23719	-3.34505	-2.45494	0.00893197	0.00935607	0.00246933	0.57344	0.00254677	0.00292048	5.54221e-10	0.0438069	0.00134014	0.0301365	0.0564288	0.159845	0.0507164	0.999088	0.00729864	0.0136449	1.22867e-08	0.081681	0.00368573	0.0908974	-	-	yes	-	yes	yes	yes
1282	COL4A1	collagen type IV alpha 1 chain	2.17188	0.204975	2.09517	-0.059572	1.31796	0.830742	1.49528	4.02536	3.46563	1.34162	4.50609	1.15267	4.27275	-1.04216	2.49313	1.7786	2.81919	16.2837	11.0474	2.53436	2.22138e-05	0.626324	0.000223011	0.832663	2.83649e-08	0.00253505	1.24781e-06	1.07594e-25	1.01941e-21	7.56203e-06	0.00155492	0.789375	0.0215463	0.999088	5.70142e-07	0.0123	1.19594e-05	6.84603e-24	4.00874e-20	0.000376507	yes	-	yes	-	yes	-	yes
23406	COTL1	coactosin like F-actin binding protein 1	0.576738	1.02622	1.4515	0.119713	1.29777	1.59893	1.41451	3.54743	3.04116	1.2724	1.49147	2.03668	2.73493	1.08652	2.45849	3.02919	2.6657	11.6918	8.23153	2.41564	0.0257127	0.0104278	0.00250263	0.697327	1.47478e-10	9.62683e-09	2.63236e-07	1.75966e-36	1.46989e-30	2.58996e-07	0.113055	0.163939	0.0511404	0.999088	1.35342e-08	1.31946e-06	3.05149e-06	3.79362e-34	1.42861e-28	0.000101178	-	-	yes	-	yes	yes	yes
2919	CXCL1	C-X-C motif chemokine ligand 1	1.25848	1.46557	1.97207	1.52173	3.78217	4.94937	1.72986	8.95418	7.89351	2.6124	2.39243	2.76173	3.92329	2.87135	13.7578	30.8965	3.31697	495.996	237.784	6.11521	0.00801856	0.00867119	0.0758256	0.0849574	2.89304e-10	6.34561e-09	0.00948412	2.49025e-48	5.1783e-44	0.000237039	0.0524874	0.158456	0.273788	0.999088	2.05859e-08	9.59927e-07	0.0270995	2.40178e-45	1.82485e-41	0.00299268	yes	-	-	-	yes	yes	yes
3627	CXCL10	C-X-C motif chemokine ligand 10	2.32462	0.268846	0.223208	-0.218603	3.15634	1.86145	1.77317	3.86029	5.04987	2.20802	5.00933	1.20484	1.16733	-1.16361	8.91567	3.63373	3.41804	14.5232	33.1255	4.62041	0.000329997	0.100154	0.277417	0.783424	8.94109e-09	0.00251192	0.0169933	7.00599e-06	4.84588e-10	3.82577e-07	0.00728	0.316115	0.552381	0.999088	2.41877e-07	0.0122226	0.0441334	3.01302e-05	4.23264e-09	0.000101243	yes	-	-	-	yes	yes	yes
7852	CXCR4	C-X-C motif chemokine receptor 4	0.940067	1.24424	1.80827	-0.218572	2.26586	2.82172	1.49508	4.67579	2.83766	1.55954	1.91862	2.36894	3.50222	-1.16358	4.80942	7.07007	2.8188	25.5596	7.1486	2.9476	0.000149838	0.000863045	0.000327228	0.604392	5.11427e-07	1.2154e-05	3.80249e-05	1.17422e-29	2.33467e-13	2.45278e-05	0.00462506	0.144235	0.024401	0.999088	5.43694e-06	0.000237948	0.000241705	1.10915e-27	3.26586e-12	0.000761989	-	-	yes	-	yes	yes	yes
1536	CYBB	cytochrome b-245 beta chain	1.32369	0.508911	0.860351	0.385838	1.98731	1.46945	2.86581	4.61003	4.16127	1.37664	2.50305	1.42298	1.81548	1.30662	3.96496	2.76916	7.28944	24.4206	17.8923	2.59663	0.00106449	0.0941949	0.0577725	0.298892	1.01311e-06	0.00421346	9.65173e-15	1.02773e-34	4.25082e-32	5.4631e-07	0.0151693	0.30763	0.236967	0.999088	9.40015e-06	0.018119	5.78916e-13	1.77671e-32	4.72099e-30	0.000113242	yes	-	-	-	yes	yes	yes
55840	EAF2	ELL associated factor 2	1.25965	0.221766	0.0625909	0.219848	2.32969	2.92601	2.13917	2.26045	1.62291	1.73549	2.39437	1.16616	1.04434	1.16461	5.02696	7.60005	4.40509	4.7914	3.07997	3.32992	0.00106642	0.245651	0.900916	0.70342	3.31063e-08	9.72225e-07	1.76196e-09	9.89846e-13	3.70039e-08	0.00100986	0.0151734	0.484165	0.960218	0.999088	6.39034e-07	3.71812e-05	3.44932e-08	1.21412e-11	2.40459e-07	0.007875	yes	-	-	-	yes	yes	yes
25975	EGFL6	EGF like domain multiple 6	2.17446	1.31574	1.52584	0.260965	4.39283	4.59233	2.49941	5.00079	4.60851	1.90847	4.51418	2.4893	2.87954	1.19828	21.0075	24.1229	5.65455	32.0176	24.395	3.7541	4.28044e-05	0.00772001	0.0220756	0.632448	1.58632e-12	2.75101e-09	1.2239e-05	5.65317e-24	2.96595e-23	0.00154006	0.00218517	0.155215	0.141874	0.999088	9.55166e-10	5.68383e-07	9.05681e-05	2.97685e-22	1.37598e-21	0.0105537	yes	-	-	-	yes	yes	yes
8320	EOMES	eomesodermin	1.17533	0.364412	0.446235	0.678919	2.23713	3.23403	2.44146	3.8505	3.52089	1.19515	2.25844	1.28736	1.36248	1.60094	4.7146	9.40892	5.4319	14.425	11.4787	2.28969	0.000475818	0.112319	0.0657232	0.211981	1.75818e-10	6.6498e-10	5.12014e-11	4.02087e-09	7.67839e-09	0.00827402	0.00924251	0.331841	0.255274	0.999088	1.4776e-08	2.05761e-07	1.47788e-09	2.94259e-08	5.53744e-08	0.0355045	yes	-	-	-	yes	yes	yes
9834	FAM30A	family with sequence similarity 30 member A	0.884063	0.357602	1.26259	0.953666	3.28449	4.86616	6.12927	8.51272	5.46171	1.46461	1.84557	1.28129	2.39926	1.93679	9.74382	29.1649	69.9994	365.245	44.0696	2.75989	0.00351157	0.300251	0.00611228	0.0066986	4.2659e-07	8.81183e-07	2.43297e-34	2.02705e-15	1.28214e-09	0.00419982	0.0315142	0.538016	0.0746682	0.999088	4.69387e-06	3.52853e-05	1.75117e-30	3.60637e-14	1.04796e-08	0.0214737	-	-	yes	-	yes	yes	yes
2201	FBN2	fibrillin 2	1.10524	0.391576	0.35224	0.217981	1.13347	3.73838	2.41246	3.69516	2.99535	2.56535	2.15134	1.31183	1.27654	1.1631	2.19386	13.3465	5.32382	12.9525	7.97426	5.919	1.60719e-05	0.017281	0.0463286	0.511244	0.00345931	5.88488e-07	3.6543e-23	5.83034e-22	7.42623e-17	7.44099e-06	0.00132244	0.176061	0.209686	0.999088	0.00949416	2.64516e-05	1.02477e-20	2.4227e-20	1.64156e-15	0.000372789	yes	-	-	-	yes	yes	yes
2219	FCN1	ficolin 1	2.01008	0.51596	1.4976	0.0992269	1.5734	2.92841	2.25451	4.95025	2.38369	0.81571	4.02803	1.42995	2.82373	1.0712	2.97606	7.61272	4.77171	30.9152	5.2187	1.76016	1.45947e-05	0.151941	0.00356926	0.750885	4.38076e-05	4.09499e-06	5.81491e-07	2.84353e-19	2.45769e-06	6.66853e-05	0.00123918	0.383739	0.0590696	0.999088	0.000220408	0.000106557	6.14593e-06	8.54223e-18	1.17806e-05	0.00136971	yes	-	yes	-	yes	yes	yes
83888	FGFBP2	fibroblast growth factor binding protein 2	-0.81677	-0.721761	-1.3605	-0.400366	-1.50005	-2.03867	-1.4177	-1.65454	-3.3309	-2.46945	-1.76146	-1.64919	-2.56775	-1.31984	-2.82852	-4.10866	-2.67159	-3.14824	-10.0624	-5.53834	9.92639e-05	0.00191614	0.000160128	0.210647	0.000692059	0.00227745	0.00285165	0.000102962	8.25718e-17	2.16523e-06	0.00353568	0.144235	0.0189629	0.999088	0.00235672	0.0113716	0.00989805	0.000357479	1.80996e-15	0.000205333	-	-	yes	-	yes	yes	yes
84624	FNDC1	fibronectin type III domain containing 1	1.28306	0.535954	1.36975	0.545062	1.17353	1.97163	4.05463	2.77709	1.63363	1.08735	2.43355	1.4499	2.58426	1.45908	2.25563	3.9221	16.6175	6.85468	3.10293	2.12484	0.0297903	0.111952	0.00223716	0.305078	5.14967e-07	1.5124e-07	6.86061e-14	9.26578e-08	0.00081149	0.00963073	0.124599	0.331598	0.0487655	0.999088	5.46603e-06	9.80516e-06	3.46124e-12	5.50034e-07	0.00234551	0.0396874	-	-	yes	-	yes	yes	yes
115362	GBP5	guanylate binding protein 5	1.86816	1.19665	1.87182	0.321193	2.91039	3.87139	2.29973	5.28449	4.99622	0.933711	3.65067	2.29206	3.65994	1.24936	7.51821	14.6354	4.92366	38.9754	31.9162	1.91018	0.000626223	0.00841518	0.000629623	0.32663	3.97754e-08	4.80578e-07	3.38366e-06	4.09091e-33	2.39966e-33	0.00641993	0.0110026	0.157267	0.030856	0.999088	7.30609e-07	2.28241e-05	2.90395e-05	5.72259e-31	3.14099e-31	0.0293198	yes	-	yes	-	yes	yes	yes
3003	GZMK	granzyme K	1.2944	0.530112	0.627368	-0.44797	1.88585	2.55925	2.24868	4.46453	2.90217	1.81408	2.45275	1.44404	1.54474	-1.36412	3.69571	5.89403	4.75247	22.0779	7.47551	3.51634	0.00140724	0.105696	0.087584	0.455194	3.51346e-10	4.03414e-09	8.09299e-07	1.00711e-15	1.20836e-08	0.000759031	0.0177438	0.323251	0.298246	0.999088	2.3801e-08	7.55827e-07	8.20047e-06	1.86041e-14	8.44197e-08	0.00650863	yes	-	-	-	yes	yes	yes
3620	IDO1	indoleamine 2,3-dioxygenase 1	1.29941	0.502072	0.653153	-0.0161466	2.9183	3.31973	2.65991	4.99233	5.15459	1.34967	2.46128	1.41625	1.5726	-1.01125	7.55957	9.98476	6.31994	31.8303	35.6194	2.54853	0.00278207	0.0742199	0.0335482	0.966167	1.00148e-06	6.60531e-05	3.82832e-07	2.929e-20	7.0061e-24	0.000409988	0.0268837	0.276974	0.176342	0.999088	9.30912e-06	0.00080008	4.2414e-06	9.97657e-19	3.48877e-22	0.00431081	yes	-	-	-	yes	yes	yes
10437	IFI30	IFI30 lysosomal thiol reductase	1.2846	1.0053	1.37259	0.446562	1.65846	1.94526	1.17961	2.17564	1.74214	0.759749	2.43614	2.00737	2.58936	1.36279	3.1568	3.85106	2.26516	4.51785	3.34531	1.6932	0.00638794	0.00260724	0.00209444	0.176138	1.27864e-10	1.96126e-08	0.0105467	5.43879e-13	8.87569e-10	0.000513326	0.0454606	0.144235	0.0475593	0.999088	1.23238e-08	2.23758e-06	0.0296452	6.92124e-12	7.47458e-09	0.0050037	yes	-	yes	-	yes	yes	yes
147920	IGFL2	IGF like family member 2	-1.53242	-0.0141522	-0.584126	-0.919156	-2.01122	-2.54478	-2.30291	-1.8884	-2.63916	-1.42278	-2.8927	-1.00986	-1.49913	-1.89101	-4.03124	-5.83519	-4.93453	-3.70225	-6.22969	-2.68103	0.000307813	0.947823	0.0866818	0.0823629	0.00126002	0.0064138	5.02079e-10	7.65136e-08	1.59757e-15	5.91856e-05	0.00704297	0.973424	0.29669	0.999088	0.0039753	0.0251362	1.1223e-08	4.60463e-07	2.96618e-14	0.00127904	yes	-	-	-	yes	yes	yes
3868	KRT16	keratin 16	1.52138	2.89909	4.05905	0.0611737	2.22433	2.13057	2.20517	7.06711	5.79002	2.66844	2.87066	7.45957	16.6684	1.04331	4.67295	4.3789	4.61128	134.095	55.3312	6.35743	0.131178	0.00233458	1.89874e-05	0.87838	4.8587e-07	0.000265723	0.000217763	4.0236e-84	5.13242e-64	5.14011e-05	0.322361	0.144235	0.0102775	0.999088	5.21959e-06	0.00226391	0.00109664	1.84331e-80	1.04502e-60	0.00116666	-	-	yes	-	yes	yes	yes
8942	KYNU	kynureninase	1.08076	0.318654	0.247642	0.992744	1.71572	2.9407	2.27373	5.42539	3.60105	1.62937	2.11514	1.24717	1.18727	1.98997	3.28461	7.67783	4.83571	42.9739	12.1346	3.09378	0.00267203	0.0267587	0.524744	0.0602799	1.26569e-05	3.30147e-06	1.40678e-11	1.10534e-46	1.16235e-24	1.74842e-05	0.0262526	0.194442	0.753597	0.999088	7.74815e-05	9.16069e-05	4.50024e-10	8.43973e-44	6.30179e-23	0.000611316	yes	-	-	-	yes	yes	yes
7805	LAPTM5	lysosomal protein transmembrane 5	1.71615	0.335246	0.422674	0.107765	1.73774	1.80672	1.72406	3.04553	2.57223	1.32555	3.28559	1.26159	1.34041	1.07756	3.33511	3.49847	3.30365	8.25648	5.9473	2.50629	9.22937e-05	0.0434312	0.0871121	0.673611	4.58459e-11	5.9322e-08	9.08137e-09	2.87291e-23	5.26986e-19	3.78484e-06	0.00342194	0.226314	0.297399	0.999088	6.82901e-09	5.04781e-06	1.49121e-07	1.39275e-21	1.51364e-17	0.000265549	yes	-	-	-	yes	yes	yes
10288	LILRB2	leukocyte immunoglobulin like receptor B2	0.0499559	1.01686	1.75218	1.05864	2.47762	2.91588	1.79495	5.67961	4.97433	1.74326	1.03523	2.0235	3.36867	2.08297	5.56978	7.54687	3.47005	51.2544	31.4357	3.3479	0.278891	0.0095108	0.000279974	0.268837	5.23056e-09	5.0939e-07	2.8683e-06	1.49555e-38	3.79549e-34	5.66839e-06	0.509976	0.160316	0.0236379	0.999088	1.63832e-07	2.37506e-05	2.5075e-05	3.97186e-36	5.30934e-32	0.000329871	-	-	yes	-	yes	yes	yes
4057	LTF	lactotransferrin	0.289809	1.39476	2.71999	1.88625	1.72027	2.26514	1.69961	7.08355	5.24737	2.64289	1.22248	2.62945	6.5887	3.69673	3.29497	4.80701	3.24814	135.632	37.9853	6.24581	0.00908023	0.0687159	0.0066541	0.0419459	0.0122089	0.0303519	0.00132201	9.48247e-19	3.55965e-12	8.13076e-05	0.05703	0.268012	0.0775696	0.999088	0.0283137	0.0841431	0.00516672	2.62884e-17	4.1761e-11	0.00156409	-	-	yes	-	yes	yes	yes
4069	LYZ	lysozyme	2.34624	NA	NA	0.329143	1.27185	2.59553	3.16341	5.32244	4.17995	1.15769	5.08496	NA	NA	1.25627	2.41471	6.0441	8.95948	40.0142	18.1256	2.23099	0.000942504	NA	NA	0.566575	5.92461e-11	2.9152e-13	1.19032e-14	3.57581e-29	8.71444e-21	1.5613e-08	0.0139821	NA	NA	0.999088	7.71887e-09	9.92236e-10	7.00343e-13	3.2121e-27	3.10685e-19	2.74989e-05	yes	#VALUE!	#VALUE!	-	yes	yes	yes
58475	MS4A7	membrane spanning 4-domains A7	1.0976	0.249493	0.878023	0.0591131	2.03471	1.93037	1.89689	3.73541	2.78593	1.40547	2.13999	1.18879	1.83786	1.04183	4.09739	3.81154	3.7241	13.319	6.89683	2.64905	0.00197086	0.226637	0.00554935	0.883304	3.86625e-08	4.95637e-05	1.29398e-09	1.60993e-27	4.03385e-18	5.93798e-06	0.0218116	0.465727	0.0710505	0.999088	7.15834e-07	0.000650574	2.64592e-08	1.23958e-25	1.0515e-16	0.000335884	yes	-	-	-	yes	yes	yes
4653	MYOC	myocilin	-0.0553433	-1.18483	-2.25854	1.1597	-1.69222	-3.86246	-2.18452	-3.38844	-5.91083	-1.80419	-1.03911	-2.27337	-4.78509	2.23412	-3.23153	-14.5451	-4.54575	-10.4718	-60.1642	-3.49232	0.0950831	0.0016574	0.000256714	0.0258354	1.05212e-05	3.11186e-08	0.00292014	0.000397887	6.07268e-11	6.34063e-06	0.262379	0.144235	0.0226368	0.999088	6.66656e-05	3.07007e-06	0.0101033	0.00121663	5.99256e-10	0.000345444	-	-	yes	-	yes	yes	yes
64859	NABP1	nucleic acid binding protein 1	1.50392	0.900708	1.60823	0.999748	1.52682	2.11865	-0.273976	2.84429	3.15556	1.50219	2.83612	1.86698	3.04877	1.99965	2.88151	4.34288	-1.20914	7.1815	8.91084	2.83272	9.77691e-06	0.000985005	5.61765e-05	0.0406213	1.47788e-10	1.18029e-09	0.462012	2.25431e-35	3.18683e-48	4.92452e-05	0.00105663	0.144235	0.0144134	0.999088	1.35342e-08	3.09023e-07	0.595453	4.21533e-33	1.53681e-45	0.00114721	yes	-	yes	-	yes	yes	-
4818	NKG7	natural killer cell granule protein 7	1.40509	0.517287	1.02223	0.135608	2.01147	2.00302	2.73601	4.68835	3.41975	0.551352	2.64835	1.43126	2.03106	1.09856	4.03193	4.00839	6.66225	25.783	10.7016	1.46546	0.00293158	0.0314695	0.0112641	0.763437	5.35589e-11	1.36769e-07	2.14207e-12	1.78152e-21	4.07767e-14	0.0171905	0.0278988	0.203056	0.099987	0.999088	7.47064e-09	9.12778e-06	8.08632e-11	6.9757e-20	6.32177e-13	0.0606685	yes	-	yes	-	yes	yes	yes
25903	OLFML2B	olfactomedin like 2B	1.52403	0.620045	1.26841	0.686811	1.94689	1.80353	2.28052	4.10161	2.71453	0.651116	2.87593	1.53692	2.40895	1.60972	3.85543	3.49074	4.85851	17.1675	6.56378	1.57038	0.00441991	0.0146665	5.57273e-05	0.247923	1.34184e-10	8.98232e-07	4.38276e-13	3.08605e-21	2.49989e-11	0.00952661	0.0360657	0.17334	0.0144134	0.999088	1.26866e-08	3.5481e-05	1.87772e-11	1.18063e-19	2.61177e-10	0.0393981	yes	-	yes	-	yes	yes	yes
286530	P2RY8	P2Y receptor family member 8	1.32434	0.770705	1.26657	0.381644	2.14012	3.50182	NA	3.21227	3.341	1.89904	2.50419	1.7061	2.40588	1.30283	4.40798	11.328	NA	9.26807	10.1331	3.72964	0.00087991	0.0228993	0.00082788	0.467199	2.28892e-10	8.70651e-11	NA	9.98513e-20	2.31799e-23	0.00010901	0.013503	0.188382	0.0338043	0.999088	1.7442e-08	5.22954e-08	NA	3.18222e-18	1.08637e-21	0.00185496	yes	-	yes	-	yes	yes	#VALUE!
25891	PAMR1	peptidase domain containing associated with muscle regeneration 1	-2.48229	-0.734195	-1.70451	-0.346383	-1.788	-2.58649	-0.472075	-3.2427	-3.34499	-1.21987	-5.58784	-1.66347	-3.25919	-1.27137	-3.45337	-6.00634	-1.3871	-9.46563	-10.1612	-2.32926	1.01048e-05	0.0136429	0.000402764	0.717967	1.1901e-05	2.99188e-05	0.283424	8.45321e-18	5.48266e-21	0.000578608	0.00106932	0.171669	0.0266884	0.999088	7.36044e-05	0.000453603	0.416467	2.06265e-16	2.01342e-19	0.00542987	yes	-	yes	-	yes	yes	-
51050	PI15	peptidase inhibitor 15	0.822026	0.908121	1.11888	-0.549977	2.42553	1.419	2.62593	5.3516	3.73728	1.33455	1.76789	1.8766	2.17179	-1.46406	5.37225	2.674	6.17283	40.8313	13.3362	2.52197	0.0280773	0.0186655	0.00812483	0.233947	1.55215e-07	0.00928199	8.46051e-07	1.55778e-15	1.92658e-09	0.00911445	0.119546	0.179693	0.0852275	0.999088	2.11886e-06	0.0333668	8.52884e-06	2.81244e-14	1.53365e-08	0.038144	-	-	yes	-	yes	yes	yes
51316	PLAC8	placenta associated 8	1.0809	0.244907	0.388298	-0.279897	2.96581	3.16544	3.79673	2.09319	1.9748	2.16552	2.11536	1.18502	1.30885	-1.21411	7.81265	8.97206	13.8973	4.2669	3.93074	4.48629	0.00138312	0.0392136	0.00335209	0.617994	8.66107e-10	4.85772e-07	6.89828e-19	1.18911e-11	1.11933e-11	7.05649e-05	0.0176079	0.218277	0.05739	0.999088	4.51215e-08	2.30173e-05	8.61009e-17	1.25017e-10	1.23788e-10	0.00141926	yes	-	-	-	yes	yes	yes
5341	PLEK	pleckstrin	1.77347	0.187223	0.448939	0.310904	1.90178	2.25868	1.4654	5.34177	4.75187	1.1327	3.41876	1.13857	1.36504	1.24048	3.73673	4.78555	2.7614	40.5539	26.9436	2.19269	0.000365587	0.206201	0.0134447	0.3513	5.6104e-08	3.48201e-06	2.04075e-05	4.08089e-29	3.46597e-26	3.48875e-05	0.00779434	0.444117	0.10863	0.999088	9.53365e-07	9.50663e-05	0.000141011	3.6302e-27	2.16771e-24	0.000929761	yes	-	-	-	yes	yes	yes
84152	PPP1R1B	protein phosphatase 1 regulatory inhibitor subunit 1B	-1.01613	-1.12774	-1.26286	-0.761941	-0.430649	-2.78331	-1.4279	-3.87904	-5.20554	-1.67439	-2.02248	-2.18516	-2.39971	-1.69577	-1.34784	-6.88431	-2.69055	-14.7132	-36.8998	-3.19184	2.37982e-05	0.0197293	0.0015219	0.196476	0.415841	0.00231334	0.0198326	3.82204e-15	5.38286e-29	5.15348e-05	0.00158163	0.181548	0.0418393	0.999088	0.529908	0.0114919	0.0500873	6.56038e-14	4.58795e-27	0.00116839	yes	-	yes	-	-	yes	yes
5788	PTPRC	protein tyrosine phosphatase receptor type C	0.52849	0.487647	1.06857	0.220659	1.1879	1.84388	1.38123	2.80946	2.75343	1.37915	1.44242	1.40216	2.09735	1.16527	2.27821	3.58974	2.60491	7.01024	6.74318	2.60115	0.00355625	0.0273309	0.000713644	0.697029	2.1237e-08	2.16057e-08	1.82413e-05	3.31742e-18	1.50314e-19	8.92616e-06	0.0317608	0.194442	0.0320953	0.999088	4.60895e-07	2.3713e-06	0.000127955	8.59854e-17	4.63094e-18	0.000418649	-	-	yes	-	yes	yes	yes
11031	RAB31	RAB31, member RAS oncogene family	1.28939	0.616288	0.793715	1.06712	1.21851	1.02643	1.31413	3.23266	3.02388	1.0032	2.44425	1.53293	1.73353	2.09525	2.32707	2.03698	2.48652	9.39999	8.1335	2.00443	0.000130531	0.00321435	0.00761859	0.131227	1.75595e-08	0.000115399	7.14095e-11	3.33387e-49	1.66258e-48	6.36563e-08	0.00425704	0.146748	0.0824583	0.999088	4.02922e-07	0.00120361	1.98449e-09	3.39406e-46	8.70481e-46	5.93607e-05	yes	-	-	-	yes	yes	yes
79785	RERGL	RERG like	-1.20671	-0.492161	-0.752486	-1.71657	-1.3545	-3.85776	-1.07431	-3.66213	-5.0833	-2.03897	-2.30811	-1.40655	-1.68469	-3.28653	-2.55709	-14.4978	-2.10572	-12.6593	-33.9021	-4.10951	0.00116158	0.0629042	0.0256286	0.0254212	0.00264112	3.09508e-06	0.0232609	8.87303e-28	2.56752e-57	7.92528e-05	0.0158929	0.258015	0.153527	0.999088	0.00753942	8.67047e-05	0.057161	7.10036e-26	2.94061e-54	0.00153474	yes	-	-	-	yes	yes	yes
399	RHOH	ras homolog family member H	0.257813	0.884663	1.12752	-0.019265	2.31037	2.67193	2.00946	3.58828	3.04507	1.10698	1.19566	1.84633	2.18482	-1.01344	4.9601	6.37281	4.02632	12.0276	8.25388	2.15394	0.0299867	0.00771821	0.00514659	0.956226	4.22962e-09	5.53147e-07	1.52115e-12	6.22662e-19	8.71302e-16	0.00094753	0.125004	0.155215	0.0690539	0.999088	1.39996e-07	2.53851e-05	5.89697e-11	1.78286e-17	1.67893e-14	0.00753351	-	-	yes	-	yes	yes	yes
6279	S100A8	S100 calcium binding protein A8	4.87934	2.93897	7.32494	0.758285	0.706573	2.68895	2.41058	7.76921	8.22511	2.97878	29.4326	7.66861	160.334	1.69148	1.63192	6.44844	5.31687	218.154	299.231	7.88317	1.30274e-07	0.0215554	5.29745e-06	0.308723	0.00721257	3.07103e-07	3.55623e-05	2.57606e-33	1.45027e-41	3.29822e-06	8.82301e-05	0.185055	0.00764343	0.999088	0.0179126	1.66799e-05	0.000228632	3.80697e-31	4.08864e-39	0.000258028	yes	-	yes	-	-	yes	yes
6317	SERPINB3	serpin family B member 3	1.78177	3.55398	5.10921	0.986743	0.724395	2.65118	1.73569	5.28452	5.14238	2.89663	3.43848	11.745	34.5164	1.98171	1.65221	6.2818	3.33039	38.9762	35.3191	7.44686	0.0183856	0.00124562	3.62533e-06	0.183074	0.145246	0.00178612	0.000636335	1.06993e-35	6.31174e-38	3.78826e-06	0.0906224	0.144235	0.00715301	0.999088	0.229975	0.00949404	0.00275801	2.06384e-33	1.32946e-35	0.000265549	yes	-	yes	-	-	yes	yes
57823	SLAMF7	SLAM family member 7	0.954116	1.4579	2.5029	1.06424	2.85564	4.29416	3.43671	3.35898	4.08855	2.29089	1.93739	2.74709	5.66823	2.09107	7.23824	19.6187	10.8281	10.2601	17.0128	4.89359	0.000781571	0.000792322	1.48335e-05	0.161584	2.49554e-10	4.56415e-10	3.60577e-27	1.51411e-32	1.14206e-52	5.21615e-05	0.0126433	0.144235	0.0093377	0.999088	1.85324e-08	1.55349e-07	2.28998e-24	2.02526e-30	7.21666e-50	0.00117593	-	-	yes	-	yes	yes	yes
9123	SLC16A3	solute carrier family 16 member 3	1.96036	1.45365	2.54188	0.307518	2.45859	2.59686	1.58445	3.72393	3.25534	0.961821	3.89158	2.739	5.82348	1.23758	5.49681	6.04967	2.99894	13.2134	9.54893	1.94777	0.000217115	0.000188321	1.69478e-05	0.36127	9.29498e-11	8.45582e-08	1.57705e-05	1.09804e-23	1.14405e-20	0.000134012	0.00577402	0.144235	0.009848	0.999088	1.01053e-08	6.37213e-06	0.00011261	5.65604e-22	4.01622e-19	0.00207663	yes	-	yes	-	yes	yes	yes
9056	SLC7A7	solute carrier family 7 member 7	1.67	0.505611	0.904164	-0.589652	1.92605	1.6602	2.50046	3.44505	2.68991	1.2752	3.18215	1.41972	1.87146	-1.50488	3.80013	3.1606	5.65866	10.8909	6.45274	2.42032	7.28411e-05	0.0345202	0.00611527	0.457764	8.1323e-11	1.75832e-06	1.03224e-15	2.92726e-22	6.10696e-16	4.42334e-05	0.0030081	0.209515	0.0746682	0.999088	9.27809e-09	5.70882e-05	7.26031e-14	1.2592e-20	1.19956e-14	0.00107612	yes	-	-	-	yes	yes	yes
6696	SPP1	secreted phosphoprotein 1	1.20671	1.26078	1.71326	0.280241	4.20641	6.03673	3.69825	7.0068	5.53971	1.80392	2.30811	2.39625	3.279	1.2144	18.4611	65.6502	12.9802	128.605	46.5176	3.49167	0.0825414	0.021001	0.00891764	0.468648	1.49114e-09	6.09165e-09	9.29977e-06	3.77814e-23	5.49478e-17	0.00942948	0.239535	0.184722	0.0895002	0.999088	6.60273e-08	9.57826e-07	7.12344e-05	1.80769e-21	1.22945e-15	0.0391278	-	-	yes	-	yes	yes	yes
9407	TMPRSS11D	transmembrane serine protease 11D	1.43295	1.97198	3.11768	0.999705	2.78904	4.07006	4.16237	7.80709	8.33235	1.85307	2.69999	3.92306	8.6799	1.99959	6.91169	16.7962	17.906	223.958	322.319	3.61269	0.0249214	0.000846094	7.54041e-06	0.0427138	0.00165112	0.00277955	5.70272e-09	1.20328e-35	1.08158e-44	0.000716058	0.110364	0.144235	0.00776731	0.999088	0.00499914	0.0131689	9.95722e-08	2.29689e-33	4.21701e-42	0.00624992	-	-	yes	-	yes	yes	yes
7130	TNFAIP6	TNF alpha induced protein 6	1.52837	0.647357	0.681102	-0.507664	2.91649	2.96747	1.0508	5.66241	3.95733	1.12841	2.8846	1.5663	1.60336	-1.42175	7.55009	7.82166	2.07168	50.6472	15.5337	2.18617	0.0060834	0.00626918	0.0207824	0.416382	2.49964e-09	2.38311e-06	0.0235747	6.33444e-27	3.35703e-16	0.00508476	0.0440143	0.151372	0.136833	0.999088	9.54228e-08	7.13605e-05	0.0578136	4.49917e-25	6.82769e-15	0.0246226	yes	-	-	-	yes	yes	yes
608	TNFRSF17	TNF receptor superfamily member 17	2.00656	0.801502	1.03738	0.426007	3.54301	7.17114	5.96283	3.72461	3.49557	2.41476	4.01822	1.74292	2.0525	1.34351	11.6561	144.121	62.372	13.2197	11.279	5.3323	0.000786548	0.0571782	0.0189078	0.631268	6.92328e-10	4.68119e-12	1.21281e-30	2.57851e-10	2.50568e-10	0.00174451	0.0126935	0.2489	0.129805	0.999088	3.84205e-08	6.82852e-09	2.01448e-27	2.2619e-09	2.28213e-09	0.0114353	yes	-	-	-	yes	yes	yes
7103	TSPAN8	tetraspanin 8	-2.74948	-1.03604	-2.22221	-0.779509	-2.22804	-2.98946	-1.08319	-3.87146	-6.12154	-3.76716	-6.72476	-2.05059	-4.66606	-1.71655	-4.68496	-7.94175	-2.11872	-14.6361	-69.6253	-13.6153	1.13418e-05	0.003271	0.00027193	0.365955	0.000705299	0.00257018	0.0694558	1.04025e-11	6.22815e-30	2.28353e-06	0.00110296	0.147107	0.0234315	0.999088	0.00239462	0.0124115	0.139189	1.10253e-10	5.73522e-28	0.000209899	yes	-	yes	-	yes	yes	-
11197	WIF1	WNT inhibitory factor 1	-0.58185	-1.18118	-3.2037	0.0991345	-4.13008	-2.53416	-1.70493	-5.09219	-6.07579	-3.92676	-1.49677	-2.26762	-9.21316	1.07113	-17.5097	-5.7924	-3.26014	-34.1115	-67.4518	-15.208	0.000798081	0.00632817	0.000150539	0.814147	2.58833e-08	0.0030106	0.0255113	4.19349e-15	4.36443e-23	1.07591e-07	0.0128066	0.151372	0.0189528	0.999088	5.3178e-07	0.0139828	0.061791	7.15509e-14	1.99447e-21	7.28853e-05	-	-	yes	-	yes	yes	yes
145447	ABHD12B	abhydrolase domain containing 12B	-1.2272	-0.229778	-0.972697	0.707316	-2.07327	-1.73543	-1.34956	-1.05574	-1.54451	-1.00058	-2.34113	-1.17265	-1.96251	1.63276	-4.2084	-3.32978	-2.54835	-2.07878	-2.91706	-2.00081	0.000127771	0.248533	0.0142678	0.470548	1.73459e-05	0.00742069	3.56487e-05	0.00151527	8.54876e-07	0.00020477	0.00420753	0.486594	0.112451	0.999088	0.00010124	0.0280524	0.00022896	0.00411272	4.44162e-06	0.00276944	yes	-	-	-	yes	yes	yes
64333	ARHGAP9	Rho GTPase activating protein 9	0.959889	0.955175	1.65448	-0.452669	1.29236	1.98744	1.51557	3.08641	2.49456	1.1846	1.94516	1.93881	3.1481	-1.36857	2.44928	3.96534	2.85912	8.49378	5.63558	2.27301	0.000216526	0.00275643	0.000252122	0.532671	7.64345e-09	9.14056e-09	1.48216e-07	2.06891e-20	1.73885e-15	0.000172185	0.00576589	0.144933	0.0225042	0.999088	2.13828e-07	1.26985e-06	1.82986e-06	7.23528e-19	3.21862e-14	0.00246639	-	-	yes	-	yes	yes	yes
10095	ARPC1B	actin related protein 2/3 complex subunit 1B	1.24188	0.59686	0.773473	-0.270499	1.39237	1.00694	1.35045	2.81004	2.45604	1.01671	2.36506	1.51242	1.70938	-1.20623	2.6251	2.00965	2.54992	7.01302	5.48709	2.02329	0.000578282	0.0513982	0.0254463	0.401335	4.44368e-11	1.29445e-05	1.12579e-09	4.53949e-40	9.92889e-35	4.6134e-08	0.0104533	0.239575	0.153064	0.999088	6.67271e-09	0.000248452	2.35141e-08	1.36371e-37	1.45558e-32	5.01192e-05	yes	-	-	-	yes	yes	yes
695	BTK	Bruton tyrosine kinase	1.22594	0.331819	0.655166	-0.490551	1.3042	1.41606	1.62221	1.52236	1.28558	1.04574	2.33908	1.2586	1.5748	-1.40498	2.46947	2.66856	3.07846	2.87261	2.43779	2.06442	9.76598e-05	0.0508813	0.00199567	0.402062	8.35613e-10	3.61458e-07	1.92421e-16	1.24458e-09	5.15542e-08	5.05065e-05	0.00351195	0.238929	0.0466313	0.999088	4.42095e-08	1.85937e-05	1.55616e-14	9.84766e-09	3.28405e-07	0.00115867	yes	-	-	-	yes	yes	yes
9332	CD163	CD163 molecule	1.34132	0.0718461	0.360941	1.88799	1.28403	1.25587	1.81421	5.54437	3.0273	1.02842	2.53383	1.05106	1.28426	3.7012	2.43518	2.38812	3.51668	46.6683	8.15285	2.03978	0.00644521	0.760749	0.411654	0.0138015	3.89743e-07	0.000182136	1.85176e-08	1.26758e-33	1.54202e-12	0.000372793	0.0457114	0.872826	0.671	0.999088	4.37807e-06	0.00170076	2.81783e-07	1.90397e-31	1.91576e-11	0.00405556	yes	-	-	-	yes	yes	yes
914	CD2	CD2 molecule	1.58397	0.465441	0.762633	-0.131012	1.39106	1.66274	1.98679	4.03204	3.69802	1.68058	2.99794	1.38074	1.69658	-1.09506	2.62272	3.16617	3.96354	16.3593	12.9782	3.20556	3.88954e-05	0.00156298	0.00056191	0.718451	1.90553e-08	1.24774e-06	1.08156e-09	5.02694e-26	7.18399e-25	1.43553e-05	0.00206879	0.144235	0.0292785	0.999088	4.24559e-07	4.51034e-05	2.26739e-08	3.31362e-24	3.96526e-23	0.000551256	yes	-	-	-	yes	yes	yes
968	CD68	CD68 molecule	1.10239	0.351584	1.06314	-0.513328	1.88177	1.36765	1.52772	4.16136	3.36686	0.476713	2.14711	1.27596	2.08947	-1.42734	3.68528	2.58049	2.8833	17.8935	10.3163	1.39157	0.00036198	0.0613918	7.23103e-05	0.275706	6.36733e-10	7.2444e-05	0.00112399	1.04656e-37	2.42441e-28	0.0197818	0.00774827	0.256311	0.0153149	0.999088	3.60204e-08	0.000860146	0.00449534	2.52344e-35	1.91497e-26	0.0672435	yes	-	yes	-	yes	yes	yes
84952	CGNL1	cingulin like 1	-1.14121	-0.679366	-1.68671	-0.144888	-0.953368	-1.38124	-1.08129	-1.67942	-2.01628	-1.14795	-2.20566	-1.60144	-3.21922	-1.10564	-1.93639	-2.60492	-2.11592	-3.20298	-4.0454	-2.21599	0.00178074	0.0118213	7.7377e-05	0.768536	0.000127269	0.000272731	0.00185309	8.76148e-17	3.22243e-26	2.74289e-05	0.0204875	0.168087	0.0157421	0.999088	0.000545912	0.0023063	0.00686107	1.85612e-15	2.02925e-24	0.00080519	yes	-	yes	-	-	yes	yes
9076	CLDN1	claudin 1	-2.95716	-0.125589	-1.7082	0.0550533	-1.81363	-1.74952	-1.39351	-2.03262	-2.21956	-0.951319	-7.76594	-1.09095	-3.26752	1.0389	-3.51525	-3.36246	-2.62717	-4.09146	-4.65751	-1.93364	0.00124371	0.768373	2.23e-05	0.918837	1.13128e-07	8.83029e-05	7.75705e-07	8.01069e-27	2.04335e-35	0.000218431	0.0165054	0.877792	0.0102775	0.999088	1.64434e-06	0.000995761	7.90121e-06	5.62437e-25	3.25603e-33	0.00285535	yes	-	yes	-	yes	yes	yes
11151	CORO1A	coronin 1A	1.19908	0.397568	0.629443	-0.678529	1.25843	1.6819	1.91452	1.84033	1.44014	1.03379	2.29593	1.31729	1.54697	-1.60051	2.39236	3.2085	3.76989	3.58091	2.71346	2.0474	0.0014343	0.159278	0.131106	0.182564	6.14313e-07	5.49355e-06	1.18276e-10	2.89308e-10	1.6496e-07	4.67562e-05	0.0178896	0.393255	0.372943	0.999088	6.30342e-06	0.000131216	3.07702e-09	2.52216e-09	9.73245e-07	0.00111334	yes	-	-	-	yes	yes	yes
1508	CTSB	cathepsin B	1.161	0.614403	1.00497	1.11193	1.23346	1.04198	1.43649	2.70137	2.51763	0.84648	2.23612	1.53092	2.0069	2.16134	2.3513	2.05905	2.70662	6.50419	5.72639	1.79811	0.00112913	0.00198206	0.000485523	0.0124419	4.24663e-10	8.14959e-06	8.70884e-08	2.00298e-46	2.03468e-45	3.31504e-07	0.0156066	0.144235	0.0281405	0.999088	2.74445e-08	0.000175745	1.13215e-06	1.35698e-43	8.10556e-43	0.000101243	yes	-	yes	-	yes	yes	yes
9595	CYTIP	cytohesin 1 interacting protein	0.513499	0.770125	1.02257	-0.201563	1.74965	2.72676	1.50173	2.02468	1.85659	1.46577	1.42751	1.70542	2.03153	-1.14994	3.36277	6.61969	2.83182	4.06901	3.62151	2.7621	0.000421168	0.0116194	0.00400008	0.603302	2.24757e-09	2.13058e-09	6.97374e-09	2.94622e-11	9.75134e-11	0.000235454	0.00858304	0.167101	0.0622596	0.999088	8.9126e-08	4.66014e-07	1.1857e-07	2.95185e-10	9.40491e-10	0.00298228	-	-	yes	-	yes	yes	yes
2124	EVI2B	ecotropic viral integration site 2B	0.80833	0.577969	1.07439	-0.080382	1.42244	1.48027	1.5982	2.22881	2.10005	1.30798	1.75118	1.49275	2.10583	-1.0573	2.68039	2.79	3.02765	4.68746	4.28724	2.47595	0.00171453	0.00971637	0.000466523	0.84308	3.37254e-09	2.1974e-06	2.09817e-10	6.12598e-13	6.19978e-13	0.000128513	0.0199403	0.161037	0.0278109	0.999088	1.19159e-07	6.75832e-05	5.19561e-09	7.76339e-12	8.15585e-12	0.00203319	-	-	yes	-	yes	yes	yes
2268	FGR	FGR proto-oncogene, Src family tyrosine kinase	0.926656	0.881571	1.51696	0.046062	1.73528	2.58334	1.05773	3.24284	2.49319	1.46443	1.90086	1.84238	2.86187	1.03244	3.32944	5.99325	2.08166	9.46659	5.63023	2.75954	0.00054695	0.00499668	0.000371155	0.8831	3.0325e-08	6.17548e-08	0.00158433	3.24367e-21	1.03256e-14	5.58938e-05	0.0101119	0.151019	0.0259504	0.999088	6.00094e-07	5.12665e-06	0.00601027	1.23834e-19	1.71547e-13	0.00123148	-	-	yes	-	yes	yes	yes
2326	FMO1	flavin containing dimethylaniline monoxygenase 1	1.06572	0.524989	1.05844	0.277701	2.29965	2.70547	3.19578	1.04517	0.882994	1.41908	2.09322	1.43892	2.08267	1.21226	4.92339	6.52272	9.16276	2.06361	1.8442	2.67414	0.0023868	0.00232139	0.00193271	0.596809	1.11663e-11	1.99288e-09	1.08669e-24	6.03509e-05	0.00032394	1.35127e-05	0.0245918	0.144235	0.0460604	0.999088	2.88656e-09	4.42376e-07	4.11665e-22	0.000219387	0.00102401	0.000535408	yes	-	yes	-	yes	yes	yes
9535	GMFG	glia maturation factor gamma	1.53467	0.521732	1.15574	0.370608	1.28354	0.753572	1.54082	3.51728	2.134	1.02783	2.89723	1.43568	2.22798	1.2929	2.43435	1.68596	2.9096	11.45	4.38933	2.03896	1.65292e-05	0.0452872	0.000487926	0.210941	6.15054e-10	0.000691743	1.48428e-09	1.19775e-23	8.82974e-11	3.35949e-06	0.00133019	0.230666	0.0282076	0.999088	3.53821e-08	0.00460306	2.97863e-08	6.11385e-22	8.55659e-10	0.000258028	yes	-	yes	-	yes	-	yes
3455	IFNAR2	interferon alpha and beta receptor subunit 2	1.21112	0.208263	0.476804	1.10637	1.20992	1.59911	1.11095	1.80065	1.26661	1.13038	2.31517	1.1553	1.39166	2.15303	2.31325	3.02956	2.15988	3.48378	2.40596	2.18917	0.000374826	0.0792209	0.00162473	0.182518	4.46751e-09	6.99539e-08	1.85926e-10	1.2318e-13	2.80949e-08	1.07577e-05	0.00792478	0.284708	0.0428972	0.999088	1.45048e-07	5.55875e-06	4.64128e-09	1.68958e-12	1.85528e-07	0.000474802	yes	-	-	-	yes	yes	yes
9235	IL32	interleukin 32	1.20852	0.175368	0.942534	-0.412749	1.0843	1.25309	1.46157	3.43492	2.83277	1.03644	2.311	1.12925	1.9219	-1.33122	2.12035	2.38351	2.75407	10.8147	7.12441	2.05116	0.00039829	0.305144	0.00479562	0.20992	6.00936e-09	7.5851e-07	7.49128e-07	4.05685e-21	1.42906e-16	0.000247873	0.00824079	0.542622	0.0669441	0.999088	1.80741e-07	3.17651e-05	7.67358e-06	1.51101e-19	3.05929e-15	0.00308024	yes	-	-	-	yes	yes	yes
3669	ISG20	interferon stimulated exonuclease gene 20	2.00842	1.10907	1.37787	0.0736841	2.42147	2.31629	0.249376	2.80322	1.86318	1.35943	4.0234	2.15707	2.59884	1.0524	5.35718	4.9805	1.18869	6.97998	3.6381	2.56583	8.75874e-05	6.44167e-05	0.00373309	0.876998	1.59023e-12	1.29957e-08	0.420321	7.21588e-18	1.09538e-09	0.000229365	0.00333566	0.144235	0.0602559	0.999088	9.55166e-10	1.66776e-06	0.555787	1.78209e-16	9.02552e-09	0.00294894	yes	-	yes	-	yes	yes	-
3683	ITGAL	integrin subunit alpha L	NA	0.697666	1.32874	-0.0915192	1.49496	2.59388	2.2647	3.30296	2.86904	1.31897	NA	1.62188	2.51183	-1.06549	2.81856	6.0372	4.80555	9.86935	7.30576	2.49488	NA	0.0350635	0.000440776	0.795082	5.0394e-08	7.75132e-09	5.35915e-14	1.95158e-18	6.16608e-16	4.7914e-05	NA	0.21084	0.0273235	0.999088	8.81874e-07	1.11631e-06	2.76842e-12	5.24396e-17	1.20978e-14	0.00112784	#VALUE!	-	yes	-	yes	yes	yes
120425	JAML	junction adhesion molecule like	1.19253	0.602222	1.14601	0.219819	0.846047	2.16833	1.59682	3.6217	2.38206	1.37755	2.28554	1.51805	2.21301	1.16459	1.79757	4.49503	3.02476	12.3095	5.21282	2.59826	7.76961e-06	0.0039154	0.000799149	0.742075	4.72345e-05	3.21318e-08	8.31971e-09	1.64713e-27	2.61643e-14	2.48809e-06	0.00093761	0.150354	0.0333557	0.999088	0.000235217	3.13714e-06	1.37978e-07	1.26291e-25	4.16199e-13	0.000216923	yes	-	yes	-	-	yes	yes
3932	LCK	LCK proto-oncogene, Src family tyrosine kinase	0.130168	0.766815	1.16199	0.0115094	1.233	1.50199	1.97541	3.2269	3.53763	1.05506	1.09442	1.70151	2.23765	1.00801	2.35055	2.83233	3.9324	9.36252	11.6127	2.0778	0.0535204	0.0147318	0.00202836	0.979235	1.9484e-07	7.12358e-06	6.09162e-10	1.76908e-17	6.60516e-23	0.000381671	0.183068	0.17334	0.0470669	0.999088	2.53119e-06	0.000158555	1.33404e-08	4.14029e-16	2.95218e-21	0.00411313	-	-	yes	-	yes	yes	yes
23643	LY96	lymphocyte antigen 96	1.79846	0.176229	0.784413	1.15761	1.57149	1.14302	1.717	3.34823	2.35641	1.2767	3.47848	1.12993	1.72239	2.23088	2.97212	2.20842	3.28753	10.184	5.12095	2.42284	1.3368e-05	0.471172	0.0239172	0.0496674	3.01901e-13	2.95681e-07	1.43172e-14	6.18919e-21	1.06442e-12	1.21155e-06	0.00118091	0.676284	0.148036	0.999088	3.67948e-10	1.6276e-05	8.31052e-13	2.26381e-19	1.35079e-11	0.000154533	yes	-	-	-	yes	yes	yes
4067	LYN	LYN proto-oncogene, Src family tyrosine kinase	1.47895	0.603354	0.837851	0.0145002	1.47409	1.85663	1.35021	2.66842	2.8009	1.31653	2.78746	1.51924	1.78739	1.0101	2.77809	3.6216	2.54949	6.35732	6.96876	2.49066	0.000153687	0.00469856	0.00635994	0.987605	2.63715e-08	7.60247e-07	1.42996e-07	3.07188e-25	7.53481e-31	1.32232e-06	0.00469393	0.151019	0.0760977	0.999088	5.39638e-07	3.17651e-05	1.76947e-06	1.86398e-23	7.56998e-29	0.000157086	yes	-	-	-	yes	yes	yes
11184	MAP4K1	mitogen-activated protein kinase kinase kinase kinase 1	1.10373	0.690439	0.955365	0.0382651	1.10378	1.74466	1.66349	2.93843	2.35758	1.01315	2.14909	1.61377	1.93907	1.02688	2.14917	3.35115	3.16782	7.66578	5.12511	2.01831	0.000275789	0.0161009	0.00230984	0.924182	7.08809e-06	5.60394e-06	9.89313e-10	6.76318e-20	5.52171e-15	0.00129849	0.00661567	0.175738	0.0492934	0.999088	4.77575e-05	0.000133229	2.09229e-08	2.20918e-18	9.51884e-14	0.00936368	yes	-	-	-	yes	yes	yes
80896	NPL	N-acetylneuraminate pyruvate lyase	1.46343	-0.0120453	0.444642	-0.455789	1.61539	1.93909	1.05199	1.7838	1.61808	1.34998	2.75763	-1.00838	1.36098	-1.37153	3.06395	3.83463	2.07339	3.44331	3.06966	2.54908	2.16709e-05	0.946592	0.0186752	0.316554	4.93332e-10	4.52206e-08	0.000252217	2.09896e-16	2.6074e-15	8.12182e-06	0.00154035	0.972775	0.129022	0.999088	3.05298e-08	4.08626e-06	0.00124199	4.22676e-15	4.69357e-14	0.000394705	yes	-	-	-	yes	yes	yes
5328	PLAU	plasminogen activator, urokinase	1.11765	0.964659	1.44331	-0.167549	1.52545	1.80817	0.123486	1.46286	2.90375	1.31031	2.16993	1.9516	2.71944	-1.12315	2.87877	3.50197	1.08936	2.75655	7.48371	2.47994	0.00271508	0.00205025	0.0032029	0.643158	1.63441e-05	0.000378611	0.735813	2.76625e-09	7.67274e-36	2.00129e-06	0.0264349	0.144235	0.0564857	0.999088	9.62175e-05	0.00292783	0.822765	2.07753e-08	1.32644e-33	0.000197814	yes	-	yes	-	yes	yes	-
5699	PSMB10	proteasome 20S subunit beta 10	1.54359	0.401636	0.870619	-0.0653471	1.30991	1.06567	1.17122	2.19117	1.59262	1.0682	2.91519	1.32101	1.82845	-1.04634	2.47926	2.09314	2.25201	4.56676	3.01596	2.09681	2.57411e-06	0.00959154	0.000309309	0.878186	8.21223e-09	0.000103651	2.84966e-07	4.58625e-17	9.08741e-11	7.71377e-07	0.000505676	0.160534	0.023842	0.999088	2.25417e-07	0.00111703	3.27825e-06	1.01415e-15	8.77843e-10	0.000124363	yes	-	-	-	yes	yes	yes
5880	RAC2	Rac family small GTPase 2	2.16463	0.407068	0.799135	-0.157575	1.38551	1.41163	1.77164	3.98246	3.89467	1.28483	4.48351	1.32599	1.74006	-1.11541	2.61265	2.66037	3.41443	15.8067	14.8735	2.43654	1.0913e-05	0.00683478	0.000528714	0.702496	7.67605e-12	1.75041e-08	3.97743e-11	1.90839e-36	4.19433e-39	9.17955e-06	0.00110296	0.151372	0.0288385	0.999088	2.26923e-09	2.09046e-06	1.1765e-09	4.06643e-34	9.48902e-37	0.000422842	yes	-	-	-	yes	yes	yes
56833	SLAMF8	SLAM family member 8	NA	1.0526	1.65822	0.0909717	1.75024	2.58333	2.25159	3.45216	2.80643	1.39708	NA	2.07426	3.15627	1.06509	3.36415	5.99321	4.76206	10.9447	6.99551	2.63368	NA	0.000862532	0.000339147	0.831589	3.62079e-11	9.57122e-11	9.46604e-12	1.71539e-24	9.63892e-19	2.16397e-06	NA	0.144235	0.0247782	0.999088	5.77517e-09	5.49341e-08	3.11111e-10	9.70201e-23	2.72162e-17	0.000205333	#VALUE!	-	yes	-	yes	yes	yes
55959	SULF2	sulfatase 2	1.13421	0.920039	1.57206	0.313644	1.29906	1.34583	1.37766	1.6823	1.23171	0.8745	2.19499	1.89217	2.97328	1.24284	2.46069	2.54176	2.59846	3.2094	2.34846	1.83337	0.000150013	0.000223486	2.04837e-06	0.258157	5.44784e-10	5.19172e-07	8.29701e-16	1.45506e-11	1.55674e-07	3.49112e-06	0.00462506	0.144235	0.00715301	0.999088	3.28188e-08	2.40967e-05	5.97191e-14	1.50814e-10	9.22488e-07	0.000260043	yes	-	yes	-	yes	yes	yes
374403	TBC1D10C	TBC1 domain family member 10C	1.3181	1.0162	2.36659	0.451836	1.44787	1.78246	1.65382	3.55525	3.04032	0.877316	2.49338	2.02258	5.15722	1.36778	2.72804	3.44013	3.14665	11.7554	8.22675	1.83695	0.000118372	0.00632564	0.000340041	0.144116	1.21633e-07	4.09568e-06	2.89776e-09	2.07595e-18	1.55522e-15	0.00138308	0.00405856	0.151372	0.0247782	0.999088	1.74438e-06	0.000106557	5.38016e-08	5.5591e-17	2.89334e-14	0.00978676	yes	-	yes	-	yes	yes	yes
338773	TMEM119	transmembrane protein 119	1.30728	0.553611	1.22132	0.788049	1.76965	1.81335	1.89522	1.49123	1.32851	0.638416	2.47475	1.46776	2.3316	1.72674	3.40972	3.51458	3.7198	2.81128	2.51143	1.55662	0.00214902	0.0259407	0.000115781	0.207498	2.94849e-09	2.46104e-06	1.8176e-11	3.26512e-05	8.61033e-05	0.00844789	0.0229348	0.193172	0.0172699	0.999088	1.07142e-07	7.33712e-05	5.72954e-10	0.000123955	0.000309284	0.0360678	yes	-	yes	-	yes	yes	yes
55365	TMEM176A	transmembrane protein 176A	1.21976	-0.00514209	0.880918	0.641295	1.74541	1.05201	1.72302	4.13804	2.74245	1.471	2.32908	-1.00357	1.84155	1.55973	3.35289	2.07341	3.30126	17.6065	6.69204	2.77214	0.000708372	0.978172	0.00029833	0.274505	5.331e-12	3.2581e-05	8.71553e-11	5.20962e-24	7.51234e-13	1.44821e-05	0.0118902	0.988935	0.0236644	0.999088	1.97945e-09	0.000481785	2.35537e-09	2.76714e-22	9.77725e-12	0.000555073	yes	-	-	-	yes	yes	yes
7305	TYROBP	TYRO protein tyrosine kinase binding protein	1.30597	0.417673	1.17935	0.0522473	1.36939	1.13506	1.76412	3.25681	2.43021	1.00478	2.47249	1.33577	2.26474	1.03688	2.58361	2.19628	3.39667	9.55868	5.38972	2.00664	0.00212301	0.0636216	0.0120114	0.867703	1.09183e-09	2.07256e-05	7.97057e-09	4.15804e-25	2.22193e-16	6.98227e-06	0.0227868	0.259205	0.102718	0.999088	5.34709e-08	0.000348871	1.32902e-07	2.49007e-23	4.60598e-15	0.000361949	yes	-	-	-	yes	yes	yes
23205	ACSBG1	acyl-CoA synthetase bubblegum family member 1	-1.48186	-0.32944	-0.947617	-0.204143	-1.15712	0.573728	-4.44926	-1.89579	-2.44526	-1.36762	-2.79309	-1.25653	-1.92868	-1.152	-2.23011	1.48836	-21.8454	-3.72125	-5.44625	-2.58044	0.00259678	0.159192	0.00492217	0.634528	0.0264504	0.455445	1.11416e-19	5.68977e-07	7.74581e-12	0.000317619	0.0258534	0.393254	0.0674403	0.999088	0.055249	0.613277	1.61463e-17	2.96629e-06	8.75104e-11	0.00364528	yes	-	-	-	yes	-	yes
23452	ANGPTL2	angiopoietin like 2	0.836941	0.0876624	1.06487	0.251059	1.643	1.29034	1.42629	1.97729	1.18971	0.760272	1.78626	1.06265	2.09198	1.19008	3.12315	2.44585	2.68755	3.93752	2.28107	1.69381	0.0424221	0.756292	0.00058519	0.405099	8.24458e-09	0.000154592	2.21085e-07	1.57532e-08	0.000304948	0.0032407	0.157201	0.869975	0.0295629	0.999088	2.26001e-07	0.00150265	2.61153e-06	1.05126e-07	0.00097	0.0177923	-	-	yes	-	yes	yes	yes
313	AOAH	acyloxyacyl hydrolase	NA	0.312399	0.416098	0.868518	2.20728	2.79135	2.5965	4.95673	3.62899	1.21212	NA	1.24177	1.33431	1.82579	4.61805	6.92276	6.04816	31.0544	12.3718	2.31678	NA	0.0258345	0.0148001	0.226807	1.65392e-10	6.81349e-09	2.1969e-19	2.65284e-29	3.95947e-19	7.38756e-06	NA	0.193172	0.114863	0.999088	1.43229e-08	1.02313e-06	2.9835e-17	2.43067e-27	1.15721e-17	0.000372789	#VALUE!	-	-	-	yes	yes	yes
344905	ATP13A5	ATPase 13A5	-0.51671	-0.030029	-0.348777	-0.9313	-2.17914	-1.7037	-1.44506	-2.64728	-3.20195	-1.64314	-1.43069	-1.02103	-1.27348	-1.90699	-4.52884	-3.25734	-2.72274	-6.26483	-9.20204	-3.12346	6.94692e-07	0.530705	0.0343519	0.071402	6.98714e-05	0.0221142	0.00404779	9.07562e-13	5.27743e-20	2.27313e-05	0.000247627	0.721682	0.178472	0.999088	0.000326974	0.0658716	0.0133218	1.12145e-11	1.73625e-18	0.000724903	-	-	-	-	yes	yes	yes
50617	ATP6V0A4	ATPase H+ transporting V0 subunit a4	-0.547842	-0.910566	-1.74071	0.197812	-0.874018	-2.50003	-2.47081	-1.40517	-3.55867	-2.48332	-1.4619	-1.87978	-3.34199	1.14696	-1.83276	-5.65697	-5.54354	-2.64848	-11.7833	-5.59183	0.00390764	0.0145717	0.000253427	0.796794	0.133764	0.00902366	9.84968e-05	0.040466	3.562e-08	0.00032345	0.0335426	0.17334	0.0225222	0.999088	0.215046	0.0326219	0.000553288	0.0762194	2.32291e-07	0.00368719	-	-	yes	-	-	yes	yes
387695	C10orf99	chromosome 10 open reading frame 99	1.71416	2.71464	4.27064	NA	0.32467	2.0504	3.52898	4.24792	4.6424	1.64794	3.28106	6.56431	19.3016	NA	1.25238	4.14222	11.5433	18.9998	24.9748	3.13386	0.0271557	0.00327725	5.73376e-06	NA	0.341836	0.000695885	8.60094e-16	5.95199e-31	5.89402e-41	5.44409e-05	0.116995	0.147107	0.00764343	NA	0.455051	0.00462008	6.12938e-14	6.53115e-29	1.52124e-38	0.0012047	-	-	yes	#VALUE!	-	yes	yes
387882	C12orf75	chromosome 12 open reading frame 75	0.794761	0.93242	1.34654	1.21414	1.20862	0.00544549	1.2417	2.61254	2.70053	1.28917	1.73479	1.90848	2.54302	2.32003	2.31116	1.00378	2.36478	6.11578	6.5004	2.44387	0.00357117	0.00419906	0.000115457	0.0956617	4.68755e-08	0.981335	5.71264e-12	4.88322e-31	6.29491e-37	2.97622e-07	0.031799	0.150608	0.0172699	0.999088	8.36062e-07	0.990013	1.96735e-10	5.42334e-29	1.20161e-34	0.000101243	-	-	yes	-	yes	-	yes
717	C2	complement C2	1.16053	0.188507	0.709583	0.178897	2.4743	1.96236	2.31727	2.84254	3.03373	0.923762	2.23539	1.13958	1.63533	1.13202	5.55698	3.897	4.9839	7.17282	8.18926	1.89706	0.00237331	0.490942	0.00622966	0.595331	1.56673e-10	9.23408e-06	6.46368e-17	1.08829e-17	3.71018e-22	3.97148e-06	0.02449	0.692286	0.075222	0.999088	1.3972e-08	0.000192231	5.58281e-15	2.60352e-16	1.5417e-20	0.000268477	yes	-	-	-	yes	yes	yes
389336	C5orf46	chromosome 5 open reading frame 46	-3.22913	-0.0599262	-0.717219	-0.244066	-1.48575	-1.85397	-0.568781	-1.68915	-2.54853	-1.88679	-9.37705	-1.04241	-1.64401	-1.18433	-2.80063	-3.61495	-1.48327	-3.22467	-5.85039	-3.69811	0.000248002	0.76362	0.0157913	0.670869	0.000468678	0.00328032	0.164436	2.71146e-05	1.86205e-11	9.53715e-07	0.00629864	0.874567	0.118616	0.999088	0.00167566	0.0148934	0.275245	0.000104649	1.99311e-10	0.000136423	yes	-	-	-	yes	yes	-
765	CA6	carbonic anhydrase 6	-0.512045	-0.416776	-1.19364	-0.0530187	-1.28516	-1.92146	-2.33246	-1.21237	-2.87242	-2.30439	-1.42607	-1.33494	-2.28729	-1.03743	-2.43709	-3.78806	-5.03664	-2.31718	-7.32291	-4.93959	0.00823825	0.124147	0.00185418	0.95289	0.0398535	0.0472006	0.000237768	0.0228287	1.04442e-08	2.15823e-05	0.0533753	0.348087	0.0452309	0.999088	0.0782962	0.117682	0.00118135	0.0461282	7.36116e-08	0.000706343	-	-	yes	-	yes	-	yes
441168	CALHM6	calcium homeostasis modulator family member 6	0.603774	0.340079	0.29377	1.12127	1.89647	1.38019	2.47882	4.57568	3.67932	1.17223	1.51969	1.26583	1.22584	2.17538	3.723	2.60302	5.5744	23.8461	12.8111	2.2536	0.00288055	0.0911864	0.228901	0.0777957	1.82329e-08	0.000554553	6.94067e-08	6.1463e-23	1.49886e-17	5.6944e-06	0.0275551	0.303981	0.500516	0.999088	4.11894e-07	0.00391465	9.23413e-07	2.85865e-21	3.61403e-16	0.000329871	-	-	-	-	yes	yes	yes
6355	CCL8	C-C motif chemokine ligand 8	1.89088	0.282739	0.0467135	0.299797	1.46335	1.54274	0.141603	5.23903	3.05669	1.78179	3.70861	1.2165	1.03291	1.23097	2.75747	2.91347	1.10313	37.7663	8.32064	3.43854	0.000164395	0.0740733	0.867408	0.396355	0.000222102	0.00666919	0.75756	5.13029e-22	1.49474e-10	9.94079e-06	0.00491202	0.276685	0.946583	0.999088	0.000878515	0.025908	0.838828	2.14152e-20	1.39964e-09	0.000450752	yes	-	-	-	yes	yes	-
9034	CCRL2	C-C motif chemokine receptor like 2	0.403232	0.208605	0.247049	0.0933091	2.75851	2.69418	1.381	4.55677	3.46233	1.00258	1.32247	1.15557	1.18678	1.06681	6.76699	6.47187	2.6045	23.5355	11.0221	2.00359	0.00647987	0.228152	0.198812	0.801083	6.29647e-09	8.7621e-06	0.00367663	2.7761e-21	5.63187e-15	0.00168641	0.045826	0.46702	0.466389	0.999088	1.86001e-07	0.000184474	0.0122947	1.0665e-19	9.69052e-14	0.0111698	-	-	-	-	yes	yes	yes
4064	CD180	CD180 molecule	0.02327	0.214967	0.195098	0.910593	2.84439	2.66871	2.00508	6.63304	4.424	1.35201	1.01626	1.16068	1.1448	1.87982	7.182	6.35859	4.01411	99.2528	21.4662	2.55267	0.540641	0.0273755	0.0407529	0.179503	1.89269e-12	2.10137e-08	1.74558e-08	3.74822e-22	5.25734e-15	0.000102235	0.740433	0.194442	0.19483	0.999088	1.01717e-09	2.37095e-06	2.67701e-07	1.59365e-20	9.08874e-14	0.00178763	-	-	-	-	yes	yes	yes
1117	CHI3L2	chitinase 3 like 2	1.57463	0.707555	1.10173	1.03845	1.94432	3.59298	0.737145	3.28096	3.65308	2.12102	2.97859	1.63303	2.14612	2.05402	3.84857	12.0669	1.66687	9.72	12.5802	4.35002	0.000300346	0.0320896	0.0232708	0.138892	0.000428056	6.38257e-05	0.045541	1.33381e-19	1.10838e-26	4.8672e-06	0.00693189	0.204619	0.145841	0.999088	0.00155409	0.000778643	0.0988408	4.19247e-18	7.3325e-25	0.000296331	yes	-	-	-	yes	yes	-
1178	CLC	Charcot-Leyden crystal galectin	0.715204	0.0218179	-0.087565	0.0637157	3.03	6.66582	4.68475	4.5939	1.92859	1.00103	1.64172	1.01524	-1.06258	1.04515	8.1681	101.534	25.7188	24.1492	3.80682	2.00142	0.0024122	0.559578	0.227968	0.920173	4.33403e-05	3.39223e-07	1.86548e-11	1.11424e-08	0.00252299	0.00369068	0.0247125	0.74324	0.499441	0.999088	0.000218327	1.77376e-05	5.84635e-10	7.58207e-08	0.00647441	0.019614	-	-	-	-	yes	yes	yes
26253	CLEC4E	C-type lectin domain family 4 member E	0.0887612	0.0372646	0.0364975	0.582701	2.84685	4.16329	2.8384	6.59805	3.37569	1.34003	1.06346	1.02617	1.02562	1.49765	7.19427	17.9174	7.15225	96.8748	10.3797	2.53156	0.104904	0.495321	0.373033	0.326055	3.05584e-07	7.75738e-07	5.50107e-07	2.736e-26	2.84435e-09	0.00157888	0.278833	0.695604	0.637835	0.999088	3.60314e-06	3.21341e-05	5.86012e-06	1.84328e-24	2.20859e-08	0.0107213	-	-	-	-	yes	yes	yes
23242	COBL	cordon-bleu WH2 repeat protein	-2.09301	0.0151149	-0.409041	-0.188847	-1.89964	-1.96364	-0.801148	-2.08559	-1.77993	-1.09634	-4.26636	1.01053	-1.3278	-1.13985	-3.73119	-3.90044	-1.74249	-4.24447	-3.4341	-2.13812	3.27179e-05	0.911357	0.00521472	0.578945	1.92248e-09	1.52885e-06	0.00368564	6.13154e-37	1.54225e-30	6.32018e-05	0.00186208	0.955192	0.0692328	0.999088	7.94753e-08	5.15218e-05	0.0123195	1.38717e-34	1.47967e-28	0.00132223	yes	-	-	-	yes	yes	-
1284	COL4A2	collagen type IV alpha 2 chain	1.35265	0.639713	1.81408	1.2769	1.32647	0.981734	1.37418	3.35722	2.86877	0.912724	2.5538	1.55802	3.51636	2.42318	2.50788	1.97484	2.59221	10.2477	7.30443	1.8826	8.74459e-05	0.130784	0.000162122	0.00881001	1.27002e-06	0.00468444	5.5386e-07	9.08984e-20	1.57416e-16	0.000190063	0.00333566	0.35576	0.0189629	0.999088	1.13358e-05	0.0196843	5.89106e-06	2.91209e-18	3.34645e-15	0.00263151	yes	-	yes	-	yes	-	yes
57699	CPNE5	copine 5	0.293114	1.29791	2.00396	0.141981	3.27397	3.77422	2.05844	2.48937	2.80879	0.491575	1.22528	2.45872	4.011	1.10342	9.67307	13.6821	4.16537	5.61532	7.00697	1.40598	0.0169	0.00307597	0.000336343	0.701224	1.81197e-10	3.59558e-08	1.06107e-10	8.46361e-12	3.63735e-16	0.0153829	0.0856079	0.145073	0.0247474	0.999088	1.4861e-08	3.44737e-06	2.79412e-09	9.10687e-11	7.34079e-15	0.0557318	-	-	yes	-	yes	yes	yes
1441	CSF3R	colony stimulating factor 3 receptor	1.02107	1.06226	2.08967	-0.31407	1.87588	3.70193	0.726579	7.159	4.18901	0.634763	2.02943	2.0882	4.25652	-1.24321	3.67024	13.0135	1.65471	142.914	18.2397	1.55268	0.00216458	0.00992006	0.000294715	0.398365	1.74434e-05	5.94261e-07	0.222555	4.40459e-36	3.08938e-15	0.0520682	0.0230382	0.162247	0.0236644	0.999088	0.000101634	2.65336e-05	0.347277	8.96824e-34	5.48044e-14	0.135535	yes	-	yes	-	yes	yes	-
1520	CTSS	cathepsin S	NA	0.197264	0.0616023	-0.369752	1.5849	1.55916	2.02884	2.63642	2.43537	1.26227	NA	1.14652	1.04362	-1.29213	2.99987	2.94682	4.08078	6.21787	5.40905	2.39873	NA	0.0496351	0.714983	0.376518	1.00532e-10	2.81815e-07	1.13519e-10	2.78087e-19	1.39186e-18	3.50753e-06	NA	0.237064	0.868232	0.999088	1.04529e-08	1.56818e-05	2.96758e-09	8.38149e-18	3.83546e-17	0.000260043	#VALUE!	-	-	-	yes	yes	yes
6372	CXCL6	C-X-C motif chemokine ligand 6	0.892622	0.215662	0.406989	-0.430351	4.62122	5.2724	4.83309	9.75743	9.56084	1.53745	1.85655	1.16124	1.32592	-1.34756	24.6107	38.6501	28.504	865.526	755.264	2.90282	0.043032	0.0420887	0.00277192	0.266489	9.61956e-11	2.42352e-08	2.06525e-13	4.90512e-30	3.01012e-33	0.00598617	0.158737	0.223481	0.053507	0.999088	1.02608e-08	2.57777e-06	9.52883e-12	4.85873e-28	3.83059e-31	0.0278523	-	-	-	-	yes	yes	yes
3576	CXCL8	C-X-C motif chemokine ligand 8	2.51415	0.157147	-0.250882	-0.565736	3.28042	5.49912	0.796691	6.37896	4.73219	1.25943	5.7126	1.11508	-1.18993	-1.48014	9.71641	45.2271	1.73711	83.2257	26.5785	2.39402	0.00177683	0.267058	0.670084	0.454462	5.51591e-10	1.35433e-10	0.353098	5.67958e-17	3.73749e-11	0.0327299	0.0204542	0.506025	0.844762	0.999088	3.3034e-08	6.43213e-08	0.490069	1.23841e-15	3.80708e-10	0.0964704	yes	-	-	-	yes	yes	-
4283	CXCL9	C-X-C motif chemokine ligand 9	2.62406	0.882016	0.894778	-0.129849	3.25382	3.53288	0.816548	3.57103	5.63897	2.11846	6.16484	1.84295	1.85932	-1.09418	9.53889	11.5745	1.76119	11.8847	49.8308	4.34229	0.00025451	0.0425195	0.0836503	0.772202	1.11039e-10	6.28675e-08	0.239179	6.19566e-06	4.41742e-14	0.000279657	0.00636838	0.224715	0.290482	0.999088	1.10617e-08	5.15615e-06	0.36696	2.68596e-05	6.8139e-13	0.00335917	yes	-	-	-	yes	yes	-
91319	DERL3	derlin 3	0.464244	-0.10642	0.403517	0.105562	3.3018	4.57708	5.18327	5.29255	5.22134	1.3547	1.37959	-1.07655	1.32273	1.07591	9.86148	23.8691	36.3346	39.1937	37.306	2.55744	0.0115393	0.60371	0.271802	0.760313	2.90943e-11	2.49157e-10	3.26348e-32	5.77839e-19	1.27034e-20	0.00126608	0.066912	0.772735	0.545538	0.999088	4.99594e-09	9.60054e-08	1.17447e-28	1.66592e-17	4.4341e-19	0.00922702	-	-	-	-	yes	yes	yes
11117	EMILIN1	elastin microfibril interfacer 1	0.662398	0.582846	1.34306	-0.0555391	1.0457	1.01951	2.10972	3.0208	2.21349	0.0380586	1.58271	1.4978	2.53689	-1.03925	2.06436	2.02723	4.31607	8.11619	4.63797	1.02673	0.0524414	0.026511	0.000413828	0.878595	6.93219e-07	0.000281749	5.51935e-15	2.25747e-16	1.4255e-10	0.488198	0.180735	0.193882	0.0267253	0.999088	6.92608e-06	0.00235665	3.46452e-13	4.52111e-15	1.34029e-09	0.655823	-	-	yes	-	yes	yes	yes
2173	FABP7	fatty acid binding protein 7	-1.37676	-1.06205	-2.73729	-1.59047	-0.0666276	-0.19809	-3.08678	-3.5924	-4.21646	-1.98098	-2.59685	-2.0879	-6.66817	-3.01146	-1.04727	-1.14718	-8.49599	-12.062	-18.5901	-3.94762	0.00170195	0.01009	0.000312062	0.0790925	0.89813	0.80658	2.63488e-05	1.54515e-09	5.54924e-14	2.1835e-05	0.0198281	0.163019	0.0238918	0.999088	0.929866	0.884211	0.000176091	1.20746e-08	8.39719e-13	0.000707428	yes	-	yes	-	-	-	yes
9413	FAM189A2	family with sequence similarity 189 member A2	-1.55243	-0.43467	-0.979444	-0.200737	-1.70273	-2.14298	-0.890892	-2.59647	-3.45867	-1.29496	-2.93311	-1.3516	-1.97171	-1.14929	-3.25517	-4.41675	-1.85432	-6.04806	-10.9942	-2.4537	2.31443e-09	0.00361023	6.43797e-05	0.588202	7.02803e-07	1.39164e-05	0.00618835	1.14693e-28	1.81829e-55	2.3192e-05	7.83743e-06	0.148091	0.0145347	0.999088	7.00813e-06	0.000261936	0.0189781	9.86737e-27	1.75369e-52	0.000732693	yes	-	-	-	yes	yes	-
9214	FCMR	Fc fragment of IgM receptor	1.32714	0.401271	0.571231	0.112002	1.95017	1.71963	2.12449	3.34855	3.34882	0.851065	2.50904	1.32067	1.48579	1.08073	3.86421	3.29352	4.36049	10.1863	10.1881	1.80383	0.00116439	0.0268685	0.00466308	0.756895	1.27789e-09	1.03333e-05	3.39367e-09	3.66483e-24	7.00129e-27	0.00300098	0.0159161	0.194442	0.0660687	0.999088	5.94468e-08	0.000208731	6.2154e-08	1.98106e-22	4.80519e-25	0.0168498	yes	-	-	-	yes	yes	yes
83416	FCRL5	Fc receptor like 5	0.510082	0.451332	0.66364	0.649875	3.38018	3.41863	5.83312	7.77342	6.3358	1.18508	1.42413	1.3673	1.58407	1.56903	10.412	10.6933	57.0093	218.792	80.7732	2.27376	0.00863775	0.0460363	0.00713481	0.160281	6.57062e-10	8.74155e-07	1.29883e-24	2.5645e-15	2.21907e-12	0.00807623	0.0552587	0.231863	0.0803623	0.999088	3.68641e-08	3.5148e-05	4.83545e-22	4.49708e-14	2.68767e-11	0.0348324	-	-	-	-	yes	yes	yes
94234	FOXQ1	forkhead box Q1	-2.40353	0.178293	-0.796361	-0.455576	-1.54051	-1.24778	-0.782693	-2.47234	-2.26678	-1.20556	-5.29094	1.13154	-1.73671	-1.37133	-2.90897	-2.37475	-1.72034	-5.54942	-4.81248	-2.30627	0.000270709	0.703187	0.147607	0.172655	1.51585e-07	0.000681018	0.00864336	1.11998e-16	7.65769e-16	1.02388e-06	0.00655573	0.8379	0.39769	0.999088	2.07902e-06	0.00455543	0.0251159	2.33136e-15	1.48494e-14	0.00014246	yes	-	-	-	yes	yes	-
2357	FPR1	formyl peptide receptor 1	1.40146	0.812301	1.82172	0.116622	1.62899	2.18637	0.888728	6.6463	4.12946	0.638953	2.64169	1.75601	3.53502	1.08419	3.09297	4.55158	1.85154	100.169	17.5022	1.5572	0.00306632	0.0203225	0.0023416	0.68525	4.90422e-06	3.3746e-05	0.168856	1.83109e-34	1.75555e-16	0.00138883	0.0286971	0.18283	0.0495013	0.999088	3.50925e-05	0.000495799	0.281053	3.02295e-32	3.71055e-15	0.00980206	yes	-	yes	-	yes	yes	-
341640	FREM2	FRAS1 related extracellular matrix 2	-0.0466977	0.0244559	-0.177304	NA	-1.75739	-1.68211	-2.1902	-2.6928	-2.22787	-1.865	-1.0329	1.0171	-1.13077	NA	-3.38086	-3.20896	-4.56369	-6.46567	-4.68443	-3.64267	0.129023	0.577899	0.0208006	NA	7.29184e-05	0.00655866	7.6421e-07	2.09962e-09	1.82665e-07	9.19483e-05	0.319298	0.755489	0.136898	NA	0.000338826	0.0255515	7.80955e-06	1.61255e-08	1.06807e-06	0.00168688	-	-	-	#VALUE!	yes	yes	yes
8477	GPR65	G protein-coupled receptor 65	0.671282	0.405338	0.444781	-0.10934	2.08563	2.31413	1.49909	4.18515	3.53055	1.75786	1.59249	1.3244	1.36111	-1.07873	4.24461	4.97304	2.82664	18.1909	11.5558	3.38197	0.000469961	0.0162688	0.0149073	0.855602	1.44826e-09	4.14076e-07	4.14931e-05	8.30059e-23	3.6205e-19	2.49951e-05	0.0091726	0.175738	0.115379	0.999088	6.50031e-08	2.05249e-05	0.000260529	3.78379e-21	1.06662e-17	0.000773286	-	-	-	-	yes	yes	yes
2982	GUCY1A1	guanylate cyclase 1 soluble subunit alpha 1	1.12652	0.231805	0.532953	-0.648278	1.23151	0.924239	1.85912	2.24192	1.23322	1.14912	2.18332	1.1743	1.44689	-1.5673	2.34813	1.89768	3.62787	4.73027	2.35091	2.21779	0.00186099	0.175694	0.0232031	0.140831	1.41784e-07	0.00132406	1.40069e-11	3.12804e-09	0.000505617	0.000246809	0.0210064	0.411441	0.145578	0.999088	1.97377e-06	0.00756128	4.48742e-10	2.33108e-08	0.00153021	0.00307776	yes	-	-	-	yes	-	yes
64711	HS3ST6	heparan sulfate-glucosamine 3-sulfotransferase 6	-0.835933	-0.552901	-1.23348	NA	-1.52597	-1.60637	-1.3656	-2.6211	-2.7338	-1.49045	-1.78501	-1.46703	-2.35133	NA	-2.87981	-3.04484	-2.57684	-6.1522	-6.65204	-2.80977	7.99573e-07	0.272406	0.046675	NA	9.86878e-09	4.46908e-06	6.62163e-05	7.50113e-12	3.61549e-14	3.04924e-05	0.000269959	0.51171	0.210381	NA	2.60637e-07	0.000113376	0.000389951	8.13844e-11	5.64825e-13	0.000854377	-	-	-	#VALUE!	yes	yes	yes
3553	IL1B	interleukin 1 beta	1.62164	0.973812	1.15811	0.69199	2.85612	5.53238	1.04335	6.39515	5.50453	1.56089	3.07726	1.96402	2.23164	1.61551	7.24067	46.2821	2.061	84.1649	45.3971	2.95037	0.00398128	0.0524155	0.075316	0.173059	7.62098e-08	1.73157e-09	0.0812222	7.16299e-31	3.15715e-26	0.00722368	0.0339595	0.240843	0.272915	0.999088	1.21023e-06	3.97328e-07	0.157534	7.58738e-29	1.99499e-24	0.0320454	yes	-	-	-	yes	yes	-
50615	IL21R	interleukin 21 receptor	0.244294	0.747195	1.12876	-0.0292819	1.86172	2.52787	2.48375	3.35972	3.14295	0.73136	1.18451	1.67853	2.18671	-1.0205	3.63441	5.7672	5.59349	10.2654	8.83326	1.6602	0.027578	0.0112668	0.000185971	0.928056	2.15958e-08	1.97475e-07	2.06164e-13	6.38465e-23	8.69971e-23	0.000266656	0.118113	0.166365	0.0196609	0.999088	4.66698e-07	1.17576e-05	9.52883e-12	2.96199e-21	3.8601e-21	0.00324269	-	-	yes	-	yes	yes	yes
11009	IL24	interleukin 24	0.599458	0.348226	0.840167	0.38181	3.4313	3.88765	2.7216	11.2666	7.79228	1.65681	1.51515	1.27299	1.79026	1.30298	10.7876	14.8013	6.59603	2463.73	221.672	3.15318	0.0037684	0.389082	0.0606459	0.424873	8.98716e-09	1.43988e-06	3.28414e-05	1.20342e-22	1.53054e-15	0.00659608	0.0328752	0.613216	0.244113	0.999088	2.42772e-07	4.95038e-05	0.000213405	5.3656e-21	2.86196e-14	0.0299232	-	-	-	-	yes	yes	yes
27178	IL37	interleukin 37	-2.16009	-0.116728	-1.18487	-0.163709	-2.42703	-2.29219	-0.147142	-2.44431	-3.07071	-1.59082	-4.46944	-1.08427	-2.27343	-1.12016	-5.37784	-4.89799	-1.10737	-5.44267	-8.40188	-3.0122	2.58108e-06	0.790206	0.190413	0.728238	2.94225e-06	0.00101062	0.764368	1.91531e-11	3.72371e-19	0.000316037	0.000505676	0.890479	0.456678	0.999088	2.27428e-05	0.00616084	0.84377	1.95532e-10	1.09258e-17	0.00363532	yes	-	-	-	yes	yes	-
259307	IL4I1	interleukin 4 induced 1	0.294486	1.39881	2.16236	0.294369	1.19016	1.88786	1.75162	4.04654	4.61042	0.308705	1.22645	2.63685	4.47648	1.22635	2.28178	3.70085	3.36735	16.5246	24.4272	1.23859	0.0126992	0.00347974	0.000118054	0.382363	5.47809e-06	4.10869e-06	0.000240877	1.31931e-16	5.88416e-23	0.00389705	0.0710531	0.147998	0.0173724	0.999088	3.84181e-05	0.000106617	0.00119487	2.71341e-15	2.64282e-21	0.0204181	-	-	yes	-	yes	yes	yes
3569	IL6	interleukin 6	1.81289	0.421297	0.471434	-0.104114	3.24253	3.60338	-2.51551	2.55597	1.09411	1.18427	3.51346	1.33913	1.38649	-1.07483	9.46455	12.1542	-5.71799	5.88064	2.13482	2.27249	0.0014526	0.147165	0.462272	0.822871	3.55459e-06	0.000229566	0.00051296	0.00439316	0.194953	0.00722811	0.0179853	0.377696	0.709655	0.999088	2.66784e-05	0.00202078	0.00229752	0.0106898	0.289483	0.0320454	yes	-	-	-	yes	yes	yes
3676	ITGA4	integrin subunit alpha 4	0.368934	0.235187	0.613993	-0.397432	2.01109	2.69479	1.77237	1.79601	2.4519	1.33666	1.2914	1.17706	1.53049	-1.31716	4.03087	6.47461	3.41614	3.47259	5.47137	2.52566	0.00471068	0.126356	0.000860935	0.495791	7.58389e-12	1.27666e-10	1.37808e-13	4.96907e-06	5.7157e-11	3.98416e-05	0.0375487	0.35044	0.0342289	0.999088	2.26923e-09	6.20763e-08	6.61265e-12	2.1868e-05	5.64638e-10	0.00100344	-	-	-	-	yes	yes	yes
3687	ITGAX	integrin subunit alpha X	0.68188	0.750411	1.27162	0.112596	1.65179	3.41901	0.795318	4.91502	3.75354	1.44033	1.60423	1.68227	2.41432	1.08117	3.14223	10.6961	1.73546	30.1696	13.4874	2.71383	0.00348376	0.0100952	0.000339368	0.715866	3.17571e-08	1.96308e-10	0.10089	3.85307e-36	1.67094e-24	0.000508923	0.0314172	0.163019	0.0247782	0.999088	6.20616e-07	8.29413e-08	0.186614	7.93342e-34	9.00589e-23	0.00497271	-	-	yes	-	yes	yes	-
3512	JCHAIN	joining chain of multimeric IgA and IgM	2.91042	0.603619	1.4139	0.131223	0.410343	4.27543	4.01828	4.61896	4.04319	1.46085	7.51837	1.51952	2.66456	1.09522	1.329	19.3657	16.2041	24.5723	16.4863	2.7527	9.24872e-05	0.264478	0.0654946	0.767956	0.0493893	2.57328e-12	7.92087e-14	2.76207e-11	6.01276e-10	0.00491598	0.00342287	0.503608	0.254887	0.999088	0.0939133	5.25516e-09	3.93899e-12	2.77951e-10	5.18756e-09	0.0240287	yes	-	-	-	-	yes	yes
8564	KMO	kynurenine 3-monooxygenase	NA	0.10668	-0.0195967	-0.284937	2.42265	3.45119	2.26904	4.11314	2.57619	1.00341	NA	1.07675	-1.01368	-1.21836	5.36154	10.9374	4.82002	17.3053	5.96362	2.00473	NA	0.340478	0.954918	0.439009	2.45364e-05	7.10323e-05	1.28634e-06	1.5288e-11	5.3909e-06	0.000877686	NA	0.573064	0.981301	0.999088	0.000135427	0.000847754	1.22936e-05	1.57833e-10	2.43621e-05	0.00717189	#VALUE!	-	-	-	yes	yes	yes
3853	KRT6A	keratin 6A	1.31813	3.06535	3.93721	0.647337	1.21088	0.864054	1.24606	6.65417	6.12985	1.58722	2.49342	8.37073	15.3186	1.56627	2.31478	1.82015	2.37194	100.718	70.0277	3.00469	0.314698	0.00270417	6.37747e-05	0.0732043	1.4377e-05	0.0182068	0.0382494	3.27824e-63	1.89895e-60	0.000124261	0.546308	0.144235	0.0145347	0.999088	8.60768e-05	0.0564647	0.0857208	6.67486e-60	3.16348e-57	0.00198916	-	-	yes	-	yes	-	yes
286887	KRT6C	keratin 6C	2.6924	2.79324	3.40706	0.70301	1.98673	6.17229	3.79309	9.6676	8.9167	NA	6.46389	6.93186	10.6079	1.6279	3.96339	72.118	13.8623	813.277	483.275	NA	0.0314773	0.000819571	0.00015973	0.0992772	0.000176986	8.49587e-09	8.28801e-06	4.90252e-106	8.67154e-102	NA	0.128606	0.144235	0.0189629	0.999088	0.00072433	1.19657e-06	6.42674e-05	4.49193e-102	5.29686e-98	NA	-	-	yes	-	yes	yes	yes
54900	LAX1	lymphocyte transmembrane adaptor 1	NA	0.453468	0.599742	0.685744	2.79983	3.27228	3.08591	2.97378	2.75143	1.49695	NA	1.36933	1.51545	1.60853	6.96357	9.66173	8.49083	7.85592	6.73383	2.82246	NA	0.0387064	0.0151602	0.079499	2.92622e-10	4.39834e-08	1.49334e-15	7.62702e-15	1.93779e-14	0.00201931	NA	0.217512	0.116024	0.999088	2.07498e-08	4.01759e-06	1.02693e-13	1.26142e-13	3.11765e-13	0.0126441	#VALUE!	-	-	-	yes	yes	yes
84648	LCE3D	late cornified envelope 3D	0.780897	2.45016	4.33126	2.00114	0.363	1.36168	2.13602	4.38892	4.95105	1.64689	1.7182	5.46476	20.1297	4.00315	1.2861	2.56983	4.39549	20.9506	30.9325	3.13158	0.340221	0.00880332	3.01769e-06	0.0289472	0.262933	0.0111402	3.67471e-07	5.32003e-19	1.65345e-26	2.78665e-07	0.570819	0.158456	0.00715301	0.999088	0.370769	0.0384755	4.09643e-06	1.54256e-17	1.07445e-24	0.000101243	-	-	yes	-	-	yes	yes
3952	LEP	leptin	-0.0222797	-1.56024	-1.559	2.11264	-1.24306	-2.48427	-3.92824	1.51144	-1.59389	-1.83601	-1.01556	-2.94903	-2.94649	4.32481	-2.367	-5.5955	-15.2236	2.85094	-3.01863	-3.57022	0.872027	0.00553217	0.0191591	0.00377391	0.0460955	0.0125659	5.60595e-05	0.0252802	0.00967504	4.39822e-05	0.938395	0.151019	0.130346	0.999088	0.088674	0.0423536	0.00033841	0.0504366	0.0214332	0.00107516	-	-	-	-	yes	yes	yes
10859	LILRB1	leukocyte immunoglobulin like receptor B1	0.127058	0.608352	1.28333	0.46459	3.07019	3.77341	3.46141	4.23239	3.8495	0.956836	1.09206	1.52452	2.434	1.37992	8.39882	13.6744	11.0151	18.7965	14.415	1.94105	0.175524	0.0945345	0.0020925	0.61069	2.99708e-13	2.94547e-11	2.08314e-21	1.2737e-30	5.38102e-29	5.06536e-05	0.385838	0.308118	0.0475593	0.999088	3.67948e-10	2.4013e-08	4.1452e-19	1.30395e-28	4.58795e-27	0.00115867	-	-	yes	-	yes	yes	yes
4017	LOXL2	lysyl oxidase like 2	NA	1.03764	1.83811	0.438341	1.68564	1.96534	1.89829	2.58368	2.49125	0.602156	NA	2.05286	3.57542	1.35505	3.21684	3.90505	3.72771	5.99468	5.62267	1.51798	NA	0.00544398	2.15753e-05	0.318528	1.67703e-10	2.77345e-08	4.17779e-10	2.59866e-13	7.36231e-14	0.000904996	NA	0.151019	0.0102775	0.999088	1.44508e-08	2.87509e-06	9.52598e-09	3.42347e-12	1.09955e-12	0.00733018	#VALUE!	-	yes	-	yes	yes	yes
131578	LRRC15	leucine rich repeat containing 15	0.604328	0.9765	1.04163	0.173125	1.88618	1.70526	1.47984	2.68088	1.09105	0.796046	1.52027	1.96769	2.05856	1.1275	3.69654	3.26087	2.78918	6.41246	2.13029	1.73634	0.0161978	0.0113347	0.00923697	0.722055	5.5799e-10	3.92352e-06	1.44841e-07	3.71114e-06	0.0453252	0.00892949	0.0830029	0.166365	0.0906183	0.999088	3.32048e-08	0.000103522	1.79025e-06	1.66642e-05	0.0832174	0.0375556	-	-	yes	-	yes	yes	yes
4210	MEFV	MEFV innate immuity regulator, pyrin	0.111032	-0.437433	-0.338894	0.516758	1.87615	3.24233	1.08367	3.19477	3.38209	1.43028	1.08	-1.35419	-1.26479	1.43074	3.67093	9.46323	2.11942	9.15636	10.4258	2.69498	0.114353	0.418348	0.649949	0.243324	4.36823e-06	9.34991e-07	0.0299638	1.74076e-21	1.74571e-26	0.000845289	0.295262	0.637351	0.832484	0.999088	3.17466e-05	3.63011e-05	0.0703269	6.83073e-20	1.1304e-24	0.00701151	-	-	-	-	yes	yes	yes
150365	MEI1	meiotic double-stranded break formation protein 1	0.433437	0.682514	1.82115	0.185618	1.03175	1.12261	3.17887	3.80928	3.50831	0.237087	1.35045	1.60493	3.53362	1.1373	2.04451	2.1774	9.05597	14.0187	11.3791	1.17861	0.00826296	0.0441951	0.000580555	0.686307	1.45221e-06	0.000146855	9.72419e-23	4.28871e-13	1.29251e-12	0.00382583	0.0535012	0.227676	0.0295629	0.999088	1.26254e-05	0.00144603	2.52981e-20	5.52288e-12	1.62228e-11	0.020129	-	-	yes	-	yes	yes	yes
4311	MME	membrane metalloendopeptidase	0.434238	0.155412	0.67388	0.393532	2.22176	1.53342	1.31838	3.78527	2.35654	1.05062	1.3512	1.11374	1.59536	1.31361	4.66463	2.89471	2.49387	13.7874	5.12142	2.07142	0.000135603	0.532177	0.0112799	0.447772	1.29519e-06	0.00773496	6.97039e-05	5.11427e-14	5.49792e-07	0.00505326	0.00434721	0.722908	0.100049	0.999088	1.1496e-05	0.0289841	0.000408001	7.45577e-13	2.94761e-06	0.0244993	-	-	-	-	yes	yes	yes
4320	MMP11	matrix metallopeptidase 11	0.968323	0.405541	1.38137	0.349034	1.23447	1.44515	2.60552	3.84523	3.54787	0.193301	1.95656	1.32459	2.60515	1.27371	2.35295	2.7229	6.08609	14.3724	11.6954	1.14338	0.00699302	0.135431	0.00031725	0.527329	0.000147631	0.00227467	1.0474e-08	7.44649e-16	2.5903e-15	0.0221516	0.0479989	0.362021	0.024133	0.999088	0.000620609	0.0113606	1.69539e-07	1.40822e-14	4.67198e-14	0.0729199	-	-	yes	-	yes	yes	yes
79784	MYH14	myosin heavy chain 14	-0.623032	-0.604258	-0.200363	0.0896412	-1.91398	-1.39148	-1.64287	-2.64107	-2.23607	-1.23037	-1.54011	-1.5202	-1.14899	1.06411	-3.76846	-2.62348	-3.12287	-6.23796	-4.71112	-2.34627	0.000200857	0.0345156	0.623228	0.728492	6.30053e-09	0.000300256	1.3368e-05	2.11357e-16	1.60796e-13	5.42155e-05	0.00554117	0.209515	0.816393	0.999088	1.86001e-07	0.00246258	9.78493e-05	4.25151e-15	2.28949e-12	0.00120353	-	-	-	-	yes	yes	yes
22795	NID2	nidogen 2	0.346163	0.0753744	0.584902	-0.304592	2.50159	2.36319	1.20505	3.10709	2.63139	1.37844	1.27118	1.05363	1.49994	-1.23507	5.6631	5.14507	2.30545	8.61642	6.19621	2.59987	0.0614543	0.615268	0.00061087	0.584941	2.05535e-10	9.43796e-07	2.04908e-05	2.09088e-14	5.39845e-12	0.00118646	0.199461	0.781131	0.0304924	0.999088	1.62692e-08	3.65042e-05	0.000141451	3.20363e-13	6.20229e-11	0.00879947	-	-	-	-	yes	yes	yes
199713	NLRP7	NLR family pyrin domain containing 7	0.259904	0.234069	0.434925	0.359721	3.88585	5.13302	4.12623	7.23832	4.2171	1.1877	1.1974	1.17615	1.35184	1.28318	14.7828	35.0908	17.463	150.991	18.5983	2.27789	0.0141954	0.0828746	0.00195572	0.613639	2.3325e-11	4.89821e-10	3.82224e-12	1.7822e-13	2.11955e-07	0.0011583	0.0761798	0.290368	0.0463252	0.999088	4.4518e-09	1.63986e-07	1.36194e-10	2.39084e-12	1.22449e-06	0.00867297	-	-	-	-	yes	yes	yes
50507	NOX4	NADPH oxidase 4	0.326017	0.204818	0.341874	-0.774275	2.68445	1.1843	1.50669	3.39921	2.57157	1.14894	1.25355	1.15254	1.2674	-1.71033	6.42834	2.27253	2.84158	10.5503	5.94455	2.21751	0.0641896	0.0528591	0.00432172	0.039047	7.95798e-11	0.00318208	1.56682e-05	3.73035e-18	1.24545e-12	0.00180399	0.205031	0.241949	0.0640001	0.999088	9.19832e-09	0.0145575	0.000112064	9.61444e-17	1.56859e-11	0.0116745	-	-	-	-	yes	yes	yes
5031	P2RY6	pyrimidinergic receptor P2Y6	0.318916	0.605113	1.23903	0.431206	1.37582	1.54935	2.68399	4.55049	4.59768	0.634242	1.24739	1.5211	2.3604	1.34836	2.59516	2.92686	6.42632	23.4334	24.2126	1.55212	0.014228	0.0323317	0.000640666	0.490761	5.68854e-07	4.75949e-05	6.72948e-14	2.5022e-34	5.50735e-39	0.000132637	0.0762625	0.20551	0.0312029	0.999088	5.90685e-06	0.000631568	3.40303e-12	4.02218e-32	1.23076e-36	0.00206784	-	-	yes	-	yes	yes	yes
27253	PCDH17	protocadherin 17	1.72979	0.0649517	0.127347	-0.0699706	2.35934	2.78074	1.33964	3.70174	3.18773	0.878172	3.31679	1.04605	1.09228	-1.0497	5.13136	6.87206	2.53089	13.0117	9.11175	1.83805	9.71633e-05	0.430013	0.120686	0.825131	2.14285e-09	2.26832e-07	4.17811e-05	9.02446e-20	3.1255e-17	0.000653972	0.00351159	0.645342	0.355516	0.999088	8.56384e-08	1.31976e-05	0.000262109	2.8962e-18	7.24081e-16	0.00590435	yes	-	-	-	yes	yes	yes
26577	PCOLCE2	procollagen C-endopeptidase enhancer 2	-2.04943	-1.67807	-2.21012	0.918346	-1.60939	-3.12722	-0.661038	-0.808995	-2.17893	-2.01356	-4.13944	-3.19999	-4.62715	1.88995	-3.05124	-8.73748	-1.58122	-1.75199	-4.52817	-4.03778	0.000163461	0.00470685	0.0017043	0.0349192	0.000110792	6.70383e-06	0.207599	0.0868268	8.98637e-07	9.60351e-05	0.00489131	0.151019	0.0434942	0.999088	0.000485327	0.000152491	0.329973	0.14727	4.6571e-06	0.00172185	yes	-	yes	-	yes	yes	-
5368	PNOC	prepronociceptin	0.831564	0.839498	1.25433	-0.136691	3.40712	4.23141	5.27558	6.87272	5.05792	0.671723	1.77961	1.78943	2.38556	-1.09938	10.6083	18.7837	38.7355	117.191	33.3109	1.59297	0.00703042	0.0569164	0.00854453	0.73601	1.00952e-11	6.82656e-10	1.59812e-21	1.98436e-11	5.82639e-09	0.010956	0.048193	0.248075	0.0874994	0.999088	2.74885e-09	2.08078e-07	3.25549e-19	2.02468e-10	4.27587e-08	0.0437079	-	-	yes	-	yes	yes	yes
5588	PRKCQ	protein kinase C theta	0.568231	0.554029	0.933057	0.53832	1.2609	1.43891	1.32173	5.34282	4.69255	1.01766	1.4827	1.46818	1.90932	1.45228	2.39645	2.71115	2.49966	40.5834	25.8581	2.02463	0.000549923	0.0215766	0.000562957	0.215406	2.10463e-07	1.80908e-05	0.000105119	8.16876e-37	9.85667e-34	0.000711043	0.0101576	0.185055	0.0292785	0.999088	2.68798e-06	0.000317125	0.000584555	1.82552e-34	1.31842e-31	0.0062152	-	-	-	-	yes	yes	yes
5950	RBP4	retinol binding protein 4	-0.0022745	-2.13105	-2.15017	-0.116205	-0.284484	-2.5886	-3.32713	-2.8016	-6.12858	-1.37959	-1.00158	-4.38037	-4.43881	-1.08388	-1.21797	-6.01513	-10.0361	-6.97213	-69.9661	-2.60194	0.97863	0.0121743	0.00568755	0.780167	0.555384	0.00201779	3.69523e-06	0.000316584	4.62571e-17	1.07442e-05	0.989599	0.169427	0.0717998	0.999088	0.658809	0.010398	3.13398e-05	0.000989831	1.04779e-15	0.000474802	-	-	yes	-	-	yes	yes
5996	RGS1	regulator of G protein signaling 1	1.78234	0.90843	1.07027	-0.298939	1.85424	4.33087	-0.247006	2.30152	1.03808	2.27393	3.43985	1.877	2.09983	-1.23024	3.61561	20.1244	-1.18674	4.92976	2.05349	4.83638	0.00142966	0.00278558	0.0265531	0.641858	9.68429e-05	3.83547e-07	0.651181	1.10646e-05	0.0352134	7.38345e-07	0.0178455	0.145073	0.156384	0.999088	0.000432951	1.92926e-05	0.757748	4.58625e-05	0.066876	0.000123957	yes	-	-	-	yes	yes	-
51458	RHCG	Rh family C glycoprotein	0.663092	1.84351	2.74092	0.653033	2.29789	0.694238	2.2482	7.58156	6.36364	1.08074	1.58347	3.58882	6.68498	1.57247	4.91738	1.61803	4.75089	191.548	82.347	2.11512	0.0579456	0.00797827	0.000414714	0.412608	0.00536036	0.553711	0.00105935	1.41757e-34	7.32692e-28	0.0157813	0.191812	0.155463	0.0267253	0.999088	0.0138656	0.697759	0.00427241	2.40527e-32	5.43586e-26	0.0567301	-	-	yes	-	yes	-	yes
4246	SCGB2A1	secretoglobin family 2A member 1	-1.02163	-0.298121	-1.03171	-0.0936541	-0.950227	-3.10168	-0.375474	-2.41189	-6.08272	-1.93819	-2.03022	-1.22954	-2.04445	-1.06707	-1.93218	-8.58415	-1.29727	-5.3217	-67.7768	-3.83225	0.00414187	0.0887651	0.00564272	0.860366	0.19061	0.00964949	0.58141	0.0112944	7.51564e-12	4.22264e-05	0.0347803	0.299992	0.0714787	0.999088	0.287321	0.0343733	0.700658	0.0248343	8.52253e-11	0.00105013	yes	-	yes	-	-	yes	-
9723	SEMA3E	semaphorin 3E	-0.137236	-0.0394513	-0.344344	0.147978	-2.40468	-3.1341	-1.83697	-1.67005	-3.03858	-2.34363	-1.0998	-1.02772	-1.26957	1.10802	-5.29519	-8.77928	-3.57258	-3.18226	-8.21684	-5.07578	0.00242509	0.501331	0.0114262	0.745381	0.000109054	0.000688749	0.000759332	2.47212e-05	2.39473e-16	3.37371e-05	0.0247478	0.699536	0.100716	0.999088	0.000478844	0.00458911	0.00321558	9.61002e-05	4.93626e-15	0.000909702	-	-	-	-	yes	yes	yes
5265	SERPINA1	serpin family A member 1	0.832245	0.473444	0.808504	0.863173	2.61121	3.85235	2.1096	6.874	4.46444	1.69981	1.78045	1.38842	1.75139	1.81903	6.11017	14.4435	4.31571	117.295	22.0765	3.24858	0.000413766	0.0101461	0.00410903	0.250673	1.45525e-11	3.92472e-11	4.30135e-06	6.68167e-53	7.90064e-27	0.000166842	0.00846091	0.163019	0.0632171	0.999088	3.37717e-09	2.67169e-08	3.59717e-05	8.74582e-50	5.34241e-25	0.00241054	-	-	-	-	yes	yes	yes
145264	SERPINA12	serpin family A member 12	-3.65212	-0.380804	-1.44792	-0.710067	-2.14992	-2.07564	-0.951061	-2.82541	-2.9036	-1.43766	-12.5718	-1.30207	-2.72815	-1.63588	-4.43803	-4.21532	-1.93329	-7.08816	-7.4829	-2.70881	2.10581e-06	0.38831	0.0455288	0.115249	2.7704e-06	0.000792154	0.00842157	1.31398e-19	5.30991e-23	1.11221e-06	0.000450591	0.612927	0.207684	0.999088	2.16108e-05	0.00511618	0.0245905	4.13724e-18	2.39665e-21	0.000149625	yes	-	-	-	yes	yes	-
6445	SGCG	sarcoglycan gamma	-0.256491	-0.456222	-0.813089	-0.502882	-2.62693	-2.48806	-1.49199	-1.93726	-2.92753	-1.05137	-1.19457	-1.37194	-1.75697	-1.41704	-6.1771	-5.61022	-2.81277	-3.82976	-7.60807	-2.0725	8.10251e-05	0.0088672	0.00318306	0.419292	4.7517e-08	5.87104e-05	0.0035367	2.14846e-07	8.17736e-17	0.000784951	0.00319794	0.158521	0.0564857	0.999088	8.42426e-07	0.000733323	0.0119009	1.20362e-06	1.79892e-15	0.00665505	-	-	-	-	yes	yes	yes
4068	SH2D1A	SH2 domain containing 1A	1.10552	0.305935	0.4311	1.39349	1.83443	1.95901	2.0861	3.33575	3.93345	0.64226	2.15176	1.23622	1.34826	2.62713	3.5663	3.88796	4.24598	10.0963	15.2787	1.56077	0.00107433	0.0504017	0.0113877	0.0165834	6.11308e-08	1.58497e-05	4.87755e-08	7.58588e-12	8.48538e-17	0.0219087	0.0152176	0.238605	0.100494	0.999088	1.01862e-06	0.000288744	6.75568e-07	8.22066e-11	1.85776e-15	0.0722957	yes	-	-	-	yes	yes	yes
11182	SLC2A6	solute carrier family 2 member 6	0.926312	0.193988	1.099	0.151996	1.78051	1.76666	2.31985	3.49515	3.08224	0.606128	1.90041	1.14392	2.14206	1.11111	3.43549	3.40264	4.99279	11.2757	8.46931	1.52217	0.00466241	0.449247	0.0045022	0.706788	4.99722e-09	5.90125e-06	9.7612e-14	1.46626e-24	5.70538e-22	0.00175125	0.0374135	0.659893	0.0650279	0.999088	1.58714e-07	0.000139324	4.81218e-12	8.42297e-23	2.29783e-20	0.011472	-	-	yes	-	yes	yes	yes
29887	SNX10	sorting nexin 10	0.980705	0.24472	0.500673	0.210155	1.93254	1.73498	1.90129	4.11003	3.64918	1.76485	1.97343	1.18486	1.41487	1.15681	3.81727	3.32875	3.73548	17.268	12.5462	3.39838	0.000426797	0.103425	0.0109775	0.491264	2.91116e-11	4.22642e-07	1.15404e-06	4.57428e-47	1.27237e-42	5.26779e-07	0.00866299	0.320764	0.0988761	0.999088	4.99594e-09	2.06064e-05	1.11796e-05	3.64451e-44	4.09057e-40	0.000113242	-	-	-	-	yes	yes	yes
6648	SOD2	superoxide dismutase 2	1.82199	0.536934	1.14776	-0.154093	1.77189	1.9894	0.450619	3.21789	2.70168	1.53164	3.53568	1.45089	2.2157	-1.11272	3.41501	3.97073	1.36663	9.30424	6.50558	2.89114	9.16953e-05	0.111932	0.116382	0.715826	4.04584e-10	1.13267e-07	0.225823	6.503e-24	2.66498e-19	4.44666e-05	0.00340597	0.331598	0.348271	0.999088	2.63134e-08	8.00392e-06	0.351185	3.40478e-22	7.95371e-18	0.0010792	yes	-	-	-	yes	yes	-
6689	SPIB	Spi-B transcription factor	0.168625	0.903875	1.35934	0.54992	1.90498	2.36872	2.83599	2.07648	1.7889	0.302372	1.12399	1.87108	2.56568	1.464	3.74503	5.16481	7.14034	4.21776	3.45551	1.23317	0.158355	0.00288296	5.76154e-05	0.0819634	2.48362e-09	1.10024e-07	8.6014e-09	3.64272e-13	2.65329e-11	0.00362848	0.362201	0.145073	0.0144134	0.999088	9.51604e-08	7.80179e-06	1.42213e-07	4.73425e-12	2.75945e-10	0.0193595	-	-	yes	-	yes	yes	yes
6707	SPRR3	small proline rich protein 3	2.03763	2.78157	4.30803	0.352929	3.99067	4.25281	8.02586	11.4139	10.4301	1.1443	4.10571	6.87599	19.8083	1.27715	15.8968	19.0644	260.63	2728.45	1379.63	2.2104	0.0401011	0.00734522	0.000222341	0.447567	0.00308094	0.0325501	9.30824e-13	3.07442e-36	9.54188e-37	0.0403331	0.15124	0.154687	0.0215463	0.999088	0.008599	0.0888212	3.76391e-11	6.47571e-34	1.78423e-34	0.112638	-	-	yes	-	yes	yes	yes
5552	SRGN	serglycin	2.24813	0.385781	0.901591	-0.166916	1.5797	1.5592	0.428347	5.1335	2.91973	1.44345	4.75067	1.30657	1.86812	-1.12266	2.98907	2.94691	1.34569	35.1024	7.56703	2.7197	9.14649e-05	0.126655	0.00371719	0.662339	8.87865e-10	1.60462e-06	0.280409	2.1731e-38	3.68013e-15	5.30435e-05	0.00340597	0.350732	0.0601706	0.999088	4.60203e-08	5.32364e-05	0.413324	5.60874e-36	6.47823e-14	0.00118409	yes	-	-	-	yes	yes	-
7903	ST8SIA4	ST8 alpha-N-acetyl-neuraminide alpha-2,8-sialyltransferase 4	0.471278	0.212378	0.235874	-0.0336196	1.62964	1.84516	1.40797	2.17388	1.82617	1.24865	1.38634	1.1586	1.17762	-1.02358	3.09437	3.59294	2.65363	4.51235	3.54594	2.37619	0.000939661	0.032889	0.0444803	0.930974	3.48263e-10	8.65756e-08	2.48556e-07	8.07652e-16	6.04542e-13	3.61734e-05	0.0139664	0.206274	0.204631	0.999088	2.37074e-08	6.47636e-06	2.89799e-06	1.52109e-14	7.96995e-12	0.00095432	-	-	-	-	yes	yes	yes
26872	STEAP1	STEAP family member 1	1.1222	0.329722	0.572737	0.258332	2.06589	1.55397	0.898292	3.37521	2.3212	1.68779	2.17679	1.25677	1.48734	1.19609	4.18691	2.93624	1.86386	10.3762	4.99747	3.22164	0.000714444	0.208311	0.0319898	0.592384	1.06958e-10	1.4227e-05	0.0050474	5.94157e-23	2.66854e-13	3.12993e-06	0.0119572	0.446439	0.172363	0.999088	1.08671e-08	0.00026631	0.0159878	2.77047e-21	3.70742e-12	0.000253312	yes	-	-	-	yes	yes	-
6863	TAC1	tachykinin precursor 1	-0.139093	-0.0641333	-0.324062	0.30435	-1.86892	-2.05916	-2.8799	-3.65601	-4.57529	-1.12399	-1.10121	-1.04546	-1.25185	1.23486	-3.6526	-4.16744	-7.36097	-12.6058	-23.8397	-2.17949	0.00679093	0.175224	0.00320233	0.57677	8.10288e-07	8.14632e-05	1.90276e-08	8.72583e-20	2.57572e-33	0.00330368	0.0471754	0.410985	0.0564857	0.999088	7.82028e-06	0.000939379	2.8873e-07	2.80528e-18	3.34752e-31	0.0180551	-	-	-	-	yes	yes	yes
8115	TCL1A	T cell leukemia/lymphoma 1A	0.250282	0.855234	1.57745	0.134436	2.38946	2.58813	5.87442	4.08699	4.31488	0.428239	1.18944	1.80905	2.98442	1.09766	5.23963	6.0132	58.6645	16.9944	19.9026	1.34559	0.130427	0.0197571	0.000531048	0.711543	7.06293e-09	2.26598e-06	1.03927e-24	3.68258e-12	3.06865e-14	0.00864848	0.321448	0.181548	0.0288385	0.999088	2.01733e-07	6.90685e-05	4.08016e-22	4.21507e-11	4.83101e-13	0.0367082	-	-	yes	-	yes	yes	yes
22797	TFEC	transcription factor EC	0.0443604	0.238923	0.150536	-0.196676	2.54537	2.50289	2.14068	4.85544	3.62431	1.39466	1.03123	1.18011	1.10998	-1.14605	5.83756	5.66819	4.40971	28.949	12.3318	2.62926	0.0849045	0.034362	0.18802	0.603283	3.44738e-10	7.86246e-07	2.74811e-08	7.60573e-21	1.71287e-14	0.000125898	0.243955	0.209269	0.453675	0.999088	2.3546e-08	3.25035e-05	4.03399e-07	2.74901e-19	2.78266e-13	0.00200678	-	-	-	-	yes	yes	yes
9473	THEMIS2	thymocyte selection associated family member 2	NA	0.446138	0.7939	-0.0040367	2.06135	2.4363	1.80759	4.17664	2.94692	1.15702	NA	1.36239	1.73375	-1.0028	4.17378	5.4125	3.50057	18.084	7.71101	2.22997	NA	0.0695181	0.00583025	0.989999	3.86574e-11	5.77211e-09	1.42981e-09	3.29824e-35	9.57975e-21	5.10664e-05	NA	0.269671	0.0729168	0.999088	6.07279e-09	9.51496e-07	2.88811e-08	5.92551e-33	3.39553e-19	0.00116296	#VALUE!	-	-	-	yes	yes	yes
92293	TMEM132C	transmembrane protein 132C	-0.0040363	-0.826091	-0.725845	0.611923	-1.09274	-1.92934	-2.10516	-1.54086	-3.07179	-1.67083	-1.0028	-1.77288	-1.65387	1.52829	-2.13279	-3.8088	-4.30247	-2.90968	-8.40819	-3.18397	0.889684	0.0214158	0.00358304	0.236615	0.00109316	0.000315543	7.10269e-05	0.00062039	2.77796e-13	0.000103966	0.946023	0.185055	0.0590967	0.999088	0.0035211	0.00254738	0.00041507	0.00182482	3.8536e-12	0.0018051	-	-	-	-	yes	yes	yes
79931	TNIP3	TNFAIP3 interacting protein 3	NA	0.431642	0.743169	1.08267	3.59947	4.19568	2.70242	6.91279	6.80549	1.38971	NA	1.34877	1.67385	2.11795	12.1213	18.3242	6.50892	120.492	111.856	2.62027	NA	0.0935768	0.0107511	0.029742	4.07324e-08	3.45308e-06	1.30629e-05	2.3093e-43	2.5002e-47	0.00188764	NA	0.306974	0.0978091	0.999088	7.42711e-07	9.44026e-05	9.59742e-05	1.11363e-40	1.11747e-44	0.012047	#VALUE!	-	-	-	yes	yes	yes
64102	TNMD	tenomodulin	-0.167412	-0.509303	-0.654565	0.366212	-1.161	-3.42137	-2.44587	-2.33755	-4.31832	-1.68376	-1.12304	-1.42336	-1.57414	1.28896	-2.23612	-10.7136	-5.44854	-5.05445	-19.9501	-3.21265	0.0234751	0.00427682	0.00521138	0.630081	0.0131188	4.06103e-05	4.25157e-06	0.00358392	9.56589e-09	0.000207057	0.106211	0.151019	0.0692328	0.999088	0.0301534	0.000561886	3.56106e-05	0.00890029	6.77337e-08	0.00278884	-	-	-	-	yes	yes	yes
7139	TNNT2	troponin T2, cardiac type	-0.540699	-0.961605	-0.333901	-0.466048	-1.51698	-1.36751	-1.42928	-2.311	-2.55761	-1.30499	-1.45468	-1.94748	-1.26042	-1.38132	-2.86191	-2.58026	-2.69313	-4.96227	-5.88731	-2.47083	1.04024e-05	0.0135404	0.439015	0.276994	7.98864e-10	5.3757e-06	5.22465e-11	2.6342e-23	1.80405e-31	2.94688e-06	0.00107932	0.171545	0.69243	0.999088	4.27079e-08	0.000128853	1.50221e-09	1.28724e-21	1.91094e-29	0.00024236	-	-	-	-	yes	yes	yes
7474	WNT5A	Wnt family member 5A	1.36117	0.922667	0.939016	0.125962	1.2134	1.5765	0.9438	3.11435	3.04952	1.25349	2.56893	1.89562	1.91722	1.09124	2.31884	2.98246	1.92359	8.6599	8.27934	2.38417	0.000795435	0.00355269	0.00200085	0.890414	0.000190432	0.00112969	0.0166387	6.76798e-31	3.36093e-33	0.00174411	0.0128066	0.147998	0.0466975	0.999088	0.000770559	0.0066852	0.0433283	7.25282e-29	4.21843e-31	0.0114353	yes	-	-	-	yes	yes	-
7704	ZBTB16	zinc finger and BTB domain containing 16	-0.602477	-1.29984	-1.5007	-0.182593	-1.79019	-2.1913	-1.14273	-3.3762	-3.99867	-2.36481	-1.51832	-2.46202	-2.82981	-1.13492	-3.45861	-4.56718	-2.20799	-10.3834	-15.9853	-5.15084	0.034271	0.00529851	0.000484393	0.500628	2.12753e-05	0.000335704	0.0510459	1.64086e-14	6.61116e-22	3.66461e-05	0.136186	0.151019	0.0281405	0.999088	0.000120246	0.00266864	0.108392	2.55904e-13	2.63942e-20	0.000960474	-	-	yes	-	yes	yes	-
53	ACP2	acid phosphatase 2, lysosomal	1.25907	-0.0198954	-0.0418958	0.179802	1.2595	1.10294	1.28066	1.29032	1.339	0.476703	2.39341	-1.01389	-1.02947	1.13273	2.39413	2.14792	2.4295	2.44583	2.52975	1.39156	4.78811e-05	0.747588	0.494637	0.581124	1.54165e-09	1.30117e-05	4.30357e-10	6.72818e-12	4.34197e-14	0.00116781	0.00236128	0.865439	0.73274	0.999088	6.74168e-08	0.000249272	9.7715e-09	7.35553e-11	6.70317e-13	0.00871847	yes	-	-	-	yes	yes	yes
100	ADA	adenosine deaminase	1.31194	0.392995	1.0708	-0.0636326	1.68928	0.882158	1.41258	1.37782	1.32091	0.965459	2.48275	1.31312	2.1006	-1.04509	3.22495	1.84313	2.66213	2.59875	2.49824	1.95268	3.55975e-05	0.062847	1.20546e-05	0.883823	4.33078e-10	0.00168292	2.11207e-14	1.06877e-10	5.22852e-11	1.96016e-06	0.00197076	0.257921	0.00868749	0.999088	2.79001e-08	0.00910669	1.19075e-12	9.85168e-10	5.20721e-10	0.000196151	yes	-	yes	-	yes	-	yes
23284	ADGRL3	adhesion G protein-coupled receptor L3	-0.0462392	-0.39614	-0.891005	0.114432	-1.35241	-1.20059	-2.91419	-1.4872	-1.57216	-1.02978	-1.03257	-1.31598	-1.85447	1.08255	-2.55338	-2.29834	-7.53805	-2.80345	-2.9735	-2.04172	0.335251	0.0153124	0.00264324	0.896804	0.000832148	0.0376091	1.67459e-14	0.00139429	0.000340856	0.00380689	0.566207	0.174176	0.0523803	0.999088	0.00277138	0.0994101	9.61685e-13	0.00381917	0.00107175	0.0200449	-	-	-	-	yes	yes	yes
199	AIF1	allograft inflammatory factor 1	0.749141	0.145004	0.525349	0.00267017	1.20528	1.20033	1.77794	3.32153	2.30137	1.0861	1.68079	1.10573	1.43928	1.00185	2.30581	2.29792	3.42936	9.99722	4.92926	2.12299	0.00255973	0.27673	0.0158281	0.995369	3.42873e-08	2.48499e-05	1.49165e-09	5.96075e-22	1.28053e-12	9.37732e-07	0.0256453	0.515806	0.118656	0.999088	6.56248e-07	0.000396473	2.98787e-08	2.47128e-20	1.60834e-11	0.000136065	-	-	-	-	yes	yes	yes
220	ALDH1A3	aldehyde dehydrogenase 1 family member A3	1.39592	0.582218	0.635121	0.201224	1.538	1.30553	-0.153002	4.86641	3.4106	1.061	2.63156	1.49715	1.55307	1.14967	2.90393	2.47175	-1.11188	29.1698	10.6339	2.08638	0.000200554	0.0599215	0.252605	0.733186	8.40543e-06	0.00455906	0.670423	4.43621e-22	5.84894e-13	0.00338005	0.00554117	0.253616	0.52562	0.999088	5.53907e-05	0.0192745	0.773231	1.87312e-20	7.73318e-12	0.0183933	yes	-	-	-	yes	yes	-
8542	APOL1	apolipoprotein L1	0.305106	0.260577	0.946673	0.659954	1.44984	1.23144	1.78463	3.96653	3.93547	1.36067	1.23551	1.19796	1.92742	1.58003	2.73178	2.34802	3.44531	15.6331	15.3001	2.56804	0.00103624	0.262342	0.019341	0.109641	1.7135e-07	0.000461164	3.23237e-08	4.60532e-44	1.30704e-48	7.70605e-08	0.0148794	0.501884	0.131151	0.999088	2.29163e-06	0.00341459	4.68119e-07	2.28088e-41	7.25805e-46	6.46859e-05	-	-	-	-	yes	yes	yes
477	ATP1A2	ATPase Na+/K+ transporting subunit alpha 2	-0.110625	-0.615289	-0.635303	-0.16445	-1.1002	-3.01377	-1.79262	-1.03505	-2.19109	-1.01644	-1.0797	-1.53187	-1.55326	-1.12074	-2.14384	-8.07674	-3.46444	-2.04918	-4.56652	-2.02293	0.0637881	0.0144449	0.000267793	0.804489	0.000809142	7.49196e-07	0.00036472	0.00101598	1.11552e-13	5.28834e-05	0.204188	0.17334	0.0233413	0.999088	0.00270403	3.15846e-05	0.00171391	0.00285901	1.61341e-12	0.00118312	-	-	-	-	yes	yes	yes
51411	BIN2	bridging integrator 2	NA	0.426964	0.448341	1.67756	1.35864	1.91287	1.89846	3.12572	2.69596	1.04011	NA	1.3444	1.36447	3.19888	2.56444	3.76556	3.72814	8.72843	6.47983	2.05638	NA	0.0508438	0.0530403	0.0687518	4.02039e-09	2.20746e-08	2.73449e-12	4.96188e-25	2.2738e-21	0.000241979	NA	0.238857	0.225516	0.999088	1.3571e-07	2.39791e-06	1.00078e-10	2.95215e-23	8.50356e-20	0.00303429	#VALUE!	-	-	-	yes	yes	yes
128346	C1orf162	chromosome 1 open reading frame 162	1.15783	0.318655	0.628492	0.11186	1.06413	1.76411	1.60725	2.01848	1.16716	0.838469	2.23121	1.24717	1.54595	1.08062	2.09091	3.39665	3.0467	4.05157	2.2457	1.78815	0.00017047	0.0954379	0.00782062	0.774609	4.01513e-08	1.34341e-08	7.9618e-08	2.93723e-12	1.70064e-05	2.36227e-06	0.00503263	0.309371	0.0834813	0.999088	7.35399e-07	1.69109e-06	1.0451e-06	3.41528e-11	7.00007e-05	0.000211741	yes	-	-	-	yes	yes	yes
714	C1QC	complement C1q C chain	1.60545	0.129811	0.939249	0.29465	1.58832	0.758399	2.00431	5.00744	4.02588	1.11061	3.0429	1.09415	1.91753	1.22659	3.007	1.69161	4.01198	32.1655	16.2896	2.15937	0.00122948	0.524108	0.00106934	0.481505	1.62497e-09	0.00598169	2.59896e-08	5.93416e-32	7.34444e-24	1.64161e-05	0.0164221	0.716639	0.037111	0.999088	7.04566e-08	0.0238218	3.83854e-07	7.34754e-30	3.63748e-22	0.000590225	yes	-	-	-	yes	-	yes
719	C3AR1	complement C3a receptor 1	NA	-0.54198	-0.193309	0.275436	1.70808	1.58748	2.17545	5.13638	3.64806	1.34431	NA	-1.45597	-1.14338	1.21036	3.26725	3.00525	4.51728	35.1726	12.5364	2.53909	NA	0.499125	0.857205	0.386021	6.983e-09	1.82504e-05	4.65265e-10	7.62038e-29	1.1457e-17	4.87223e-06	NA	0.698264	0.941045	0.999088	2.00572e-07	0.000319313	1.04869e-08	6.64969e-27	2.81057e-16	0.000296331	#VALUE!	-	-	-	yes	yes	yes
84674	CARD6	caspase recruitment domain family member 6	NA	0.341156	1.29624	0.840283	1.17154	0.611212	1.13194	2.85917	2.77319	1.64695	NA	1.26677	2.45588	1.7904	2.25251	1.52754	2.19154	7.25596	6.83619	3.13171	NA	0.00462169	9.30272e-07	0.457397	2.63036e-07	0.022203	1.99787e-09	4.72446e-38	3.44408e-40	7.86611e-07	NA	0.151019	0.00702727	0.999088	3.19365e-06	0.0660976	3.87951e-08	1.15434e-35	8.41502e-38	0.000125821	#VALUE!	-	yes	-	yes	-	yes
6363	CCL19	C-C motif chemokine ligand 19	1.35113	0.271648	1.15326	0.315485	1.12428	1.61275	0.904069	1.80574	1.14174	1.13308	2.55112	1.20719	2.22416	1.24443	2.17993	3.05835	1.87134	3.49608	2.20647	2.19327	0.00851441	0.312325	0.0299666	0.241929	0.00207267	0.00391584	0.0456824	0.000168467	0.0115205	0.019123	0.054659	0.548164	0.166897	0.999088	0.00609387	0.017113	0.099068	0.000560487	0.0249985	0.0656609	yes	-	-	-	yes	yes	-
729230	CCR2	C-C motif chemokine receptor 2	0.0439894	0.258325	0.27775	0.15654	1.10854	2.10648	2.51906	2.56042	2.23684	1.15203	1.03096	1.19609	1.2123	1.11461	2.15628	4.3064	5.73207	5.89878	4.71365	2.22227	0.0376392	0.160728	0.184527	0.75886	2.90779e-05	1.89688e-06	2.83706e-15	1.07298e-10	1.96633e-09	1.11446e-05	0.145106	0.395013	0.448734	0.999088	0.000155412	6.02527e-05	1.85078e-13	9.88557e-10	1.56144e-08	0.000477173	-	-	-	-	yes	yes	yes
919	CD247	CD247 molecule	1.67157	0.123918	0.551996	-0.402066	1.29882	1.65796	2.14577	3.1389	2.63591	0.623557	3.1856	1.08969	1.46611	-1.3214	2.46027	3.1557	4.42529	8.80855	6.21567	1.54067	3.27069e-05	0.22876	0.00130707	0.625512	1.565e-07	3.06417e-06	2.34646e-11	6.77172e-18	1.11298e-14	0.00104312	0.00186208	0.4678	0.039999	0.999088	2.12873e-06	8.61935e-05	7.20727e-10	1.68146e-16	1.84407e-13	0.0080754	yes	-	-	-	yes	yes	yes
916	CD3E	CD3e molecule	0.26318	0.371547	0.454747	-0.355418	1.35157	1.46752	2.02847	3.46185	3.22634	1.26597	1.20012	1.29374	1.37054	-1.27936	2.5519	2.76545	4.07971	11.0185	9.35892	2.4049	0.0350297	0.0163344	0.00517315	0.295961	8.1004e-09	2.45126e-06	1.73138e-10	5.89163e-20	1.35279e-19	0.000308579	0.138067	0.175738	0.0692226	0.999088	2.23247e-07	7.31867e-05	4.35223e-09	1.9453e-18	4.22314e-18	0.00357789	-	-	-	-	yes	yes	yes
917	CD3G	CD3g molecule	0.635973	0.644144	1.58408	-0.186971	1.06305	1.56666	1.97352	1.52636	1.31105	0.95434	1.55399	1.56281	2.99817	-1.13837	2.08934	2.96219	3.92725	2.88059	2.48122	1.93769	0.00964613	0.0946585	0.00315485	0.622143	2.49676e-06	5.26647e-06	9.63495e-10	2.89126e-09	5.88369e-08	0.000368994	0.0592149	0.308255	0.0564733	0.999088	1.98246e-05	0.00012728	2.0457e-08	2.16431e-08	3.7166e-07	0.00402564	-	-	yes	-	yes	yes	yes
1043	CD52	CD52 molecule	1.52843	0.609678	1.13253	-0.256537	1.09425	0.755687	1.82335	2.54718	1.96959	1.20231	2.88471	1.52592	2.19242	-1.19461	2.13502	1.68844	3.53902	5.84489	3.91658	2.30108	0.000185883	0.0362514	0.0451316	0.418335	2.79956e-08	0.00115263	2.69902e-09	3.99777e-11	5.88245e-08	3.70295e-05	0.00528958	0.212592	0.206579	0.999088	5.65505e-07	0.0067816	5.06783e-08	3.9176e-10	3.7166e-07	0.000962756	yes	-	-	-	yes	-	yes
942	CD86	CD86 molecule	0.676768	-0.724467	1.90817	0.161873	1.64659	1.70973	1.6563	2.11307	1.58262	1.2979	1.59855	-1.65229	3.75333	1.11874	3.13092	3.271	3.15206	4.3261	2.99514	2.45871	0.00191158	0.461874	0.306403	0.626995	5.32894e-09	3.29128e-06	1.63037e-09	3.86106e-15	3.72163e-10	3.53297e-06	0.0214228	0.669331	0.578546	0.999088	1.6514e-07	9.15729e-05	3.22092e-08	6.61251e-14	3.29622e-09	0.000260977	-	-	-	-	yes	yes	yes
994	CDC25B	cell division cycle 25B	1.06008	1.0842	1.66682	0.150551	0.466674	0.606113	1.29898	1.52746	1.82771	1.03916	2.08505	2.1202	3.17515	1.10999	1.38192	1.52215	2.46054	2.88278	3.54974	2.05503	1.45272e-07	0.00385245	0.000114346	0.767289	0.000511689	0.00256012	5.00028e-10	1.08936e-18	4.41966e-29	1.68362e-07	9.22384e-05	0.149647	0.0172699	0.999088	0.00181324	0.0123775	1.11887e-08	2.99739e-17	3.8203e-27	9.06332e-05	yes	-	yes	-	-	-	yes
1009	CDH11	cadherin 11	1.67336	0.25061	0.367631	-0.29372	2.09469	1.981	1.25617	1.03451	1.01458	0.862443	3.18957	1.18971	1.29023	-1.2258	4.27135	3.94766	2.38861	2.04842	2.02032	1.81812	0.000639818	0.141398	0.0473317	0.705956	1.68679e-11	1.18441e-07	9.03388e-07	0.00923988	0.00677822	0.000654702	0.0111491	0.3702	0.212066	0.999088	3.74431e-09	8.28356e-06	9.01843e-06	0.0207582	0.0156733	0.00590832	yes	-	-	-	yes	yes	yes
1152	CKB	creatine kinase B	-2.10233	-1.1066	-1.59002	0.0532917	-1.09246	-2.03746	-0.856608	-1.89932	-2.03271	-0.977204	-4.29403	-2.15338	-3.01054	1.03763	-2.13238	-4.10523	-1.81078	-3.73038	-4.09171	-1.96865	9.14486e-06	0.00156953	2.82194e-05	0.874694	4.96258e-05	4.59328e-06	0.00425564	5.24777e-19	4.9975e-24	3.15016e-05	0.00100792	0.144235	0.011026	0.999088	0.000245211	0.00011595	0.0138937	1.52643e-17	2.54387e-22	0.000873177	yes	-	yes	-	yes	yes	-
1311	COMP	cartilage oligomeric matrix protein	1.51243	0.99825	1.1219	0.279047	2.19465	1.74054	1.31351	1.50052	1.37906	1.51353	2.85291	1.99758	2.17633	1.21339	4.57777	3.34161	2.48545	2.82946	2.60099	2.85508	0.0636549	0.102683	0.0373071	0.569295	2.5323e-08	0.000282242	0.0156402	0.00312156	0.003958	4.58452e-05	0.203997	0.319469	0.186213	0.999088	5.23428e-07	0.00235832	0.0410851	0.00784996	0.00969269	0.00110083	-	-	-	-	yes	yes	yes
1439	CSF2RB	colony stimulating factor 2 receptor beta common subunit	0.0892863	0.313557	0.442757	0.0706319	1.12169	1.95093	1.10737	2.44405	2.79415	1.35589	1.06384	1.24277	1.3592	1.05018	2.17602	3.86625	2.15453	5.44168	6.93623	2.55955	0.0371891	0.0172126	0.000630409	0.859529	6.91774e-08	1.03678e-08	2.75355e-05	4.71056e-14	6.58348e-20	1.10695e-05	0.144008	0.176061	0.030856	0.999088	1.12659e-06	1.41154e-06	0.000182946	6.89465e-13	2.13149e-18	0.000477173	-	-	-	-	yes	yes	yes
8530	CST7	cystatin F	0.812386	0.245742	0.183872	-0.14072	1.112	1.28064	1.09715	3.11433	2.40688	1.56336	1.75611	1.1857	1.13593	-1.10246	2.16145	2.42946	2.13931	8.65977	5.30326	2.95541	0.00110112	0.0678624	0.227173	0.835575	1.03073e-08	1.27199e-06	8.52884e-05	2.93341e-17	3.17869e-12	6.77093e-06	0.0153869	0.266487	0.49847	0.999088	2.6849e-07	4.54932e-05	0.000487075	6.70257e-16	3.74354e-11	0.000353964	-	-	-	-	yes	yes	yes
1522	CTSZ	cathepsin Z	1.09165	0.231723	0.727324	0.268339	1.58031	1.25444	1.74098	2.91112	2.14966	0.87791	2.13117	1.17424	1.65557	1.20442	2.99034	2.38575	3.34262	7.52204	4.43723	1.83771	0.0039447	0.412181	0.0249946	0.490399	4.29745e-11	3.53812e-06	2.09704e-08	8.14318e-22	5.36558e-14	0.000352052	0.0337751	0.632334	0.151747	0.999088	6.54944e-09	9.59569e-05	3.15991e-07	3.30873e-20	8.13942e-13	0.00390371	yes	-	-	-	yes	yes	yes
10663	CXCR6	C-X-C motif chemokine receptor 6	0.4968	0.668921	1.02144	-0.567978	1.99549	3.16155	2.19584	4.6706	4.44031	0.874682	1.41108	1.58988	2.02995	-1.48244	3.98751	8.94789	4.58156	25.4678	21.7103	1.8336	0.0102921	0.0209163	0.0031512	0.307812	7.74024e-08	5.62176e-08	2.79597e-10	3.5405e-21	1.13626e-21	0.000421727	0.0621071	0.184509	0.0564525	0.999088	1.22368e-06	4.82385e-06	6.70814e-09	1.33772e-19	4.40211e-20	0.00437732	-	-	yes	-	yes	yes	yes
1573	CYP2J2	cytochrome P450 family 2 subfamily J member 2	-1.44404	-0.18014	-1.22261	-0.172119	-1.98569	-1.73071	0.564843	-1.90449	-2.05769	-1.32835	-2.72082	-1.13299	-2.33368	-1.12671	-3.96051	-3.3189	1.47923	-3.74376	-4.1632	-2.51116	0.00178606	0.658071	0.0177323	0.711621	1.76213e-05	0.00564824	0.158965	6.34499e-11	6.9783e-14	3.02371e-06	0.0205195	0.80967	0.125986	0.999088	0.000102554	0.0227377	0.267916	6.01821e-10	1.0456e-12	0.000246681	yes	-	-	-	yes	yes	-
27128	CYTH4	cytohesin 4	1.11032	0.341214	0.85223	0.131383	1.24751	1.31804	1.41968	4.44462	3.82993	0.418522	2.15894	1.26682	1.80529	1.09534	2.37432	2.49328	2.67527	21.7752	14.2208	1.33656	0.00134313	0.0471279	0.000512428	0.744613	2.82428e-08	9.88878e-06	3.6801e-07	3.22605e-28	5.71802e-24	0.00104424	0.0172999	0.233487	0.0286418	0.999088	5.68811e-07	0.00020276	4.09822e-06	2.63916e-26	2.87076e-22	0.00808105	yes	-	-	-	yes	yes	yes
54360	CYTL1	cytokine like 1	0.458518	0.386357	0.823721	0.549725	1.26589	1.26187	2.1871	2.57841	1.59778	1.10381	1.37413	1.30709	1.76997	1.46381	2.40475	2.39807	4.5539	5.97279	3.02676	2.14921	0.0472865	0.0841868	0.000111434	0.294975	1.75078e-06	0.000425444	1.02026e-12	5.22312e-09	9.58279e-05	4.88655e-05	0.168551	0.292659	0.0172699	0.999088	1.4738e-05	0.0032108	4.08728e-11	3.76529e-08	0.000340781	0.00114229	-	-	-	-	yes	yes	yes
84417	ECRG4	ECRG4 augurin precursor	-0.751319	-1.10271	-1.63151	0.111902	-1.14817	-1.96165	-0.858768	-2.8305	-4.6048	-2.2384	-1.68333	-2.14757	-3.09837	1.08065	-2.21633	-3.89508	-1.81349	-7.1132	-24.3323	-4.71874	0.00163019	0.00483992	0.000351677	0.929818	0.00393909	0.00183873	0.0641477	1.22217e-11	1.23402e-31	0.000860431	0.0192786	0.151019	0.0253006	0.999088	0.0106393	0.0097005	0.130428	1.28345e-10	1.32242e-29	0.00707588	-	-	yes	-	yes	yes	-
2123	EVI2A	ecotropic viral integration site 2A	0.715201	0.23687	0.848906	0.142047	1.60293	1.35586	1.64279	2.66383	1.98994	1.46662	1.64171	1.17843	1.80113	1.10347	3.0376	2.55949	3.1227	6.33712	3.9722	2.76373	0.00614761	0.332556	0.012604	0.708052	1.37574e-10	3.44911e-06	3.4063e-05	7.11583e-14	2.47431e-09	1.31058e-05	0.0443405	0.565746	0.105166	0.999088	1.29472e-08	9.44026e-05	0.00022015	1.0124e-12	1.93934e-08	0.00052898	-	-	-	-	yes	yes	yes
54757	FAM20A	FAM20A golgi associated secretory pathway pseudokinase	0.629745	0.861527	1.46278	0.716452	1.60728	1.23559	1.53753	4.34077	3.95906	0.844601	1.54729	1.81696	2.75638	1.64314	3.04677	2.35477	2.90298	20.2629	15.5524	1.79577	0.00621003	0.00126792	9.02306e-06	0.131562	3.29582e-08	0.000456249	1.13719e-08	3.48242e-31	2.11557e-29	2.15209e-06	0.0446165	0.144235	0.00817923	0.999088	6.37982e-07	0.00339188	1.8284e-07	3.98846e-29	1.90975e-27	0.000205333	-	-	yes	-	yes	yes	yes
286336	FAM78A	family with sequence similarity 78 member A	0.0252418	0.627714	1.19444	-0.259726	1.35246	1.496	2.0192	2.74796	2.23679	0.88112	1.01765	1.54511	2.28856	-1.19725	2.55347	2.82059	4.0536	6.71765	4.71347	1.8418	0.640388	0.0155934	0.000227234	0.601436	8.68574e-08	1.32431e-05	4.3191e-14	2.12318e-19	4.16713e-15	0.000192057	0.807109	0.174855	0.0215463	0.999088	1.34074e-06	0.000252759	2.29146e-12	6.49538e-18	7.27957e-14	0.00264303	-	-	yes	-	yes	yes	yes
2207	FCER1G	Fc fragment of IgE receptor Ig	1.47934	-0.0535713	0.285451	0.55061	1.43549	0.917322	1.8256	4.44168	3.60762	1.25073	2.7882	-1.03783	1.21879	1.4647	2.70474	1.88861	3.54453	21.7309	12.1899	2.37962	0.00430012	0.531773	0.0570802	0.282951	6.62483e-09	0.00108631	5.3144e-08	1.77129e-31	6.46636e-24	1.29175e-05	0.0353528	0.722528	0.235405	0.999088	1.93275e-07	0.00650573	7.29058e-07	2.09412e-29	3.23538e-22	0.000524813	yes	-	-	-	yes	-	yes
60681	FKBP10	FKBP prolyl isomerase 10	0.546176	0.326009	1.10349	1.45621	1.64972	1.30717	1.93544	2.62573	1.6997	0.749412	1.46021	1.25354	2.14873	2.74386	3.13772	2.47456	3.82496	6.17198	3.24833	1.68111	0.075527	0.241774	0.00229684	0.0214304	4.91213e-12	6.97038e-07	2.11502e-11	2.53287e-14	1.59525e-07	0.00109306	0.226672	0.480706	0.0492906	0.999088	1.8577e-09	2.97801e-05	6.59013e-10	3.84866e-13	9.44218e-07	0.00834785	-	-	yes	-	yes	yes	yes
2359	FPR3	formyl peptide receptor 3	0.887867	0.563839	0.809404	-0.566614	1.6508	1.45903	1.8028	2.92451	2.92999	1.35752	1.85044	1.4782	1.75249	-1.48104	3.14007	2.74924	3.48896	7.59217	7.62105	2.56243	0.0161522	0.0250067	0.0510103	0.246234	1.39209e-06	0.00115516	1.16676e-08	1.08936e-18	6.93605e-21	3.38709e-06	0.0828322	0.191999	0.22083	0.999088	1.21857e-05	0.00679067	1.86898e-07	2.99739e-17	2.52189e-19	0.000258091	-	-	-	-	yes	yes	yes
2633	GBP1	guanylate binding protein 1	1.63137	0.536954	0.360288	1.14723	1.64474	1.68055	1.1412	2.45483	2.75891	0.842953	3.09808	1.45091	1.28368	2.21488	3.12691	3.20551	2.20564	5.48249	6.76883	1.79372	0.000431741	0.0245498	0.209004	0.0799652	4.24139e-06	0.000614245	0.00380564	1.01211e-12	1.95839e-17	0.000946852	0.00870249	0.191416	0.47901	0.999088	3.10108e-05	0.00423501	0.0126438	1.23976e-11	4.63065e-16	0.00753107	yes	-	-	-	yes	yes	yes
115361	GBP4	guanylate binding protein 4	1.63166	-0.210575	0.507364	-0.036524	1.3023	1.15813	1.5108	2.30356	2.16639	0.334562	3.09869	-1.15715	1.42145	-1.02564	2.46622	2.23168	2.84968	4.93673	4.489	1.26099	2.35555e-05	0.251216	0.0691743	0.909543	4.10124e-05	0.00781474	8.423e-05	3.68279e-14	4.18219e-14	0.128888	0.00157435	0.489228	0.261561	0.999088	0.000208116	0.0292133	0.000482051	5.4513e-13	6.47285e-13	0.261379	yes	-	-	-	yes	yes	yes
29909	GPR171	G protein-coupled receptor 171	NA	0.774086	1.05476	0.217527	0.577932	1.75414	1.64643	2.20103	2.35736	1.92908	NA	1.71011	2.07738	1.16274	1.49271	3.37324	3.13059	4.59809	5.12432	3.80812	NA	0.0124402	0.00289432	0.611449	0.00126352	3.27386e-07	6.17893e-09	5.52008e-07	1.53055e-08	4.34726e-06	NA	0.169427	0.0544277	0.999088	0.00398328	1.73307e-05	1.06747e-07	2.88686e-06	1.05441e-07	0.000283168	#VALUE!	-	yes	-	-	yes	yes
63940	GPSM3	G protein signaling modulator 3	1.34556	0.134519	0.736025	0.0450474	1.2555	1.47622	1.65664	2.61632	2.34904	0.829788	2.54129	1.09773	1.66558	1.03172	2.3875	2.78219	3.15282	6.13184	5.09485	1.77742	9.92128e-05	0.477397	0.0428106	0.870117	5.14484e-09	5.09219e-07	7.27237e-11	9.99006e-21	5.46084e-19	0.000266422	0.00353568	0.681497	0.200989	0.999088	1.62048e-07	2.37506e-05	2.01323e-09	3.56857e-19	1.56604e-17	0.00324269	yes	-	-	-	yes	yes	yes
2999	GZMH	granzyme H	0.913977	-0.00244759	0.319158	0.359591	1.79858	1.90282	1.86598	3.44599	2.43191	1.00064	1.88423	-1.0017	1.2476	1.28306	3.47878	3.73944	3.64516	10.898	5.39609	2.00088	0.00270329	0.992995	0.492422	0.23603	1.86629e-09	1.0582e-06	4.2548e-07	1.14603e-11	2.08039e-07	0.0043211	0.0264064	0.996512	0.73148	0.999088	7.81013e-08	3.95798e-05	4.6542e-06	1.20695e-10	1.20491e-06	0.0218464	-	-	-	-	yes	yes	yes
3055	HCK	HCK proto-oncogene, Src family tyrosine kinase	NA	0.345974	0.586718	0.0398899	1.74479	2.16724	1.46575	2.6026	2.43924	1.17843	NA	1.27101	1.50183	1.02804	3.35147	4.49163	2.76207	6.07381	5.42357	2.2633	NA	0.0734197	0.0116268	0.903302	1.00874e-09	4.92086e-08	4.34418e-06	8.08758e-20	1.28473e-19	3.41944e-05	NA	0.275404	0.101562	0.999088	5.09498e-08	4.38838e-06	3.62737e-05	2.61384e-18	4.02437e-18	0.000917602	#VALUE!	-	-	-	yes	yes	yes
3112	HLA-DOB	major histocompatibility complex, class II, DO beta	0.861696	0.50321	0.500699	0.363298	1.59153	1.86894	1.66202	1.68558	1.10746	1.02742	1.81717	1.41736	1.4149	1.28636	3.01368	3.65264	3.16459	3.21669	2.15465	2.03837	0.00556653	0.00955235	0.017595	0.23651	2.09643e-10	3.00832e-08	2.94996e-09	2.28265e-07	0.000297996	0.00175867	0.0415812	0.16033	0.125575	0.999088	1.64666e-08	3.0264e-06	5.46769e-08	1.27413e-06	0.000949204	0.0114925	-	-	-	-	yes	yes	yes
3131	HLF	HLF transcription factor, PAR bZIP family member	-1.03985	-0.723394	-1.16907	0.909305	-1.65344	-1.42966	-0.915791	-1.58831	-1.52415	-0.828882	-2.05602	-1.65106	-2.24867	1.87814	-3.14583	-2.69384	-1.8866	-3.00697	-2.87618	-1.77631	0.000254852	0.0214442	0.00971945	0.233407	3.00847e-09	2.48941e-05	0.000701752	1.10821e-12	4.44179e-13	0.00288538	0.0063691	0.185055	0.092744	0.999088	1.08741e-07	0.000396867	0.00300058	1.34847e-11	5.9938e-12	0.0163559	yes	-	yes	-	yes	yes	-
3290	HSD11B1	hydroxysteroid 11-beta dehydrogenase 1	-1.37834	-0.82577	-1.94954	-1.92865	-0.302286	0.068175	-1.92146	-2.8052	-3.17967	-1.25873	-2.59969	-1.77248	-3.86251	-3.80699	-1.2331	1.04839	-3.78807	-6.98953	-9.061	-2.39285	4.2357e-07	0.00161351	0.000554905	0.00759883	0.144019	0.827922	2.73256e-10	3.14077e-20	1.65042e-28	4.30863e-05	0.000183108	0.144235	0.0292785	0.999088	0.228395	0.897157	6.57062e-09	1.06386e-18	1.33234e-26	0.00106479	yes	-	yes	-	-	-	yes
3385	ICAM3	intercellular adhesion molecule 3	1.68033	0.260157	0.640562	-0.0175872	1.44374	1.16646	1.31418	2.33692	1.58617	0.932616	3.20501	1.19761	1.55894	-1.01227	2.72025	2.24461	2.48661	5.05223	3.0025	1.90873	0.000274142	0.18385	0.033957	0.968254	1.74547e-09	3.96516e-05	8.7751e-06	5.77119e-14	5.81343e-08	0.00303946	0.00660093	0.419233	0.177189	0.999088	7.38011e-08	0.000553874	6.75511e-05	8.34704e-13	3.67729e-07	0.0170046	yes	-	-	-	yes	yes	yes
3489	IGFBP6	insulin like growth factor binding protein 6	-1.36895	-0.822664	-1.12515	0.0355387	0.861634	-1.16789	-0.415515	1.9529	-1.0462	-1.31588	-2.58282	-1.76867	-2.18124	1.02494	1.8171	-2.24682	-1.33378	3.87152	-2.06508	-2.48954	0.00192656	0.033586	0.00561139	0.938262	0.000465208	0.00165473	0.357299	1.1421e-05	0.0118153	0.000220252	0.0215312	0.207392	0.071281	0.999088	0.00166558	0.00899294	0.494	4.718e-05	0.0255505	0.00286643	yes	-	yes	-	-	yes	-
79713	IGFLR1	IGF like family receptor 1	0.905502	0.627799	1.18887	0.0953187	1.19689	1.84141	1.59334	1.22841	1.27706	0.644403	1.8732	1.54521	2.27975	1.0683	2.29245	3.5836	3.01747	2.34309	2.42345	1.56309	0.00288481	0.0031918	0.00127711	0.789835	7.60284e-10	9.09971e-10	3.56529e-06	1.1816e-10	1.33283e-12	0.000186811	0.0275699	0.146422	0.0398099	0.999088	4.11219e-08	2.51127e-07	3.03211e-05	1.0859e-09	1.6706e-11	0.00261696	-	-	yes	-	yes	yes	yes
53342	IL17D	interleukin 17D	-1.08456	-0.508632	-1.41282	1.69378	-0.405927	-1.2243	-1.41776	-0.779472	-2.50069	-1.28135	-2.12072	-1.4227	-2.66257	3.23503	-1.32494	-2.33642	-2.67171	-1.7165	-5.65955	-2.43066	6.88773e-05	0.0300877	0.00134464	0.00266805	0.0487112	0.00054105	5.16183e-05	0.0760932	7.63479e-10	0.000216846	0.00293385	0.199706	0.0405756	0.999088	0.0928313	0.00384298	0.000315838	0.131859	6.49697e-09	0.00284561	yes	-	yes	-	-	yes	yes
3561	IL2RG	interleukin 2 receptor subunit gamma	0.119351	0.530799	0.92374	0.438352	1.29055	2.14781	1.93348	2.50474	2.45384	1.89768	1.08625	1.44473	1.89703	1.35506	2.44621	4.43156	3.81976	5.67546	5.47871	3.72614	0.0793035	0.0281889	0.00101752	0.423357	2.04834e-08	6.28483e-09	5.73595e-12	1.93056e-16	1.24752e-17	1.9377e-06	0.23352	0.195971	0.0363706	0.999088	4.48352e-07	9.57826e-07	1.97224e-10	3.90481e-15	3.04e-16	0.000196047	-	-	-	-	yes	yes	yes
3659	IRF1	interferon regulatory factor 1	1.8181	0.405564	0.456978	-0.0733082	1.32376	1.42489	0.808997	2.05466	2.33426	1.37482	3.52616	1.32461	1.37266	-1.05213	2.50318	2.68494	1.75199	4.15445	5.04291	2.59335	1.23801e-05	0.0111886	0.177604	0.812902	5.01865e-06	0.000413316	0.012053	3.72697e-11	1.60824e-15	3.43052e-07	0.00115607	0.166365	0.439253	0.999088	3.57485e-05	0.00312736	0.0331626	3.66989e-10	2.98289e-14	0.000101243	yes	-	-	-	yes	yes	-
3394	IRF8	interferon regulatory factor 8	1.21282	0.424776	0.643151	0.430139	0.914571	1.72894	1.47966	3.1361	2.31854	1.21722	2.3179	1.34236	1.56174	1.34736	1.88501	3.31483	2.78884	8.79142	4.98829	2.32499	0.00295744	0.0529319	0.00607578	0.539712	8.33983e-07	3.68919e-08	8.29127e-08	1.31253e-19	9.77847e-13	4.43423e-07	0.0280209	0.241967	0.0745432	0.999088	8.01487e-06	3.48871e-06	1.08177e-06	4.13724e-18	1.2522e-11	0.000104741	yes	-	-	-	-	yes	yes
9636	ISG15	ISG15 ubiquitin like modifier	1.04598	0.722038	2.21886	0.256365	1.53704	0.826733	1.48705	3.78715	3.05696	0.769168	2.06476	1.64951	4.65526	1.19447	2.90199	1.77366	2.80316	13.8053	8.32215	1.70429	0.0169225	0.136893	0.000379626	0.414019	6.75837e-12	0.000144208	3.88135e-10	2.35355e-24	2.09572e-18	3.65136e-05	0.0856366	0.363817	0.0260424	0.999088	2.19445e-09	0.00142754	8.94451e-09	1.31091e-22	5.65599e-17	0.000960474	yes	-	yes	-	yes	-	yes
3702	ITK	IL2 inducible T cell kinase	0.962822	0.373316	0.515475	0.673762	1.09262	1.47395	1.05912	2.16844	2.16836	1.35462	1.94912	1.29533	1.42946	1.59523	2.1326	2.77782	2.08366	4.49538	4.49511	2.55729	0.000667752	0.0246188	0.00681645	0.194684	1.18911e-06	8.80983e-06	0.000289077	3.92806e-09	4.42754e-10	9.96339e-05	0.0114493	0.191416	0.0787865	0.999088	1.07072e-05	0.000185066	0.00140082	2.87927e-08	3.88762e-09	0.00175539	-	-	-	-	yes	yes	yes
81618	ITM2C	integral membrane protein 2C	1.46062	0.264151	0.172136	-0.333363	1.89259	1.50939	1.81364	1.81563	1.68536	0.742185	2.75226	1.20093	1.12673	-1.25995	3.71301	2.8469	3.51528	3.52014	3.21621	1.67271	0.00304635	0.0962706	0.324891	0.413107	4.66964e-11	3.5224e-06	2.6159e-13	3.31584e-09	5.71108e-09	0.000933946	0.0285761	0.310648	0.596181	0.999088	6.82901e-09	9.58569e-05	1.1817e-11	2.45705e-08	4.20472e-08	0.00747411	yes	-	-	-	yes	yes	yes
3937	LCP2	lymphocyte cytosolic protein 2	0.404584	0.6363	0.936178	0.360586	1.58293	1.76378	1.40708	3.98957	3.85775	1.13919	1.32371	1.55434	1.91345	1.28395	2.99578	3.39587	2.652	15.8848	14.4977	2.20257	0.0253794	0.0211719	0.0021669	0.50091	2.87361e-09	6.98624e-07	5.68948e-08	3.10754e-29	1.06804e-30	8.2814e-05	0.111954	0.184896	0.048238	0.999088	1.05396e-07	2.97801e-05	7.7412e-07	2.81909e-27	1.05794e-28	0.00157813	-	-	-	-	yes	yes	yes
84879	MFSD2A	major facilitator superfamily domain containing 2A	-1.08485	-0.02052	-1.10844	-0.117163	-1.43762	-0.981529	-0.238829	-1.91395	-2.6848	-1.11795	-2.12116	-1.01432	-2.15612	-1.0846	-2.70873	-1.97456	-1.18003	-3.7684	-6.4299	-2.17038	2.7883e-05	0.948056	0.000217617	0.71889	8.62419e-08	0.00228468	0.401754	8.23606e-18	1.82735e-37	1.35381e-06	0.00170641	0.973618	0.0215463	0.999088	1.3329e-06	0.0113966	0.538056	2.01234e-16	3.60067e-35	0.000158967	yes	-	yes	-	yes	-	-
197259	MLKL	mixed lineage kinase domain like pseudokinase	0.21972	0.637652	1.22968	1.82574	1.19928	1.1559	0.574339	2.0801	1.99763	1.18812	1.16451	1.5558	2.34515	3.54489	2.29625	2.22824	1.48899	4.22837	3.99342	2.27855	0.00277135	0.0137077	0.000181105	0.0329726	1.59173e-08	2.11419e-05	0.0110377	9.23073e-26	1.13202e-26	7.26895e-06	0.0268134	0.17186	0.0195837	0.999088	3.75363e-07	0.000352378	0.030765	5.9352e-24	7.46194e-25	0.000370465	-	-	yes	-	yes	yes	-
4494	MT1F	metallothionein 1F	1.03222	0.40696	1.14009	-0.0537644	1.31926	1.09277	1.52584	1.86248	0.624831	0.400428	2.04517	1.32589	2.20395	-1.03797	2.49538	2.13283	2.87954	3.63633	1.54203	1.3199	0.000253352	0.0105866	0.000215169	0.936611	1.08545e-07	0.000446048	5.78145e-09	4.15227e-10	0.024032	0.0151808	0.00636838	0.163939	0.0214809	0.999088	1.60167e-06	0.00332695	1.00676e-07	3.54899e-09	0.0479568	0.0551472	yes	-	yes	-	yes	yes	yes
4542	MYO1F	myosin IF	0.392861	0.909795	1.6652	-0.249214	1.38499	2.06597	1.50448	3.23541	2.79569	0.782449	1.31299	1.87878	3.17157	-1.18856	2.61171	4.18715	2.83723	9.4179	6.94364	1.72005	0.0270546	0.00939787	0.000444903	0.413754	3.08187e-07	5.78923e-07	9.22269e-07	2.86043e-27	3.06228e-23	3.04729e-05	0.116747	0.159845	0.0273235	0.999088	3.62964e-06	2.62728e-05	9.17299e-06	2.13079e-25	1.41708e-21	0.000854377	-	-	yes	-	yes	yes	yes
3071	NCKAP1L	NCK associated protein 1 like	1.3715	0.255701	0.314106	-1.0467	1.18031	1.60649	1.85898	2.4474	2.35961	0.938995	2.58739	1.19392	1.24324	-2.0658	2.26625	3.0451	3.6275	5.45434	5.13232	1.91719	7.11901e-05	0.0951743	0.0638517	0.0751143	2.13462e-07	1.60841e-06	7.14275e-13	2.3306e-13	6.61702e-14	6.92429e-05	0.0029701	0.309009	0.25126	0.999088	2.7127e-06	5.32364e-05	2.96603e-11	3.09033e-12	9.93909e-13	0.00139904	yes	-	-	-	yes	yes	yes
81831	NETO2	neuropilin and tolloid like 2	1.38242	0.613653	0.704608	0.251968	1.54941	1.41927	0.742652	2.5396	2.75203	1.45674	2.60704	1.53013	1.6297	1.19083	2.92697	2.67449	1.67325	5.81427	6.73664	2.74488	1.99116e-05	0.0067499	0.0121899	0.645862	1.23829e-11	1.52861e-07	0.0134362	3.61629e-24	2.87417e-31	2.70916e-06	0.00147189	0.151372	0.103541	0.999088	3.04678e-09	9.82508e-06	0.0362116	1.96061e-22	2.97566e-29	0.000226269	yes	-	-	-	yes	yes	-
152519	NIPAL1	NIPA like domain containing 1	-1.48664	-0.288001	-1.02822	NA	-2.07224	-1.71512	-0.875262	-1.58985	-1.35764	-1.128	-2.80235	-1.22095	-2.0395	NA	-4.20538	-3.28323	-1.83434	-3.01017	-2.56266	-2.18556	0.000776304	0.504073	0.0168058	NA	1.31263e-07	0.00050557	3.31752e-05	3.37017e-14	6.54018e-12	1.31643e-05	0.0125982	0.70172	0.122579	NA	1.84866e-06	0.00364987	0.00021525	5.02918e-13	7.46421e-11	0.000529544	yes	-	-	#VALUE!	yes	yes	-
4939	OAS2	2'-5'-oligoadenylate synthetase 2	0.123243	0.342281	0.386608	0.970831	1.47703	1.7505	1.73875	3.68582	3.47725	1.15607	1.08918	1.26776	1.30732	1.95997	2.78374	3.36476	3.33747	12.8689	11.1367	2.2285	0.012779	0.0157982	0.0560482	0.0286251	7.57315e-09	6.3306e-07	1.51527e-10	2.0713e-40	1.54211e-40	1.88665e-06	0.0712722	0.174969	0.233058	0.999088	2.12715e-07	2.78378e-05	3.84933e-09	6.77797e-38	3.8188e-38	0.000193563	-	-	-	-	yes	yes	yes
8638	OASL	2'-5'-oligoadenylate synthetase like	0.354492	0.987287	1.28634	0.488656	1.28458	1.09229	1.45535	6.20428	5.9575	1.57333	1.27854	1.98245	2.43908	1.40314	2.43612	2.13212	2.74223	73.7352	62.1422	2.9759	0.0267508	0.0169324	0.0114669	0.448243	4.58158e-07	0.000837305	0.00010581	9.50119e-56	4.11307e-58	0.000478147	0.115865	0.176029	0.10098	0.999088	4.98216e-06	0.00533358	0.000587944	1.45091e-52	5.0248e-55	0.00477116	-	-	-	-	yes	yes	yes
54625	PARP14	poly(ADP-ribose) polymerase family member 14	0.917307	0.540604	1.13268	0.44622	0.488105	1.24675	1.06967	2.19164	2.01844	1.04584	1.88859	1.45458	2.19265	1.36247	1.4026	2.37306	2.09896	4.56824	4.05145	2.06457	7.97829e-05	0.00421883	0.00119436	0.237072	7.56535e-05	6.54054e-08	1.51152e-06	7.0885e-27	9.80653e-26	1.84688e-07	0.00317227	0.1508	0.0386741	0.999088	0.000350122	5.30043e-06	1.42277e-05	4.99603e-25	5.97025e-24	9.19285e-05	-	-	yes	-	-	yes	yes
64098	PARVG	parvin gamma	1.12755	0.324787	0.49998	-0.704335	1.12975	1.45112	1.74641	2.73	2.2682	0.705266	2.18487	1.25248	1.41419	-1.62939	2.1882	2.73421	3.35523	6.63456	4.81722	1.63044	0.000202428	0.0166987	0.00100557	0.166667	5.38401e-09	1.32188e-07	5.87934e-10	1.68858e-16	3.42645e-13	9.29787e-05	0.00554305	0.175738	0.0361144	0.999088	1.66594e-07	8.90941e-06	1.2928e-08	3.43432e-15	4.6893e-12	0.00169697	yes	-	-	-	yes	yes	yes
91523	PCED1B	PC-esterase domain containing 1B	1.5678	0.250996	0.500915	-1.08178	1.77024	1.74132	1.40545	2.54012	1.84848	0.703616	2.96453	1.19003	1.41511	-2.11665	3.4111	3.34341	2.649	5.81637	3.60121	1.62858	0.00245906	0.132248	0.0366141	0.063975	1.27917e-08	1.37512e-05	3.31791e-11	1.14054e-14	1.88418e-09	0.00596238	0.0249816	0.357809	0.184553	0.999088	3.18964e-07	0.000259784	9.9367e-10	1.82856e-13	1.5012e-08	0.0277805	yes	-	-	-	yes	yes	yes
5920	PLAAT4	phospholipase A and acyltransferase 4	1.5748	-0.0638199	0.531007	0.155312	1.21262	0.452425	1.33794	2.72993	1.83259	1.03163	2.97894	-1.04523	1.44494	1.11366	2.31758	1.36834	2.5279	6.63422	3.56176	2.04433	9.17325e-06	0.765157	0.105936	0.670108	5.50629e-08	0.0653882	2.03898e-06	8.77195e-18	8.01632e-10	3.25922e-05	0.00100792	0.875598	0.33089	0.999088	9.41808e-07	0.150977	1.84758e-05	2.13191e-16	6.79145e-09	0.000888697	yes	-	-	-	yes	-	yes
51090	PLLP	plasmolipin	-1.73035	-0.224665	-0.886055	-0.828998	-1.7967	-2.9687	0.156513	-2.45358	-2.69158	-1.40365	-3.31809	-1.16851	-1.84812	-1.77645	-3.47425	-7.82833	1.11459	-5.47775	-6.4602	-2.64571	1.19596e-05	0.109542	0.0046326	0.0855523	1.40017e-06	5.56155e-07	0.68927	8.61384e-16	7.93075e-21	1.10572e-05	0.00114621	0.328361	0.0659598	0.999088	1.22355e-05	2.54659e-05	0.788269	1.6173e-14	2.86085e-19	0.000477173	yes	-	-	-	yes	yes	-
57125	PLXDC1	plexin domain containing 1	0.133423	0.627682	1.15123	0.283701	0.974695	1.32843	1.57428	1.20603	1.87504	1.45379	1.09689	1.54508	2.22103	1.21731	1.96523	2.51129	2.97786	2.30701	3.66813	2.73927	0.106426	0.00124733	4.86051e-06	0.510166	2.52828e-05	0.000121646	6.79792e-12	2.14534e-06	5.90735e-15	4.63754e-07	0.281354	0.144235	0.00764343	0.999088	0.000138499	0.00125531	2.30074e-10	1.01297e-05	1.01455e-13	0.000105851	-	-	yes	-	-	yes	yes
10891	PPARGC1A	PPARG coactivator 1 alpha	-1.16709	-0.364323	-1.16981	-1.11379	-0.314565	-0.933498	-1.73291	-2.89646	-4.57484	-1.65252	-2.24559	-1.28728	-2.24982	-2.16413	-1.24364	-1.9099	-3.32398	-7.44595	-23.8322	-3.14381	3.8121e-05	0.0108672	0.000156434	0.208607	0.0882326	0.00255076	1.39794e-05	1.18662e-13	1.84794e-35	1.54739e-06	0.00203827	0.165506	0.0189629	0.999088	0.152663	0.0123539	0.000101464	1.63495e-12	2.99677e-33	0.000171769	yes	-	yes	-	-	-	yes
57580	PREX1	phosphatidylinositol-3,4,5-trisphosphate dependent Rac exchange factor 1	0.177914	0.483868	1.14201	1.10977	1.02126	1.39428	1.07103	2.13533	2.10182	0.701716	1.13125	1.39849	2.20688	2.15811	2.02969	2.62858	2.10094	4.39339	4.2925	1.62644	0.159432	0.0311368	0.000182592	0.0365798	1.07732e-07	8.14472e-07	2.31258e-07	3.37217e-15	1.99402e-16	0.000652467	0.363849	0.201963	0.0195837	0.999088	1.59083e-06	3.33999e-05	2.71859e-06	5.82972e-14	4.18562e-15	0.005896	-	-	yes	-	yes	yes	yes
10216	PRG4	proteoglycan 4	-0.613953	-0.0541622	-0.263172	0.48023	-1.64008	-1.16273	-2.70262	-2.02975	-4.63116	-1.70749	-1.53045	-1.03826	-1.20011	1.39497	-3.11684	-2.23881	-6.50985	-4.08333	-24.7809	-3.26592	0.033542	0.421987	0.157885	0.308941	6.52643e-05	0.0350807	5.62159e-05	0.00474035	6.75298e-12	0.000504457	0.134102	0.639932	0.411263	0.999088	0.000309026	0.0942781	0.000339059	0.0114555	7.69101e-11	0.00494095	-	-	-	-	yes	yes	yes
768239	PSAPL1	prosaposin like 1 (gene/pseudogene)	-1.58369	0.0525732	-0.973856	-0.331584	-1.70449	-1.16686	-2.04737	-1.38728	-1.72763	-0.770339	-2.99735	1.03711	-1.96408	-1.25839	-3.25915	-2.24523	-4.13352	-2.61585	-3.31184	-1.70567	0.000208853	0.935651	0.236033	0.356456	1.28808e-05	0.0218304	2.15994e-07	7.78026e-05	1.79383e-07	0.00599535	0.00565043	0.967469	0.508409	0.999088	7.86402e-05	0.065188	2.56121e-06	0.000277312	1.05156e-06	0.0278774	yes	-	-	-	yes	yes	yes
26191	PTPN22	protein tyrosine phosphatase non-receptor type 22	0.318087	0.235376	0.479478	-0.0190021	1.50638	2.19817	1.19308	3.16265	3.22013	1.27746	1.24668	1.17721	1.39424	-1.01326	2.84096	4.58896	2.28641	8.9547	9.3187	2.42412	0.00278845	0.0782401	0.000667255	0.974779	1.09784e-11	3.66064e-11	8.67714e-05	4.99123e-22	2.42332e-25	0.000409938	0.0269148	0.283149	0.0314333	0.999088	2.88656e-09	2.66991e-08	0.000494238	2.08822e-20	1.42789e-23	0.00431081	-	-	-	-	yes	yes	yes
5778	PTPN7	protein tyrosine phosphatase non-receptor type 7	0.573505	0.826376	1.2812	1.05797	1.60862	2.05374	2.04455	3.04416	3.49014	0.864644	1.48814	1.77323	2.43041	2.082	3.0496	4.1518	4.12545	8.24863	11.2367	1.82089	0.00619274	0.015613	0.00103895	0.0174188	1.0886e-07	2.21252e-06	1.78446e-10	1.20496e-16	1.2002e-23	0.000215505	0.044508	0.174855	0.036731	0.999088	1.60266e-06	6.7844e-05	4.46488e-09	2.49501e-15	5.84937e-22	0.00283712	-	-	yes	-	yes	yes	yes
64926	RASAL3	RAS protein activator like 3	1.08234	1.34115	2.71348	0.154417	0.875913	1.12026	2.07462	2.79282	2.63373	0.954569	2.11747	2.53353	6.55903	1.11297	1.83517	2.17386	4.21234	6.92982	6.20628	1.938	6.83228e-05	0.000674281	7.34195e-06	0.637245	4.32581e-06	5.45133e-05	8.02881e-13	2.42573e-18	2.23332e-18	0.00113205	0.00293145	0.144235	0.00776731	0.999088	3.15281e-05	0.000694884	3.28968e-11	6.41435e-17	6.00962e-17	0.00855525	yes	-	yes	-	-	yes	yes
140876	RIPOR3	RIPOR family member 3	0.333717	0.57013	1.07021	0.0115998	1.12941	1.14447	1.41207	3.22485	2.75978	0.748934	1.26026	1.48466	2.09973	1.00807	2.1877	2.21065	2.66119	9.34927	6.77292	1.68055	0.00300695	0.000868165	3.06355e-05	0.970154	4.16476e-08	2.31138e-05	7.58524e-09	4.72946e-18	3.44116e-15	1.64527e-05	0.028311	0.144235	0.0113736	0.999088	7.56698e-07	0.00037582	1.27264e-07	1.20707e-16	6.08094e-14	0.000590496	-	-	yes	-	yes	yes	yes
388394	RPRML	reprimo like	-0.52064	-0.188775	-0.398642	0.0462757	-1.10901	-1.11997	-1.42128	-1.40465	-2.83547	-1.38222	-1.43459	-1.1398	-1.31827	1.0326	-2.15698	-2.17343	-2.67823	-2.64753	-7.13776	-2.6067	0.000368983	0.0314175	0.00720978	0.898503	1.23475e-07	5.48089e-05	0.00621671	0.0234871	7.94079e-07	5.97263e-07	0.00782568	0.202993	0.0808452	0.999088	1.7646e-06	0.000696953	0.0190462	0.047276	4.15638e-06	0.000118949	-	-	-	-	yes	yes	yes
154075	SAMD3	sterile alpha motif domain containing 3	0.188265	0.266419	0.270544	0.902595	1.59772	1.63733	2.13652	2.68405	1.95441	1.25286	1.13939	1.20282	1.20626	1.86943	3.02666	3.1109	4.39701	6.42657	3.87558	2.38313	0.0244618	0.0568801	0.0653758	0.0475646	1.26093e-09	1.22812e-06	4.15651e-08	4.06547e-11	1.90028e-07	0.00110307	0.109099	0.248057	0.254692	0.999088	5.91972e-08	4.47869e-05	5.87379e-07	3.97544e-10	1.10678e-06	0.00839623	-	-	-	-	yes	yes	yes
54809	SAMD9	sterile alpha motif domain containing 9	NA	0.29312	0.420559	0.767157	1.0264	1.30072	1.22804	3.30953	3.36796	1.38934	NA	1.22529	1.33845	1.70191	2.03694	2.46352	2.34249	9.9144	10.3242	2.61959	NA	0.0219773	0.00067098	0.205668	2.34542e-06	3.60462e-05	1.29414e-05	2.65109e-33	1.80332e-38	8.30891e-05	NA	0.185349	0.0314333	0.999088	1.88353e-05	0.000515299	9.52759e-05	3.8865e-31	3.88775e-36	0.00158189	#VALUE!	-	-	-	yes	yes	yes
85477	SCIN	scinderin	-0.660837	-0.306625	-0.925644	-1.04368	-1.29667	-1.07747	-1.5465	-2.42153	-2.29939	-1.65632	-1.581	-1.23681	-1.89953	-2.06147	-2.45661	-2.11033	-2.92108	-5.35738	-4.9225	-3.15211	1.5217e-06	0.0128706	0.000967706	0.0961007	1.15483e-06	0.00177614	8.01894e-09	1.27754e-44	1.13677e-44	1.85526e-07	0.000368071	0.17047	0.0356301	0.999088	1.04725e-05	0.00946564	1.33332e-07	6.88559e-42	4.33986e-42	9.19285e-05	-	-	-	-	yes	yes	yes
27240	SIT1	signaling threshold regulating transmembrane adaptor 1	0.549472	0.355652	0.394964	-0.306443	1.29889	1.14071	2.2693	3.34673	3.61766	1.59662	1.46355	1.27956	1.31491	-1.23665	2.46039	2.2049	4.8209	10.1734	12.2751	3.02434	0.119568	0.0276507	0.0206753	0.552544	2.13386e-10	2.82695e-06	2.80153e-13	3.15793e-14	7.74241e-18	1.58069e-05	0.30368	0.194579	0.136522	0.999088	1.667e-08	8.13126e-05	1.24987e-11	4.74337e-13	1.95158e-16	0.00058382	-	-	-	-	yes	yes	yes
6503	SLA	Src like adaptor	0.694385	0.75732	1.18221	-0.242243	1.0915	1.65682	1.22636	1.80118	1.81563	0.807288	1.61819	1.69035	2.26924	-1.18283	2.13096	3.15321	2.33977	3.48506	3.52012	1.74992	0.00207787	0.00112443	0.00609535	0.526079	4.4865e-06	6.20038e-06	1.0366e-06	2.47028e-11	9.69778e-13	6.25511e-05	0.0225454	0.144235	0.0745858	0.999088	3.2433e-05	0.000144713	1.01881e-05	2.49823e-10	1.24274e-11	0.00131605	-	-	yes	-	yes	yes	yes
6504	SLAMF1	signaling lymphocytic activation molecule family member 1	1.14581	0.467567	0.657569	-0.388802	1.71794	2.41173	1.14732	3.92554	3.44221	0.819653	2.21271	1.38278	1.57742	-1.30931	3.28966	5.32112	2.21502	15.1951	10.8695	1.76498	0.000948619	0.00776536	0.000691747	0.251685	3.50219e-08	1.83518e-07	9.85248e-05	2.98028e-25	1.97761e-22	0.000864896	0.0140379	0.155215	0.0318812	0.999088	6.66293e-07	1.11542e-05	0.000553302	1.81441e-23	8.38883e-21	0.00709879	yes	-	-	-	yes	yes	yes
51296	SLC15A3	solute carrier family 15 member 3	1.41761	0.13304	0.493201	0.324047	1.84651	1.4662	1.63143	3.94792	2.83456	0.774351	2.67143	1.0966	1.40756	1.25184	3.59629	2.76293	3.0982	15.4327	7.13327	1.71042	0.000797727	0.567944	0.0306655	0.545047	7.81878e-12	9.68017e-07	2.89365e-07	1.21236e-28	1.17114e-17	0.000921177	0.0128066	0.749075	0.168453	0.999088	2.26923e-09	3.71595e-05	3.32355e-06	1.03816e-26	2.86914e-16	0.00741101	yes	-	-	-	yes	yes	yes
63910	SLC17A9	solute carrier family 17 member 9	0.501327	0.99556	1.73346	0.529059	1.09677	1.72491	2.22094	3.06815	2.49171	0.229452	1.41552	1.99385	3.32525	1.44299	2.13876	3.30559	4.66198	8.38699	5.62443	1.17239	0.00141161	0.00458036	9.72987e-05	0.127177	7.49368e-06	6.35206e-06	4.49125e-16	8.51319e-15	2.03157e-11	0.00533427	0.0177702	0.151019	0.0172264	0.999088	5.00513e-05	0.000147411	3.34412e-14	1.3929e-13	2.15568e-10	0.0255386	-	-	yes	-	yes	yes	yes
6515	SLC2A3	solute carrier family 2 member 3	1.82052	0.159413	0.10327	-0.101315	1.58764	2.25506	-0.646378	2.91337	1.50046	1.33526	3.53208	1.11683	1.07421	-1.07275	3.00558	4.77353	-1.56523	7.53373	2.82933	2.52321	0.000240024	0.118951	0.492916	0.857277	3.41714e-08	1.4871e-07	0.0891707	1.64646e-10	0.000471954	0.000181659	0.00615144	0.340195	0.731871	0.999088	6.55061e-07	9.70274e-06	0.169614	1.48262e-09	0.00143842	0.00256622	yes	-	-	-	yes	yes	-
11309	SLCO2B1	solute carrier organic anion transporter family member 2B1	1.13578	0.101382	0.140908	0.882005	1.29751	1.29964	1.04646	1.92333	2.27528	0.426056	2.19738	1.0728	1.1026	1.84294	2.45805	2.46168	2.06546	3.79298	4.84091	1.34356	0.00181455	0.45103	0.593007	0.25135	2.91905e-08	2.04303e-05	9.4231e-07	6.47711e-12	7.73503e-18	0.000818651	0.0206658	0.661055	0.799427	0.999088	5.81588e-07	0.000345673	9.34219e-06	7.10737e-11	1.95158e-16	0.00686381	yes	-	-	-	yes	yes	yes
91607	SLFN11	schlafen family member 11	1.09284	0.212119	0.618788	0.311538	1.19661	1.01762	0.891014	2.28865	1.76396	1.02185	2.13293	1.15839	1.53558	1.24103	2.29201	2.02457	1.85448	4.886	3.39628	2.03052	0.00277117	0.341965	0.0215768	0.492116	8.39847e-09	6.27188e-05	1.72598e-06	2.85243e-11	4.96343e-08	0.000135045	0.0268134	0.574393	0.140067	0.999088	2.29603e-07	0.000768814	1.59474e-05	2.86102e-10	3.16695e-07	0.00208321	yes	-	-	-	yes	yes	-
11262	SP140	SP140 nuclear body protein	0.611584	0.541022	1.06491	0.133657	1.92598	2.78882	2.30285	1.65834	1.82347	0.861742	1.52794	1.455	2.09204	1.09707	3.79995	6.91065	4.9343	3.15653	3.53931	1.81723	0.00148045	0.00642538	0.000134632	0.67419	1.67387e-09	5.83234e-09	1.55976e-13	4.30905e-07	4.02231e-09	0.0019088	0.0182745	0.151372	0.0180534	0.999088	7.21659e-08	9.51496e-07	7.43485e-12	2.29145e-06	3.05086e-08	0.0121363	-	-	yes	-	yes	yes	yes
9806	SPOCK2	SPARC (osteonectin), cwcv and kazal like domains proteoglycan 2	1.64977	0.267263	0.945864	-0.15723	1.06644	1.58148	1.51407	3.5465	3.30224	0.54128	3.13785	1.20352	1.92634	-1.11514	2.09426	2.99277	2.85616	11.6843	9.86449	1.45526	4.83702e-05	0.0297042	0.000438228	0.629116	2.09913e-06	4.08302e-06	2.36958e-07	1.5345e-23	4.49053e-23	0.000362384	0.00236816	0.198806	0.0273235	0.999088	1.71955e-05	0.000106557	2.78078e-06	7.70404e-22	2.04699e-21	0.00397917	yes	-	-	-	yes	yes	yes
6772	STAT1	signal transducer and activator of transcription 1	1.60204	0.645555	0.957756	1.18948	1.01919	1.4225	1.07801	1.50724	1.89274	0.753077	3.03573	1.56434	1.94229	2.2807	2.02679	2.6805	2.11112	2.84265	3.71339	1.68538	0.000106498	0.0162697	0.00364873	0.0206733	1.43754e-05	5.53346e-05	0.000161374	8.4144e-11	5.27775e-18	1.1819e-05	0.00374365	0.175738	0.059616	0.999088	8.60768e-05	0.000701574	0.00084741	7.87105e-10	1.35455e-16	0.000496356	yes	-	-	-	yes	yes	yes
6775	STAT4	signal transducer and activator of transcription 4	1.13366	0.28807	0.535041	-0.05989	1.1805	1.43841	1.07218	3.3268	1.95555	0.871448	2.19415	1.22101	1.44898	-1.04239	2.26656	2.71021	2.10261	10.0339	3.87863	1.8295	0.000298466	0.0500739	0.000727039	0.817369	3.26875e-06	7.65237e-05	0.000168523	1.03112e-15	3.9639e-07	0.00896122	0.00690686	0.237823	0.0320953	0.999088	2.49427e-05	0.000897111	0.000879442	1.90285e-14	2.18002e-06	0.0376735	yes	-	-	-	yes	yes	yes
10312	TCIRG1	T cell immune regulator 1, ATPase H+ transporting V0 subunit a3	0.514053	0.744831	1.71124	0.0222418	1.4483	1.37686	1.1764	1.51623	1.33548	0.696129	1.42806	1.67578	3.27442	1.01554	2.72886	2.59702	2.26011	2.86042	2.52359	1.62015	0.00114613	0.0072347	4.14614e-05	0.932428	2.25662e-08	3.26034e-05	1.6918e-08	5.70301e-11	9.24376e-10	0.00047203	0.015734	0.153833	0.0132338	0.999088	4.81674e-07	0.000481785	2.59779e-07	5.44879e-10	7.74186e-09	0.00472821	-	-	yes	-	yes	yes	yes
387357	THEMIS	thymocyte selection associated	0.253015	0.356185	0.39991	NA	1.1742	1.05612	1.70875	1.42314	1.37497	1.83159	1.1917	1.28004	1.31943	NA	2.25668	2.07933	3.26876	2.68168	2.59363	3.5593	0.0266198	0.0617976	0.050166	NA	2.12964e-06	0.00128169	8.081e-07	0.000323398	0.000234999	1.28096e-05	0.115445	0.256729	0.219105	NA	1.73966e-05	0.007369	8.19601e-06	0.00100958	0.00076817	0.000521594	-	-	-	#VALUE!	yes	yes	yes
7097	TLR2	toll like receptor 2	0.146997	0.582274	0.866321	-0.107895	1.81597	2.87814	1.28696	3.26446	2.57154	1.21593	1.10726	1.49721	1.82301	-1.07765	3.52096	7.35201	2.44014	9.60946	5.94442	2.32291	0.0566663	0.0126159	0.00267819	0.896568	1.22796e-08	8.7245e-09	3.66386e-05	1.00558e-25	1.47184e-18	0.00117436	0.189593	0.169775	0.0525767	0.999088	3.09599e-07	1.22035e-06	0.000234203	6.42063e-24	4.0316e-17	0.00874808	-	-	-	-	yes	yes	yes
51284	TLR7	toll like receptor 7	0.72473	-0.0452868	-0.522843	-0.459131	1.21657	2.28891	2.55801	2.67985	1.76052	1.07184	1.65259	-1.03189	-1.43678	-1.37471	2.32394	4.88686	5.88893	6.40791	3.38821	2.10211	0.0041458	0.605579	0.21554	0.100251	1.09113e-05	7.13694e-07	1.29964e-13	6.11473e-20	5.08126e-11	2.05843e-05	0.0347803	0.773982	0.48714	0.999088	6.85845e-05	3.02779e-05	6.25015e-12	2.01171e-18	5.06881e-10	0.000683252	-	-	-	-	yes	yes	yes
28959	TMEM176B	transmembrane protein 176B	0.776822	0.391942	0.829529	0.688154	1.60844	1.07572	1.89916	4.17354	2.92858	1.40783	1.71335	1.31216	1.77711	1.61122	3.04923	2.10778	3.72997	18.0451	7.61363	2.65338	0.00322325	0.0743752	0.000271356	0.237378	2.47318e-10	0.000104694	5.7091e-13	7.05599e-24	5.13912e-14	1.35385e-05	0.0298376	0.277105	0.0234315	0.999088	1.8456e-08	0.00112707	2.39838e-11	3.68379e-22	7.8153e-13	0.000535408	-	-	-	-	yes	yes	yes
9540	TP53I3	tumor protein p53 inducible protein 3	0.455303	0.636085	1.26492	2.45154	1.33754	1.01239	1.40504	2.12568	1.54874	0.761343	1.37107	1.55411	2.40315	5.46999	2.52721	2.01725	2.64825	4.3641	2.92562	1.69507	0.000565897	0.00407209	3.77003e-06	0.0004918	4.35744e-12	1.26253e-06	2.03399e-17	1.73034e-31	1.38937e-19	4.8332e-05	0.0103406	0.150354	0.00715301	0.999088	1.7113e-09	4.53136e-05	1.96071e-15	2.05899e-29	4.30073e-18	0.00113539	-	-	yes	-	yes	yes	yes
9881	TRANK1	tetratricopeptide repeat and ankyrin repeat containing 1	0.638207	0.243167	0.615231	0.635228	1.04111	1.42854	1.34779	2.19143	1.99769	1.05665	1.55639	1.18359	1.5318	1.55318	2.05781	2.69175	2.54522	4.56758	3.99361	2.08009	7.7251e-05	0.0546597	8.1829e-05	0.196688	1.05344e-05	5.11927e-05	6.33059e-12	1.67381e-27	7.19394e-26	9.68294e-07	0.00311426	0.244578	0.0159125	0.999088	6.67286e-05	0.000664626	2.1527e-10	1.27803e-25	4.42379e-24	0.000136597	-	-	-	-	yes	yes	yes
7378	UPP1	uridine phosphorylase 1	0.891443	0.67022	1.37772	0.553382	1.63331	1.36299	0.769235	5.69356	4.57887	1.09078	1.85503	1.59132	2.59857	1.46752	3.10223	2.57219	1.70437	51.7525	23.8988	2.1299	9.06187e-06	0.117932	0.00821339	0.0983531	3.84195e-10	8.93044e-06	0.0790185	1.0374e-50	1.04444e-37	0.00228307	0.00100792	0.338815	0.0857356	0.999088	2.54473e-08	0.000187054	0.154244	1.18815e-47	2.1266e-35	0.0137914	-	-	yes	-	yes	yes	-
7409	VAV1	vav guanine nucleotide exchange factor 1	0.482067	0.634682	1.06465	0.69667	1.77869	2.06002	1.59848	3.35411	2.87067	0.817174	1.39674	1.5526	2.09166	1.62076	3.43113	4.16991	3.02824	10.2256	7.31405	1.76195	0.00570759	0.038132	0.00497993	0.215551	3.8322e-10	6.50846e-08	2.69832e-10	4.6991e-25	4.35077e-21	0.000408633	0.0423083	0.216495	0.0678495	0.999088	2.54473e-08	5.29545e-06	6.50278e-09	2.80492e-23	1.60742e-19	0.00430491	-	-	yes	-	yes	yes	yes
7454	WAS	WASP actin nucleation promoting factor	1.82952	-0.103521	0.43233	0.516316	1.48708	1.76612	1.75518	2.85827	2.54845	0.912083	3.55419	-1.07439	1.34941	1.4303	2.80321	3.40138	3.37569	7.25144	5.85005	1.88176	2.34549e-05	0.408087	0.0287625	0.123977	1.57452e-10	1.91736e-08	8.3736e-11	4.05994e-25	9.27816e-23	1.77335e-05	0.00157435	0.629315	0.163117	0.999088	1.39804e-08	2.21222e-06	2.2715e-09	2.44731e-23	4.10682e-21	0.000618246	yes	-	-	-	yes	yes	yes
84627	ZNF469	zinc finger protein 469	0.224239	0.870988	1.46272	0.32359	1.87791	2.40579	1.94972	2.96369	2.80812	0.918683	1.16816	1.82891	2.75627	1.25144	3.67543	5.29926	3.86301	7.80118	7.00372	1.89039	0.084575	0.00924735	0.000713382	0.487105	2.9632e-08	6.52623e-07	9.18084e-11	2.9754e-11	2.12157e-11	0.00200991	0.24342	0.159692	0.0320953	0.999088	5.8809e-07	2.84783e-05	2.46045e-09	2.97459e-10	2.24659e-10	0.0126016	-	-	yes	-	yes	yes	yes
33	ACADL	acyl-CoA dehydrogenase long chain	NA	-0.480242	-0.815186	-0.115538	-2.10876	-2.1562	-1.12822	-4.50153	-4.42915	-1.37161	NA	-1.39498	-1.75952	-1.08338	-4.31319	-4.4574	-2.18588	-22.6514	-21.5431	-2.58758	NA	0.00903437	0.00485471	0.829916	5.68934e-07	0.000146339	0.0612368	1.61702e-38	2.72833e-41	3.07428e-09	NA	0.159211	0.0672044	0.999088	5.90685e-06	0.00144374	0.125585	4.23312e-36	7.46218e-39	1.66988e-05	#VALUE!	-	-	-	yes	yes	-
8728	ADAM19	ADAM metallopeptidase domain 19	0.761168	0.638406	0.926759	0.0624783	1.39027	2.16013	1.25376	3.76784	3.10342	0.996191	1.69486	1.55661	1.901	1.04426	2.62128	4.46955	2.38462	13.6218	8.59455	1.99473	0.000947017	0.00431393	0.000293438	0.866801	4.36266e-09	4.36526e-09	1.38127e-05	8.04362e-18	4.75594e-14	1.95123e-05	0.0140244	0.151019	0.0236644	0.999088	1.43214e-07	8.0313e-07	0.000100593	1.97058e-16	7.27485e-13	0.000657336	-	-	-	-	yes	yes	yes
81792	ADAMTS12	ADAM metallopeptidase with thrombospondin type 1 motif 12	-0.0172334	0.1866	0.37109	-0.538471	2.36974	2.49695	2.47344	2.92318	1.63897	0.616928	-1.01202	1.13808	1.29333	-1.45243	5.16846	5.64491	5.55365	7.58517	3.11444	1.53361	0.611691	0.0687751	0.00130711	0.190479	1.67499e-09	1.02722e-06	6.15112e-20	1.9227e-10	0.000131358	2.55916e-05	0.790004	0.268074	0.039999	0.999088	7.21659e-08	3.86335e-05	9.22369e-18	1.71452e-09	0.000452236	0.000782933	-	-	-	-	yes	yes	yes
9509	ADAMTS2	ADAM metallopeptidase with thrombospondin type 1 motif 2	0.230549	0.125322	0.130943	-0.231703	1.64338	1.3178	2.80678	3.30566	2.50859	0.43404	1.17328	1.09075	1.09501	-1.17422	3.12397	2.49285	6.99721	9.88786	5.69065	1.35101	0.108147	0.141305	0.0887607	0.423818	4.87425e-10	1.79423e-05	1.68778e-14	2.54732e-16	3.87743e-11	0.021018	0.284888	0.370103	0.300717	0.999088	3.0441e-08	0.000315334	9.6291e-13	5.06287e-15	3.93487e-10	0.0702583	-	-	-	-	yes	yes	yes
57188	ADAMTSL3	ADAMTS like 3	-0.218747	-0.117901	-0.430278	-0.166408	-1.14509	-1.41982	-1.08374	-3.60598	-3.00739	-0.53845	-1.16372	-1.08515	-1.34749	-1.12226	-2.21159	-2.67552	-2.11953	-12.1761	-8.04108	-1.45241	0.00330759	0.0284497	0.00288741	0.649463	1.03513e-10	6.20851e-09	0.000916441	2.18325e-27	1.4871e-21	1.92752e-05	0.0302992	0.196503	0.0543927	0.999088	1.06228e-08	9.57826e-07	0.00377296	1.63967e-25	5.6655e-20	0.000654338	-	-	-	-	yes	yes	yes
116	ADCYAP1	adenylate cyclase activating polypeptide 1	0.120958	0.283115	0.309163	0.141402	3.50915	5.45029	0.114566	6.72709	2.39422	1.07584	1.08746	1.21682	1.23899	1.10298	11.3857	43.722	1.08265	105.939	5.25692	2.10794	0.0792194	0.279336	0.251605	0.71249	5.42467e-10	5.46511e-10	0.860547	1.02604e-09	0.0101972	0.000789759	0.233447	0.518156	0.524894	0.999088	3.27759e-08	1.72542e-07	0.911185	8.26103e-09	0.0224353	0.00668974	-	-	-	-	yes	yes	-
2015	ADGRE1	adhesion G protein-coupled receptor E1	0.124866	-0.274878	-0.286948	-0.0197435	2.65722	3.63734	3.03457	7.06536	4.93636	0.418396	1.09041	-1.20989	-1.22006	-1.01378	6.30818	12.4437	8.194	133.932	30.619	1.33644	0.0422257	0.0650539	0.261163	0.959069	9.94733e-08	7.2668e-07	1.94206e-09	2.18457e-16	6.53866e-13	0.027567	0.156833	0.261968	0.535148	0.999088	1.49701e-06	3.07252e-05	3.77451e-08	4.3895e-15	8.57702e-12	0.0855217	-	-	-	-	yes	yes	yes
125	ADH1B	alcohol dehydrogenase 1B (class I), beta polypeptide	NA	-0.748393	-0.694192	NA	-0.99027	-2.09979	-2.41183	-3.56956	-5.69549	-1.89291	NA	-1.67992	-1.61798	NA	-1.98656	-4.28646	-5.32148	-11.8726	-51.8219	-3.71383	NA	0.049369	0.00680403	NA	0.00149249	6.04421e-05	0.000436598	3.35486e-16	2.47885e-43	0.00128741	NA	0.236633	0.07871	NA	0.00458955	0.000749826	0.00200371	6.56813e-15	8.11159e-41	0.00931685	#VALUE!	-	-	#VALUE!	-	yes	yes
155465	AGR3	anterior gradient 3, protein disulphide isomerase family member	-0.89526	-0.757257	-0.950617	-0.216081	-3.0092	-0.96376	2.65781	-5.21131	-6.37751	-1.73158	-1.85994	-1.69027	-1.9327	-1.16157	-8.0512	-1.95039	6.31073	-37.0477	-83.1424	-3.32092	1.12219e-08	0.00305908	0.00971502	0.622407	1.71691e-05	0.270483	0.00914359	1.07224e-14	1.97265e-23	0.00119277	2.07278e-05	0.145073	0.092744	0.999088	0.000100294	0.4284	0.0262874	1.7266e-13	9.39938e-22	0.00883339	-	-	-	-	yes	-	yes
10840	ALDH1L1	aldehyde dehydrogenase 1 family member L1	-0.0193267	-1.08437	-1.41257	-0.376087	-0.187068	-1.0221	-4.38564	-1.38252	-2.5046	-0.137602	-1.01349	-2.12044	-2.66211	-1.29782	-1.13845	-2.03087	-20.903	-2.60723	-5.67491	-1.10008	0.888272	0.016233	0.00174538	0.212202	0.23102	0.000274608	1.63171e-16	0.0261626	1.86091e-05	0.0378315	0.945299	0.175738	0.0440201	0.999088	0.334502	0.0023145	1.33461e-14	0.0519595	7.59155e-05	0.107529	-	-	yes	-	-	yes	yes
160428	ALDH1L2	aldehyde dehydrogenase 1 family member L2	0.50858	0.126137	0.671042	1.053	1.71165	2.11352	2.04619	1.2133	1.36978	0.317408	1.42265	1.09137	1.59222	2.07484	3.27536	4.32747	4.13014	2.31867	2.58432	1.24609	0.00418558	0.546595	0.0585934	0.0457993	9.74182e-10	5.25711e-08	1.74551e-13	4.24606e-05	9.9568e-07	0.00589321	0.0348487	0.733808	0.23895	0.999088	4.97368e-08	4.60775e-06	8.22942e-12	0.000158341	5.10945e-06	0.0275465	-	-	-	-	yes	yes	yes
115701	ALPK2	alpha kinase 2	1.13921	0.432268	0.642256	1.26534	2.31872	2.5744	0.507332	2.33449	2.17759	0.556657	2.2026	1.34935	1.56077	2.40383	4.98889	5.95625	1.42142	5.04371	4.52396	1.47086	0.00578034	0.0630563	0.00973271	0.0466815	4.172e-11	1.81772e-08	0.147106	5.62547e-07	7.21255e-07	0.000283495	0.0425989	0.258312	0.0928294	0.999088	6.45459e-09	2.14077e-06	0.25202	2.93444e-06	3.80017e-06	0.00338959	yes	-	-	-	yes	yes	-
249	ALPL	alkaline phosphatase, biomineralization associated	1.74211	-0.228542	0.294261	-0.0696362	1.35807	1.66346	0.891427	4.65251	3.03122	0.053729	3.34523	-1.17165	1.22626	-1.04945	2.56342	3.16776	1.85501	25.1504	8.17499	1.03794	0.00135139	0.0449308	0.110814	0.807697	7.04947e-07	1.98519e-05	0.0269218	6.67553e-21	4.91048e-11	0.340862	0.0173562	0.229691	0.339563	0.999088	7.01581e-06	0.000339259	0.0644767	2.42716e-19	4.9145e-10	0.515046	yes	-	-	-	yes	yes	-
253935	ANGPTL5	angiopoietin like 5	-1.43688	-0.62556	-1.57877	0.359938	NA	NA	-1.94583	-3.18619	-5.03294	NA	-2.70735	-1.54281	-2.98716	1.28337	NA	NA	-3.8526	-9.10203	-32.7391	NA	3.58694e-06	0.00285811	0.00116912	0.449075	NA	NA	0.00107525	9.94486e-10	1.74174e-24	NA	0.000597373	0.145073	0.0383762	0.999088	NA	NA	0.00432683	8.02111e-09	9.35992e-23	NA	yes	-	yes	-	#VALUE!	#VALUE!	yes
200315	APOBEC3A	apolipoprotein B mRNA editing enzyme catalytic subunit 3A	0.0437544	0.67289	0.772072	0.229961	2.42164	2.26218	-0.161515	5.13383	3.43236	1.39755	1.03079	1.59426	1.70772	1.1728	5.35779	4.79717	-1.11846	35.1105	10.7955	2.63454	0.573005	0.0807332	0.0627802	0.554555	1.14556e-05	0.00259871	0.817869	3.21975e-28	2.40892e-15	0.0113882	0.764182	0.287629	0.248989	0.999088	7.14047e-05	0.0125285	0.882616	2.63916e-26	4.37064e-14	0.0449148	-	-	-	-	yes	yes	-
347	APOD	apolipoprotein D	-2.02184	-1.74451	-2.13234	-0.91787	-0.293709	-0.354794	-1.3927	-1.19935	-3.36639	-1.37503	-4.06102	-3.3508	-4.38429	-1.88932	-1.22579	-1.2788	-2.6257	-2.29637	-10.313	-2.59374	0.000959118	0.0024728	0.0119585	0.415057	0.175607	0.288306	0.00367708	0.000805172	1.83544e-23	0.000556092	0.0141315	0.144235	0.102506	0.999088	0.268412	0.447809	0.0122947	0.00231593	8.78183e-22	0.00528365	yes	-	-	-	-	-	yes
55024	BANK1	B cell scaffold protein with ankyrin repeats 1	0.2408	0.161118	0.169867	0.215182	2.02477	1.47301	1.52304	1.07814	1.53562	0.544726	1.18165	1.11815	1.12495	1.16085	4.06926	2.77601	2.87396	2.11131	2.89913	1.45874	0.0394203	0.305896	0.339931	0.790558	4.63225e-09	0.000247777	3.39431e-05	0.000740665	4.34573e-07	0.0741394	0.149449	0.543404	0.608781	0.999088	1.49211e-07	0.0021419	0.000219572	0.00214588	2.37364e-06	0.175635	-	-	-	-	yes	yes	yes
10409	BASP1	brain abundant membrane attached signal protein 1	1.31126	0.757484	1.49568	0.648909	0.946717	0.767132	1.48838	2.09309	1.56183	0.675235	2.48158	1.69054	2.81996	1.56798	1.92748	1.70188	2.80574	4.26661	2.95229	1.59686	3.92892e-05	0.0125325	0.000507163	0.330669	7.57336e-12	6.95672e-07	1.04295e-09	7.22784e-18	8.68674e-12	5.41771e-07	0.00208428	0.169427	0.0286418	0.999088	2.26923e-09	2.97801e-05	2.19926e-08	1.78264e-16	9.75993e-11	0.000113242	yes	-	yes	-	-	-	yes
586	BCAT1	branched chain amino acid transaminase 1	0.743373	0.228562	0.36778	0.277801	2.14718	2.10905	2.04097	2.21551	1.77081	0.597951	1.67408	1.17167	1.29037	1.21235	4.42962	4.31406	4.11523	4.64446	3.41247	1.51357	0.0762903	0.0965092	0.0254224	0.383788	1.49371e-09	2.61433e-06	4.692e-10	7.79842e-12	5.74742e-09	0.00803027	0.228085	0.31114	0.153064	0.999088	6.60273e-08	7.68199e-05	1.05536e-08	8.44099e-11	4.22469e-08	0.0346783	-	-	-	-	yes	yes	yes
597	BCL2A1	BCL2 related protein A1	0.0375161	0.407996	0.431228	-0.189557	2.96023	3.95643	0.574855	5.38009	4.53676	1.57757	1.02635	1.32684	1.34838	-1.14041	7.78246	15.524	1.48953	41.6454	23.2113	2.98466	0.716955	0.0164881	0.0419327	0.76638	1.15912e-11	2.01596e-10	0.332287	1.02031e-36	2.65974e-30	0.0013684	0.852643	0.175738	0.198303	0.999088	2.93098e-09	8.29413e-08	0.468974	2.25266e-34	2.52538e-28	0.00970869	-	-	-	-	yes	yes	-
221336	BEND6	BEN domain containing 6	0.349885	0.164888	0.320088	-0.49854	2.50933	2.02856	1.46911	2.26256	2.31772	0.582319	1.27446	1.12108	1.24841	-1.41278	5.69355	4.07998	2.76852	4.79841	4.98544	1.49725	0.0479572	0.124033	0.00669565	0.298882	3.05904e-14	7.87555e-09	1.06571e-07	5.9803e-12	1.07865e-13	0.00152169	0.170289	0.348003	0.0778622	0.999088	7.80897e-11	1.12472e-06	1.35603e-06	6.6137e-11	1.56569e-12	0.0104821	-	-	-	-	yes	yes	yes
100129271	C1orf68	chromosome 1 open reading frame 68	-2.794	-0.165558	-1.25193	NA	-1.94512	-1.33781	0.0931261	-1.67063	-2.12612	-0.872388	-6.93548	-1.1216	-2.3816	NA	-3.8507	-2.52767	1.06668	-3.18353	-4.36543	-1.83069	0.000413848	0.762008	0.182706	NA	2.03532e-06	0.0096989	0.824564	4.21853e-06	5.28259e-10	2.91542e-05	0.00846091	0.873687	0.446316	NA	1.67198e-05	0.0345127	0.887003	1.88135e-05	4.58549e-09	0.000834553	yes	-	-	#VALUE!	yes	yes	-
114904	C1QTNF6	C1q and TNF related 6	0.749723	0.539961	1.20687	0.481844	2.63388	2.8952	3.20807	1.26868	0.979118	0.995061	1.68147	1.45393	2.30836	1.39653	6.20695	7.43946	9.24111	2.40942	1.97126	1.99317	0.000612592	0.000671729	1.68535e-06	0.327745	3.56361e-11	1.87184e-08	2.38595e-23	3.9749e-07	3.27528e-05	0.000463935	0.0108629	0.144235	0.00715301	0.999088	5.76257e-09	2.17197e-06	6.96214e-21	2.12671e-06	0.000127779	0.00467943	-	-	yes	-	yes	yes	yes
114905	C1QTNF7	C1q and TNF related 7	-0.55114	-0.546623	-0.805388	-0.119185	-1.29354	-2.21988	-0.327585	-2.20585	-3.40227	-1.42728	-1.46524	-1.46066	-1.74762	-1.08612	-2.45129	-4.65854	-1.25491	-4.61345	-10.5727	-2.68938	1.70241e-05	0.00804167	0.00243815	0.818652	7.16501e-05	2.11126e-05	0.483528	1.07027e-07	3.16998e-18	6.14757e-06	0.00134044	0.155479	0.0505984	0.999088	0.000333996	0.000352378	0.614961	6.29017e-07	8.37029e-17	0.000341091	-	-	-	-	yes	yes	-
728	C5AR1	complement C5a receptor 1	NA	0.543172	0.706162	0.248475	2.00727	2.44653	0.405289	2.60828	1.85169	1.3645	NA	1.45717	1.63146	1.18795	4.0202	5.45105	1.32435	6.09775	3.60922	2.57488	NA	0.0172869	0.0049445	0.509287	6.84889e-09	3.76498e-07	0.363068	3.43739e-19	1.19089e-11	0.00030961	NA	0.176061	0.067542	0.999088	1.98113e-07	1.91265e-05	0.499792	1.02423e-17	1.31306e-10	0.00358576	#VALUE!	-	-	-	yes	yes	-
761	CA3	carbonic anhydrase 3	-0.016855	-1.04174	-0.64234	0.307818	0.0259834	-1.49361	-2.05512	-2.51116	-2.73152	-1.13789	-1.01175	-2.05871	-1.56086	1.23783	1.01817	-2.81593	-4.15577	-5.70079	-6.64156	-2.20059	0.586852	0.0403977	0.0506387	0.642124	0.951968	0.0346191	0.000198718	5.19422e-17	5.07135e-22	6.63049e-05	0.77367	0.220867	0.219715	0.999088	0.967556	0.0933075	0.00101705	1.13721e-15	2.06059e-20	0.00136604	-	-	-	-	-	yes	yes
838	CASP5	caspase 5	0.174769	0.283778	0.381126	0.644724	2.39216	3.25892	2.63089	4.74485	5.04085	0.365471	1.12878	1.21738	1.30236	1.56344	5.24944	9.57269	6.19407	26.8128	32.9189	1.2883	0.0934297	0.124505	0.0222666	0.117882	1.65813e-07	1.25561e-06	2.90977e-05	1.50343e-10	1.22454e-12	0.0439365	0.259636	0.348597	0.142705	0.999088	2.22925e-06	4.52242e-05	0.000191498	1.36039e-09	1.54437e-11	0.119786	-	-	-	-	yes	yes	yes
6356	CCL11	C-C motif chemokine ligand 11	0.00197255	0.136911	0.324481	-0.0661043	3.98225	4.26439	2.82252	6.903	6.75081	0.497308	1.00137	1.09955	1.25221	-1.04689	15.8043	19.2181	7.07398	119.676	107.695	1.41158	0.969741	0.310709	0.0314256	0.82813	1.02048e-06	0.000134525	2.95009e-06	5.52759e-08	1.31476e-08	0.00473537	0.985993	0.547463	0.170988	0.999088	9.44712e-06	0.00136003	2.56964e-05	3.38531e-07	9.12956e-08	0.0234049	-	-	-	-	yes	yes	yes
6362	CCL18	C-C motif chemokine ligand 18	0.902793	1.31748	1.67754	1.00749	2.18098	1.70613	2.60064	NA	NA	3.11973	1.86968	2.49231	3.19882	2.01041	4.5346	3.26283	6.06555	NA	NA	8.69226	0.0513102	0.00646338	0.00164215	0.295305	1.44871e-08	0.000230406	1.58414e-05	NA	NA	8.51118e-08	0.17827	0.151372	0.0430225	0.999088	3.51249e-07	0.0020273	0.000113004	NA	NA	6.46859e-05	-	-	yes	-	yes	yes	yes
10850	CCL27	C-C motif chemokine ligand 27	-3.22957	-0.0657249	-0.641999	-1.74161	-2.03769	-2.36786	NA	-1.20222	-1.90532	-0.195086	-9.37987	-1.04661	-1.56049	-3.34409	-4.10588	-5.16173	NA	-2.30094	-3.74591	-1.14479	2.65735e-05	0.870808	0.220422	0.00935423	5.71363e-07	3.24694e-05	NA	0.00117922	4.93632e-08	0.236897	0.0016697	0.933944	0.492188	0.999088	5.92906e-06	0.000480501	NA	0.00327809	3.15075e-07	0.401462	yes	-	-	-	yes	yes	#VALUE!
57126	CD177	CD177 molecule	0.0365448	0.356119	0.597742	0.126031	2.01763	2.57753	4.34226	8.3949	8.05428	0.724194	1.02565	1.27998	1.51335	1.09129	4.04919	5.96919	20.2838	336.602	265.816	1.65198	0.463607	0.0355323	0.00119384	0.749604	0.000272224	0.00175665	4.91187e-12	5.70837e-45	1.47893e-47	0.0121783	0.681639	0.2113	0.0386741	0.999088	0.00105191	0.00939427	1.70792e-10	3.26893e-42	6.77536e-45	0.0470322	-	-	-	-	yes	yes	yes
912	CD1D	CD1d molecule	NA	0.0869286	-0.00257294	-0.11413	1.83106	1.47679	1.35782	2.61792	1.57132	0.332642	NA	1.06211	-1.00179	-1.08232	3.55799	2.78329	2.56298	6.13863	2.97177	1.25932	NA	0.0714104	0.952213	0.755274	6.88528e-07	0.0017077	0.000139953	1.99851e-05	0.00517093	0.000247473	NA	0.27255	0.980064	0.999088	6.89271e-06	0.00920175	0.000747835	7.88093e-05	0.0123205	0.00308024	#VALUE!	-	-	-	yes	yes	yes
933	CD22	CD22 molecule	0.273861	0.0803506	0.199095	-0.0180088	1.90955	1.41062	3.45242	5.45661	5.28038	0.278935	1.20904	1.05727	1.14798	-1.01256	3.75692	2.65851	10.9467	43.9141	38.8645	1.2133	0.0362903	0.21746	0.00947723	0.955551	5.28765e-08	0.00088195	3.52163e-16	1.223e-23	4.49347e-25	0.0268904	0.141661	0.4555	0.0916886	0.999088	9.17454e-07	0.00556932	2.68702e-14	6.22542e-22	2.54931e-23	0.0839095	-	-	-	-	yes	yes	yes
29126	CD274	CD274 molecule	0.106283	0.275267	0.321548	0.595351	2.12109	2.56105	0.275225	5.03624	5.19725	1.2209	1.07645	1.21022	1.24967	1.51084	4.35023	5.90136	1.21018	32.814	36.6884	2.33093	0.0115808	0.102377	0.134193	0.138063	5.72285e-08	2.80186e-06	0.529373	5.23077e-32	8.11444e-38	0.000109612	0.0670505	0.319041	0.376508	0.999088	9.65885e-07	8.10476e-05	0.65622	6.52067e-30	1.68974e-35	0.00185496	-	-	-	-	yes	yes	-
940	CD28	CD28 molecule	0.199505	0.14666	0.498779	-0.89061	1.39476	1.4974	1.75362	2.83574	2.7144	0.575341	1.1483	1.107	1.41302	-1.85396	2.62944	2.82334	3.37203	7.13908	6.5632	1.49003	0.0262218	0.259805	0.00327956	0.0408782	2.26017e-08	6.65683e-06	6.0928e-08	1.06621e-14	3.83893e-15	3.61275e-07	0.114354	0.499043	0.0569948	0.999088	4.81807e-07	0.000151725	8.24322e-07	1.71841e-13	6.7319e-14	0.000101243	-	-	-	-	yes	yes	yes
10871	CD300C	CD300c molecule	NA	-0.327714	0.170208	-0.237525	1.28974	1.28862	1.13964	3.89322	2.60542	0.183658	NA	-1.25502	1.12522	-1.17897	2.44484	2.44294	2.20327	14.8585	6.08568	1.13576	NA	0.0200547	0.242815	0.462725	1.60707e-07	7.56379e-05	0.00131469	1.05062e-17	8.03751e-11	0.125505	NA	0.181865	0.515762	0.999088	2.17637e-06	0.000889279	0.0051462	2.51997e-16	7.81781e-10	0.2568	#VALUE!	-	-	-	yes	yes	yes
146722	CD300LF	CD300 molecule like family member f	NA	-0.153105	0.509894	0.631147	3.12967	3.92256	3.07963	5.8058	4.63235	0.965342	NA	-1.11196	1.42395	1.5488	8.75234	15.1638	8.45396	55.9397	24.8014	1.95253	NA	0.461086	0.0241444	0.210167	2.70369e-11	1.46233e-09	1.32319e-10	3.74786e-17	8.44393e-14	0.000634434	NA	0.668659	0.148818	0.999088	4.88626e-09	3.57267e-07	3.40951e-09	8.4166e-16	1.24988e-12	0.00578794	#VALUE!	-	-	-	yes	yes	yes
941	CD80	CD80 molecule	0.165356	0.0799882	0.0702152	0.204865	2.34294	2.5113	1.97816	5.08882	4.14369	0.320937	1.12144	1.05701	1.04987	1.15258	5.07337	5.70133	3.93991	34.032	17.6756	1.24914	0.0933453	0.181406	0.244839	0.630552	7.71845e-08	1.81716e-05	2.92985e-05	1.36991e-12	1.08979e-10	0.00869859	0.259558	0.416812	0.518506	0.999088	1.22191e-06	0.000318268	0.000192585	1.65591e-11	1.04447e-09	0.0368516	-	-	-	-	yes	yes	yes
1010	CDH12	cadherin 12	-0.315719	-0.147914	-0.653651	0.453081	-1.53449	-0.772987	-2.68924	-3.35359	-3.37565	-1.09255	-1.24463	-1.10797	-1.57314	1.36896	-2.89686	-1.7088	-6.44975	-10.2219	-10.3794	-2.13251	2.56892e-07	0.0573701	0.00484282	0.390588	5.34945e-07	0.0333769	8.85182e-08	6.50463e-14	1.4648e-15	7.11403e-05	0.000131717	0.249011	0.0671487	0.999088	5.63707e-06	0.0905451	1.14866e-06	9.33416e-13	2.74463e-14	0.0014266	-	-	-	-	yes	-	yes
92211	CDHR1	cadherin related family member 1	-2.06981	0.217314	-0.265484	-0.660835	-1.97323	-1.43651	0.846432	-2.05695	-2.07357	-0.756183	-4.19832	1.16257	-1.20204	-1.581	-3.92645	-2.70666	1.79805	-4.16105	-4.20926	-1.68902	0.00134821	0.436154	0.494204	0.179009	1.36885e-08	0.000468176	0.0249999	1.73094e-16	1.2432e-18	0.0011538	0.0173346	0.649759	0.732467	0.999088	3.34786e-07	0.00344364	0.0607566	3.51658e-15	3.46227e-17	0.00865198	yes	-	-	-	yes	yes	-
1089	CEACAM4	CEA cell adhesion molecule 4	0.0783433	0.255151	0.240361	0.491745	1.35703	1.62362	2.25404	7.66452	2.92601	0.203612	1.0558	1.19346	1.18129	1.40615	2.56158	3.08147	4.77017	202.885	7.60005	1.15158	0.159705	0.0409436	0.0593823	0.119112	4.79159e-05	0.000799319	1.84323e-05	2.40759e-19	2.60201e-06	0.152398	0.364184	0.221844	0.240866	0.999088	0.000238145	0.00515594	0.00012914	7.31605e-18	1.24042e-05	0.294406	-	-	-	-	yes	yes	yes
57214	CEMIP	cell migration inducing hyaluronidase 1	1.47796	0.538276	0.610106	0.545134	1.93568	3.04295	0.930746	1.4866	1.89966	0.687449	2.78555	1.45224	1.52637	1.45916	3.82559	8.24172	1.90626	2.80228	3.73124	1.61043	0.000228135	0.0221744	0.00878749	0.30785	2.64413e-08	2.17135e-08	0.0298901	1.25343e-06	5.2202e-11	0.0102951	0.0059579	0.18598	0.0890243	0.999088	5.40525e-07	2.3713e-06	0.0701693	6.14476e-06	5.20175e-10	0.0416736	yes	-	-	-	yes	yes	-
1118	CHIT1	chitinase 1	NA	0.216752	0.505383	-0.00600309	3.97332	3.99716	1.80846	7.19037	5.51715	0.80447	NA	1.16211	1.4195	-1.00417	15.7068	15.9686	3.50268	146.056	45.796	1.7465	NA	0.128142	0.0186984	0.986959	1.46374e-12	5.04244e-09	0.0289524	8.98015e-17	1.48578e-12	0.00753118	NA	0.35254	0.129022	0.999088	9.34138e-10	8.80143e-07	0.0683768	1.89368e-15	1.85092e-11	0.0330152	#VALUE!	-	-	-	yes	yes	yes
63928	CHP2	calcineurin like EF-hand protein 2	NA	-0.100736	-1.07204	-0.472297	-2.23493	-2.46422	-0.205006	-2.55459	-2.42854	-1.20896	NA	-1.07232	-2.1024	-1.38732	-4.7074	-5.51829	-1.15269	-5.87499	-5.38347	-2.31171	NA	0.909059	0.28979	0.242078	5.71904e-07	6.16155e-05	0.681108	1.71935e-13	1.07911e-13	0.000325661	NA	0.953976	0.564973	0.999088	5.93166e-06	0.000760309	0.781961	2.31499e-12	1.56569e-12	0.00370615	#VALUE!	-	-	-	yes	yes	-
91851	CHRDL1	chordin like 1	-0.135421	-1.36144	-1.15063	-0.00847182	-0.374368	-1.42777	-1.36528	-1.8446	-3.81565	-1.94067	-1.09841	-2.56942	-2.2201	-1.00589	-1.29627	-2.6903	-2.57627	-3.59153	-14.0808	-3.83883	0.0807263	0.00837622	0.015475	0.978294	0.162975	0.00184709	0.00156345	2.72516e-05	2.96846e-20	0.000262734	0.236238	0.156878	0.117407	0.999088	0.252736	0.00973703	0.00594361	0.000105112	9.99946e-19	0.00320743	-	-	-	-	-	yes	yes
25884	CHRDL2	chordin like 2	0.261131	0.664725	0.857736	0.456672	2.66373	2.48336	4.10875	1.18424	1.37978	0.440483	1.19842	1.58527	1.81219	1.37237	6.33671	5.59199	17.2526	2.27244	2.60229	1.35706	0.219414	0.116146	0.0699874	0.213814	2.3051e-07	0.000212865	3.61209e-10	0.0441018	0.0135029	0.0331578	0.441173	0.3368	0.26343	0.999088	2.88625e-06	0.00191368	8.37047e-09	0.082139	0.0287489	0.0973825	-	-	-	-	yes	yes	yes
50515	CHST11	carbohydrate sulfotransferase 11	0.0538252	0.513701	0.405189	1.60251	1.81651	2.33536	1.34994	2.74705	2.44416	0.99952	1.03801	1.42771	1.32426	3.03671	3.52229	5.04675	2.54902	6.71341	5.4421	1.99934	0.15884	0.0209016	0.151274	0.0502981	9.25973e-10	2.55768e-08	6.99961e-08	5.74783e-15	1.59738e-13	2.91833e-05	0.362904	0.184509	0.402652	0.999088	4.76328e-08	2.69242e-06	9.28965e-07	9.66321e-14	2.27798e-12	0.000834553	-	-	-	-	yes	yes	yes
63924	CIDEC	cell death inducing DFFA like effector c	0.0320946	-1.73228	-2.0944	-0.55646	-0.120003	-2.30044	-3.80168	0.298837	-1.27852	-2.4655	1.0225	-3.32252	-4.27048	-1.47066	-1.08674	-4.92609	-13.9451	1.23015	-2.42591	-5.52319	0.863483	0.0105799	0.000243515	0.149488	0.825975	0.0118953	0.000229026	0.280871	7.60445e-07	1.34786e-05	0.934331	0.163939	0.0222555	0.999088	0.878179	0.0405688	0.0011445	0.391731	3.99402e-06	0.000535408	-	-	yes	-	-	yes	yes
9073	CLDN8	claudin 8	-2.00841	-0.326225	-1.16343	-0.885258	-1.12988	-1.54218	-0.807713	-3.92041	-4.43275	-2.49727	-4.0234	-1.25373	-2.2399	-1.8471	-2.1884	-2.91235	-1.75043	-15.1412	-21.5969	-5.64615	6.75579e-08	0.0301235	0.0125445	0.302339	0.0202566	0.0387099	0.0813417	4.93516e-24	9.9344e-34	9.65797e-05	7.62579e-05	0.199706	0.104967	0.999088	0.0440292	0.101454	0.157724	2.62898e-22	1.31919e-31	0.00172833	yes	-	-	-	yes	-	-
338339	CLEC4D	C-type lectin domain family 4 member D	0.12392	0.203764	0.330069	-0.601186	3.03443	3.76009	2.28857	8.20267	4.5687	0.944204	1.08969	1.1517	1.25707	-1.51696	8.1932	13.5488	4.88573	294.611	23.731	1.92413	0.37358	0.104428	0.0106959	0.0714085	5.57554e-08	1.88427e-06	0.000413168	5.27586e-19	2.97495e-10	0.00932015	0.602844	0.321892	0.0974751	0.999088	9.50449e-07	6.0032e-05	0.00191039	1.53217e-17	2.67408e-09	0.0387732	-	-	-	-	yes	yes	yes
64581	CLEC7A	C-type lectin domain containing 7A	0.128433	0.254222	0.2364	-0.0455373	1.07949	1.9419	1.15044	2.81922	2.83058	0.82612	1.09311	1.19269	1.17805	-1.03207	2.11329	3.8421	2.21982	7.05782	7.11358	1.77291	0.195849	0.00551178	0.00478909	0.897983	1.25132e-06	1.2996e-07	0.000643123	2.15144e-39	2.14408e-44	6.55653e-06	0.41189	0.151019	0.0669441	0.999088	1.1201e-05	8.81739e-06	0.00278296	6.16017e-37	7.70396e-42	0.000348663	-	-	-	-	yes	yes	yes
1277	COL1A1	collagen type I alpha 1 chain	1.54241	0.968179	3.0092	0.429677	0.536407	0.919731	3.03663	2.46017	1.8014	0.448955	2.9128	1.95637	8.05116	1.34693	1.45036	1.89176	8.20575	5.50283	3.48559	1.36505	0.00647295	0.00188412	2.72151e-05	0.464278	6.7056e-06	1.66264e-06	8.37048e-10	1.30456e-08	1.00407e-05	0.0047592	0.0458249	0.144235	0.0110134	0.999088	4.56169e-05	5.45893e-05	1.78954e-08	8.80196e-08	4.30903e-05	0.0234998	yes	-	yes	-	-	-	yes
1286	COL4A4	collagen type IV alpha 4 chain	0.220218	0.424639	0.858218	-0.0121476	2.23396	2.77187	2.1661	0.969468	2.18258	1.3463	1.16491	1.34224	1.8128	-1.00846	4.70423	6.8299	4.48809	1.95812	4.53964	2.54259	0.123219	0.162046	0.0211767	0.983707	1.96701e-06	4.02484e-05	4.32886e-08	0.0314404	5.23853e-07	0.000120538	0.309923	0.396389	0.138501	0.999088	1.62809e-05	0.000558772	6.08548e-07	0.061162	2.81679e-06	0.00195042	-	-	-	-	yes	yes	yes
1293	COL6A3	collagen type VI alpha 3 chain	1.32161	0.536048	1.0619	0.57261	0.625224	0.653213	2.65214	2.89187	2.68198	0.836258	2.49946	1.45	2.08768	1.48721	1.54245	1.57267	6.28597	7.42232	6.41735	1.78541	0.00217478	0.0501856	0.00102841	0.151298	8.09893e-07	0.000149165	4.28349e-18	3.34665e-14	8.55264e-14	6.33504e-05	0.023079	0.23788	0.0365868	0.999088	7.82015e-06	0.00146454	4.64791e-16	4.99816e-13	1.26189e-12	0.00132358	yes	-	yes	-	-	-	yes
131873	COL6A6	collagen type VI alpha 6 chain	0.556371	0.323125	0.788237	0.537859	1.78589	2.51966	0.52383	2.42015	2.24223	1.38938	1.47057	1.25104	1.72696	1.45182	3.44831	5.73446	1.43777	5.35226	4.73129	2.61967	0.00358833	0.361285	0.0678095	0.245661	2.85969e-05	9.1601e-05	0.19615	1.30961e-06	1.95198e-06	0.00217778	0.0318931	0.591578	0.25853	0.999088	0.000153282	0.00102279	0.316146	6.40476e-06	9.52596e-06	0.0133412	-	-	-	-	yes	yes	-
1378	CR1	complement C3b/C4b receptor 1 (Knops blood group)	0.0828431	0.0340333	0.262091	0.0134257	2.53284	2.09069	2.19155	3.77949	3.27072	0.928255	1.0591	1.02387	1.19922	1.00935	5.78708	4.25951	4.56795	13.7322	9.65127	1.90297	0.0697555	0.784743	0.0131998	0.972145	7.57489e-10	1.68592e-05	4.56203e-07	8.86467e-16	8.26245e-14	0.00169923	0.216084	0.887462	0.107745	0.999088	4.11219e-08	0.000301356	4.95512e-06	1.6576e-14	1.225e-12	0.0112327	-	-	-	-	yes	yes	yes
1380	CR2	complement C3d receptor 2	0.158167	0.100296	-0.0815409	-0.0490901	1.83975	2.90825	5.11412	6.29157	5.6859	0.44324	1.11587	1.07199	-1.05815	-1.03461	3.57949	7.50706	34.634	78.3339	51.4784	1.35965	0.388953	0.0527298	0.6063	0.908526	1.35404e-05	1.07795e-05	2.50474e-13	7.81223e-11	2.61e-10	0.0233003	0.617209	0.241553	0.806951	0.999088	8.20538e-05	0.000215423	1.13863e-11	7.34903e-10	2.37361e-09	0.0755984	-	-	-	-	yes	yes	yes
115908	CTHRC1	collagen triple helix repeat containing 1	0.961377	0.793365	0.772952	0.350628	2.22243	1.30709	2.77933	3.11322	1.70336	0.436055	1.94717	1.73311	1.70876	1.27512	4.6668	2.47442	6.86534	8.65309	3.25659	1.3529	0.0643209	0.024205	0.118488	0.438533	1.58417e-10	0.000327043	3.2757e-12	1.10018e-13	1.4498e-05	0.246621	0.205308	0.190568	0.351508	0.999088	1.39829e-08	0.00261814	1.17887e-10	1.52043e-12	6.0546e-05	0.412844	-	-	-	-	yes	yes	yes
1493	CTLA4	cytotoxic T-lymphocyte associated protein 4	0.645912	0.337697	0.962688	-0.0304679	1.2973	2.48256	1.31767	4.1515	3.77005	0.773543	1.56473	1.26374	1.94894	-1.02134	2.45768	5.58887	2.49264	17.7716	13.6426	1.70946	0.00104095	0.203479	0.00309509	0.947788	6.80888e-05	4.63867e-06	0.00368984	4.74419e-20	5.19126e-19	0.000421809	0.0149154	0.442046	0.0560057	0.999088	0.000319658	0.000116807	0.0123278	1.58356e-18	1.49575e-17	0.00437732	-	-	-	-	yes	yes	yes
1514	CTSL	cathepsin L	1.23616	-0.13517	0.317296	0.254842	1.55901	0.707144	-0.442291	4.78803	3.66898	1.10738	2.35571	-1.09822	1.24599	1.1932	2.94652	1.63257	-1.35876	27.6275	12.7196	2.15453	0.000903163	0.584522	0.257404	0.540069	1.26692e-09	0.00774679	0.296448	2.15122e-41	5.65096e-28	5.56865e-06	0.0137251	0.760153	0.531362	0.999088	5.93419e-08	0.0290125	0.431494	8.38746e-39	4.2095e-26	0.000327202	yes	-	-	-	yes	-	-
2921	CXCL3	C-X-C motif chemokine ligand 3	NA	0.17376	0.0290742	0.659229	2.93168	3.52183	0.332417	4.32371	2.69431	1.0133	NA	1.12799	1.02036	1.57924	7.62997	11.4862	1.25912	20.0248	6.47245	2.01853	NA	0.331156	0.954056	0.186846	3.7965e-06	0.00010199	0.602889	9.38225e-11	1.04758e-05	0.0117807	NA	0.565014	0.98107	0.999088	2.82038e-05	0.00110554	0.719038	8.70971e-10	4.48318e-05	0.0459157	#VALUE!	-	-	-	yes	yes	-
6374	CXCL5	C-X-C motif chemokine ligand 5	0.787721	0.582104	0.796639	-0.185889	4.05353	5.66456	4.90278	9.54129	6.78374	0.992246	1.72635	1.49703	1.73705	-1.13752	16.6048	50.7229	29.9146	745.1	110.182	1.98928	0.0458767	0.164052	0.0919349	0.704428	1.01832e-06	4.70977e-06	1.33853e-07	2.8214e-23	2.60483e-18	0.0483324	0.165534	0.398087	0.306928	0.999088	9.43135e-06	0.000118306	1.66299e-06	1.37141e-21	6.95823e-17	0.128444	-	-	-	-	yes	yes	yes
117159	DCD	dermcidin	-3.93047	-4.12047	-6.45914	-0.347232	-0.550196	-2.00444	-1.8548	-2.59723	-14.3849	-5.12191	-15.2471	-17.3934	-87.982	-1.27212	-1.46428	-4.01234	-3.61703	-6.05124	-21394.3	-34.8216	0.00360067	0.0397005	0.00028259	0.55577	0.557819	0.176919	0.0977295	0.026105	3.12371e-39	4.31729e-05	0.0319626	0.21967	0.0236379	0.999088	0.660559	0.315578	0.18203	0.0518618	7.15525e-37	0.00106563	yes	-	yes	-	-	-	-
81501	DCSTAMP	dendrocyte expressed seven transmembrane protein	0.106118	0.31118	0.416169	-0.271662	2.95131	3.30143	2.45214	6.38244	6.18864	0.350142	1.07633	1.24072	1.33438	-1.2072	7.73452	9.85895	5.47226	83.4269	72.94	1.27469	0.177932	0.123594	0.0485714	0.549384	4.13325e-09	8.98115e-07	0.00370077	1.0735e-06	4.27589e-07	0.0348913	0.389268	0.347578	0.215069	0.999088	1.37891e-07	3.5481e-05	0.0123605	5.31818e-06	2.34107e-06	0.101269	-	-	-	-	yes	yes	yes
1673	DEFB4A	defensin beta 4A	2.98756	3.68998	6.2513	2.07735	NA	NA	6.9984	10.1032	10.5517	NA	7.93132	12.9061	76.1777	4.22032	NA	NA	127.858	1099.92	1500.95	NA	0.0128408	0.00347672	1.31087e-05	0.0417971	NA	NA	2.03148e-15	3.51693e-40	1.8207e-48	NA	0.0715381	0.147998	0.00873731	0.999088	NA	NA	1.3708e-13	1.11117e-37	9.26789e-46	NA	yes	-	yes	-	#VALUE!	#VALUE!	yes
85479	DNAJC5B	DnaJ heat shock protein family (Hsp40) member C5 beta	0.0341881	-0.0526215	0.104133	-0.378197	3.26612	2.97819	4.9093	5.72734	4.81219	0.362757	1.02398	-1.03715	1.07485	-1.29972	9.62055	7.87999	30.0501	52.9786	28.094	1.28588	0.34718	0.357419	0.0688304	0.472347	6.5195e-07	0.000534041	7.85754e-09	7.30836e-07	8.27827e-06	0.0483786	0.577649	0.587966	0.260745	0.999088	6.60351e-06	0.00380537	1.31322e-07	3.73468e-06	3.61964e-05	0.128516	-	-	-	-	yes	yes	yes
92737	DNER	delta/notch like EGF repeat containing	-0.850123	-0.30461	-1.19572	-0.664503	-1.23086	-2.83472	-1.61894	-0.942813	-3.87473	-1.99662	-1.80265	-1.23508	-2.29059	-1.58502	-2.34706	-7.13404	-3.0715	-1.92227	-14.6693	-3.99063	0.010007	0.0403962	0.00418469	0.486532	0.0672968	0.00929024	0.00553072	0.111378	3.29273e-12	0.000328832	0.0607477	0.220867	0.0638179	0.999088	0.122018	0.0333847	0.0172654	0.181438	3.8679e-11	0.00372617	-	-	yes	-	-	yes	yes
79930	DOK3	docking protein 3	0.257823	0.226245	0.722165	0.257086	1.70819	2.2148	1.77345	2.84734	3.24944	0.629242	1.19567	1.16979	1.64966	1.19506	3.2675	4.64217	3.41871	7.19673	9.50998	1.54675	0.00680728	0.0632834	0.00784342	0.513581	1.52339e-10	4.07391e-09	7.6954e-09	3.96361e-38	2.27858e-54	0.00199079	0.0472371	0.258868	0.0835673	0.999088	1.3843e-08	7.5634e-07	1.29012e-07	9.81529e-36	1.89795e-51	0.0125143	-	-	-	-	yes	yes	yes
10148	EBI3	Epstein-Barr virus induced 3	NA	0.49523	0.643136	0.57942	1.29624	1.55435	2.0006	3.76678	3.66667	0.123906	NA	1.40955	1.56172	1.49425	2.45588	2.93701	4.00167	13.6118	12.6993	1.08968	NA	0.0227396	0.00588806	0.220899	5.18986e-06	0.000134169	3.26505e-08	1.98806e-12	3.30688e-13	0.15776	NA	0.188006	0.0733094	0.999088	3.67501e-05	0.00135711	4.71586e-07	2.35801e-11	4.54944e-12	0.301935	#VALUE!	-	-	-	yes	yes	yes
1950	EGF	epidermal growth factor	0.0195876	-0.0529121	-0.445147	-0.00102653	-1.75576	-1.41192	-1.75256	-2.79124	-2.9697	-1.11781	1.01367	-1.03736	-1.36145	-1.00071	-3.37704	-2.66091	-3.36956	-6.92222	-7.83374	-2.17018	0.584272	0.321234	0.145042	0.998383	0.00276996	0.0948617	0.000108262	2.67501e-23	5.96056e-29	1.33252e-06	0.771849	0.555711	0.394116	0.999485	0.00785996	0.199718	0.000600024	1.30371e-21	5.01043e-27	0.000157376	-	-	-	-	yes	-	yes
83401	ELOVL3	ELOVL fatty acid elongase 3	-0.279158	-1.05261	-2.15718	-2.08954	0.386276	0.857083	-4.93116	-3.76819	-5.04016	-1.38417	-1.21349	-2.07427	-4.46043	-4.25613	1.30701	1.81137	-30.5089	-13.625	-32.9032	-2.61022	0.402666	0.003956	0.00761926	0.00670799	0.54877	0.393914	7.54793e-14	3.78967e-07	5.76531e-13	0.00727582	0.629917	0.150354	0.0824583	0.999088	0.652493	0.555637	3.77274e-12	2.03296e-06	7.62811e-12	0.0321866	-	-	yes	-	-	-	yes
2048	EPHB2	EPH receptor B2	0.119671	0.182555	0.320818	0.179592	1.10339	1.30201	1.10244	3.74156	3.73897	0.234611	1.08649	1.13489	1.24904	1.13256	2.14858	2.46572	2.14717	13.3759	13.3519	1.17659	0.0753685	0.0130134	0.000411745	0.621517	2.69538e-08	2.03506e-06	5.92357e-07	6.41194e-31	1.82986e-34	0.000121913	0.226395	0.171061	0.0267253	0.999088	5.48804e-07	6.37423e-05	6.24245e-06	6.9526e-29	2.59939e-32	0.00195773	-	-	-	-	yes	yes	yes
2066	ERBB4	erb-b2 receptor tyrosine kinase 4	NA	-0.105456	-0.512531	0.0102079	-1.94259	-2.03234	-0.877411	-6.39135	-6.78551	-2.0748	NA	-1.07583	-1.42655	1.0071	-3.84396	-4.09067	-1.83708	-83.9438	-110.317	-4.21286	NA	0.128031	0.00286916	0.976369	5.56366e-07	0.000111224	0.153851	4.73215e-21	4.01068e-25	1.27675e-06	NA	0.352518	0.0543372	0.999088	5.82075e-06	0.00117629	0.260946	1.74832e-19	2.28959e-23	0.000155463	#VALUE!	-	-	-	yes	yes	-
9415	FADS2	fatty acid desaturase 2	-0.0935047	-0.509261	-1.64144	-1.65566	0.228421	1.90885	-4.68915	-4.24882	-5.08264	-0.799634	-1.06696	-1.42332	-3.11976	-3.15067	1.17155	3.75509	-25.7973	-19.0118	-33.8866	-1.74066	0.541934	0.00303917	0.000865171	0.0234004	0.632388	0.0161085	1.76433e-20	2.69367e-08	1.71855e-12	0.0317782	0.741531	0.145073	0.0342289	0.999088	0.724199	0.051313	3.01373e-18	1.73442e-07	2.11785e-11	0.0945712	-	-	yes	-	-	yes	yes
115350	FCRL1	Fc receptor like 1	NA	0.0955027	0.228312	-0.196378	2.62208	2.97119	4.76815	1.91912	1.76439	0.39877	NA	1.06844	1.17146	-1.14582	6.15638	7.84185	27.2493	3.78191	3.39729	1.31838	NA	0.239235	0.020683	0.615319	1.0072e-08	1.58339e-06	7.68934e-13	1.27477e-05	2.01938e-05	0.0621757	NA	0.477796	0.136533	0.999088	2.64384e-07	5.2923e-05	3.18077e-11	5.21663e-05	8.17791e-05	0.154179	#VALUE!	-	-	-	yes	yes	yes
79368	FCRL2	Fc receptor like 2	0.149273	-0.0370512	0.457779	0.10641	1.09747	1.18358	6.29761	7.03291	6.38133	0.208616	1.10901	-1.02601	1.37343	1.07655	2.13979	2.2714	78.663	130.953	83.3626	1.15558	0.000740231	0.830826	0.0511983	0.74473	1.93152e-10	1.1377e-07	6.01132e-18	2.70288e-14	9.69405e-14	0.0244166	0.012188	0.911423	0.221066	0.999088	1.55921e-08	8.01177e-06	6.33182e-16	4.09341e-13	1.41549e-12	0.0782085	-	-	-	-	yes	yes	yes
115352	FCRL3	Fc receptor like 3	0.292829	0.055555	0.137304	0.0555537	2.67645	3.06277	2.96127	5.65127	5.74034	0.534476	1.22504	1.03926	1.09985	1.03926	6.39281	8.35573	7.78811	50.2575	53.4583	1.44842	0.0373741	0.314779	0.0234935	0.893969	4.51273e-10	9.16041e-08	4.0695e-08	1.58295e-15	1.91408e-17	0.034124	0.144586	0.550049	0.146597	0.999088	2.87997e-08	6.76122e-06	5.76971e-07	2.85226e-14	4.55527e-16	0.0995397	-	-	-	-	yes	yes	yes
84824	FCRLA	Fc receptor like A	NA	0.295465	0.169996	-0.180834	2.31322	3.475	2.38485	1.98227	1.72563	0.418998	NA	1.22728	1.12506	-1.13354	4.9699	11.1194	5.22289	3.95115	3.30724	1.337	NA	0.0450689	0.303999	0.656189	3.27376e-11	6.21339e-11	1.05119e-10	9.46759e-09	1.05551e-07	0.193726	NA	0.229983	0.576634	0.999088	5.48005e-09	3.96531e-08	2.77148e-09	6.51741e-08	6.43884e-07	0.349095	#VALUE!	-	-	-	yes	yes	yes
2533	FYB1	FYN binding protein 1	0.0826512	0.493688	0.706838	-0.31132	1.52428	2.32201	0.735944	3.27629	3.26637	1.16931	1.05896	1.40804	1.63222	-1.24084	2.87644	5.00029	1.66549	9.68861	9.62223	2.24905	0.0684881	0.0381695	0.025861	0.528969	6.6023e-07	8.90357e-07	0.0372128	1.27595e-24	2.56466e-27	1.59975e-05	0.213656	0.216522	0.154227	0.999088	6.6582e-06	3.53066e-05	0.0838938	7.35276e-23	1.81457e-25	0.000584637	-	-	-	-	yes	yes	-
51083	GAL	galanin and GMAP prepropeptide	-0.112543	-0.603229	-1.90866	-1.91544	1.0347	1.79575	-5.65057	-3.79845	-4.95014	-1.067	-1.08113	-1.51911	-3.75461	-3.77228	2.04869	3.47196	-50.2334	-13.9139	-30.913	-2.09507	0.703736	0.00371176	0.000133144	0.00476369	0.107704	0.0744308	5.77005e-19	0.000123913	1.12375e-07	0.0273074	0.84456	0.148091	0.0180534	0.999088	0.179958	0.166123	7.24376e-17	0.000423268	6.82557e-07	0.084885	-	-	yes	-	-	-	yes
11227	GALNT5	polypeptide N-acetylgalactosaminyltransferase 5	0.127719	0.215092	0.321905	-0.0754774	2.64956	3.08106	2.03152	1.98342	1.40854	0.591372	1.09257	1.16078	1.24998	-1.05371	6.27476	8.46234	4.08837	3.95429	2.65468	1.50668	0.340432	0.0743046	0.0224399	0.8218	1.17864e-12	3.04211e-10	8.14766e-08	4.51387e-09	7.17188e-06	0.000693248	0.570922	0.277092	0.143168	0.999088	8.829e-10	1.15048e-07	1.0669e-06	3.27637e-08	3.17604e-05	0.00611757	-	-	-	-	yes	yes	yes
202309	GAPT	GRB2 binding adaptor protein, transmembrane	0.477911	0.179261	0.123624	-0.32646	1.91639	2.6242	2.86858	1.71205	1.11896	0.707815	1.39273	1.1323	1.08947	-1.25393	3.77477	6.16544	7.30344	3.27627	2.17191	1.63333	0.0102012	0.17197	0.3809	0.408805	6.48452e-07	4.11622e-06	1.98958e-16	4.74164e-07	0.000425034	0.00150926	0.0616785	0.407484	0.644392	0.999088	6.58186e-06	0.000106677	1.59706e-14	2.50694e-06	0.0013077	0.0104241	-	-	-	-	yes	yes	yes
53831	GPR84	G protein-coupled receptor 84	0.382413	0.306805	0.429582	0.0135514	2.70456	3.93357	2.37965	1.82391	1.91148	0.648991	1.30352	1.23697	1.34684	1.00944	6.51859	15.2799	5.20411	3.54039	3.76194	1.56807	0.0900049	0.0250372	0.00671017	0.969278	1.27318e-06	3.31723e-06	5.64043e-08	9.5199e-12	4.52428e-14	0.00389651	0.253227	0.191999	0.0779425	0.999088	1.13541e-05	9.17947e-05	7.68415e-07	1.01781e-10	6.97287e-13	0.0204181	-	-	-	-	yes	yes	yes
64388	GREM2	gremlin 2, DAN family BMP antagonist	-0.249286	-0.456227	-1.35071	-0.211168	-2.33438	-2.42879	-0.737519	-1.38596	-2.26491	-0.0606324	-1.18862	-1.37195	-2.55037	-1.15763	-5.04335	-5.38443	-1.66731	-2.61346	-4.80626	-1.04292	2.89316e-05	0.0818601	0.00637714	0.549931	3.03233e-08	1.283e-05	0.10105	5.6183e-08	3.3514e-21	0.817574	0.00174667	0.288913	0.0762045	0.999088	6.00094e-07	0.00024695	0.186796	3.43528e-07	1.2508e-19	0.895902	-	-	yes	-	yes	yes	-
145864	HAPLN3	hyaluronan and proteoglycan link protein 3	0.884824	0.789094	1.26927	-0.0745632	1.7816	1.91533	0.895535	2.31795	2.04058	1.04564	1.84654	1.72799	2.4104	-1.05304	3.43807	3.77201	1.8603	4.98623	4.1141	2.06428	0.0010719	0.00140608	0.016697	0.839736	2.0576e-09	9.03302e-07	0.00386698	6.45284e-16	4.3226e-14	1.04516e-05	0.0152087	0.144235	0.122297	0.999088	8.33135e-08	3.55949e-05	0.0128047	1.23175e-14	6.67888e-13	0.000468685	-	-	-	-	yes	yes	-
3101	HK3	hexokinase 3	0.393035	0.0355667	0.372279	0.0625578	1.6484	1.75972	3.08457	5.57333	4.14045	0.309345	1.31315	1.02496	1.2944	1.04432	3.13486	3.38632	8.48299	47.6147	17.6359	1.23914	0.0885854	0.766088	0.0109827	0.83663	5.24355e-07	8.43248e-05	1.74793e-10	4.08462e-25	7.02151e-17	0.00078324	0.2508	0.876116	0.0988832	0.999088	5.55414e-06	0.000965292	4.38872e-09	2.45412e-23	1.55774e-15	0.00664609	-	-	-	-	yes	yes	yes
3274	HRH2	histamine receptor H2	-0.0262506	-0.0304624	0.0299608	0.279034	1.14901	1.35932	1.30667	5.34816	5.57819	0.951154	-1.01836	-1.02134	1.02098	1.21338	2.21762	2.56565	2.4737	40.7339	47.7752	1.93342	0.285314	0.627519	0.703058	0.383348	7.69843e-09	6.59941e-07	9.16784e-05	5.00764e-30	1.30221e-35	8.97893e-06	0.516713	0.790134	0.862393	0.999088	2.15071e-07	2.8666e-05	0.000520539	4.9336e-28	2.18927e-33	0.000418649	-	-	-	-	yes	yes	yes
388697	HRNR	hornerin	-2.55192	1.87738	2.97082	NA	NA	NA	3.50114	10.0834	13.0859	NA	-5.86413	3.67408	7.83984	NA	NA	NA	11.3227	1084.92	8694.29	NA	0.000825926	0.0255465	0.00153456	NA	NA	NA	1.43573e-08	7.1691e-40	2.08497e-52	NA	0.013046	0.192768	0.0418643	NA	NA	NA	2.24163e-07	2.11893e-37	1.27357e-49	NA	yes	-	yes	#VALUE!	#VALUE!	#VALUE!	yes
84941	HSH2D	hematopoietic SH2 domain containing	NA	0.305072	0.67919	0.272177	1.81053	2.50434	3.03077	2.91499	2.36912	0.61542	NA	1.23548	1.60124	1.20763	3.50771	5.67391	8.17245	7.54221	5.16628	1.532	NA	0.0486299	0.0162305	0.573886	4.08519e-07	2.32436e-06	5.34843e-20	2.91532e-20	1.41612e-15	0.0162965	NA	0.235543	0.120334	0.999088	4.54518e-06	7.05892e-05	8.133e-18	9.94846e-19	2.65613e-14	0.05816	#VALUE!	-	-	-	yes	yes	yes
29851	ICOS	inducible T cell costimulator	0.684486	0.691409	0.899266	0.318492	1.54514	2.21489	1.39086	4.14693	4.46394	0.81006	1.60713	1.61486	1.86512	1.24703	2.91832	4.64247	2.62236	17.7153	22.0689	1.75328	0.00382471	0.0165956	0.00325103	0.313588	1.80976e-05	4.9644e-05	0.00219048	2.19208e-15	7.00819e-19	0.000600782	0.0331247	0.175738	0.0567166	0.999088	0.000104907	0.000651143	0.00789027	3.8962e-14	1.99728e-17	0.00559317	-	-	-	-	yes	yes	yes
3458	IFNG	interferon gamma	0.342675	0.0154072	0.028288	0.410489	1.48425	2.63501	1.59049	4.0347	4.95537	0.63343	1.26811	1.01074	1.0198	1.32914	2.79772	6.21179	3.01152	16.3895	31.0253	1.55125	0.025927	0.692631	0.484822	0.377461	0.000733979	0.000188643	0.00874752	4.46747e-08	8.84292e-11	0.0102877	0.113776	0.83063	0.726367	0.999088	0.00248167	0.00174715	0.0253801	2.78185e-07	8.56065e-10	0.0416554	-	-	-	-	yes	yes	yes
121457	IKBIP	IKBKB interacting protein	0.335306	0.154145	0.201405	0.603046	1.7136	1.14289	1.13016	1.93301	1.0898	0.912104	1.26164	1.11276	1.14982	1.51892	3.27978	2.20823	2.18883	3.81851	2.12845	1.88179	0.0223	0.192079	0.121974	0.256376	1.82421e-11	2.02381e-05	8.73193e-06	7.46242e-16	1.12436e-06	1.86502e-05	0.102695	0.428182	0.35773	0.999088	3.96319e-09	0.000343559	6.72427e-05	1.40978e-14	5.71693e-06	0.000638756	-	-	-	-	yes	yes	yes
22806	IKZF3	IKAROS family zinc finger 3	0.561933	0.293044	0.355611	-1.49505	1.572	2.13234	2.14009	3.91677	3.03497	0.297968	1.47625	1.22522	1.27953	-2.81874	2.97318	4.38429	4.40791	15.1031	8.19629	1.22941	0.0145555	0.0267714	0.0124854	0.00643972	2.05238e-07	1.63039e-06	7.20085e-13	8.98398e-09	3.13215e-07	0.00410363	0.0772257	0.194442	0.104967	0.999088	2.63608e-06	5.38768e-05	2.98442e-11	6.21715e-08	1.75096e-06	0.0211523	-	-	-	-	yes	yes	yes
3594	IL12RB1	interleukin 12 receptor subunit beta 1	0.0918587	0.168848	0.327285	-0.106219	1.23799	1.68847	2.38232	1.86836	2.17602	0.638754	1.06574	1.12416	1.25465	-1.0764	2.3587	3.22314	5.21373	3.65117	4.51905	1.55698	0.185208	0.0898079	0.0220146	0.74139	8.01953e-09	7.23685e-08	2.14925e-13	6.52316e-13	1.22358e-18	2.69191e-05	0.398671	0.301824	0.141731	0.999088	2.21617e-07	5.72833e-06	9.83234e-12	8.25531e-12	3.4128e-17	0.000796653	-	-	-	-	yes	yes	yes
112744	IL17F	interleukin 17F	0.105544	0.188379	0.189644	-0.0669488	1.29271	1.73143	4.71936	6.36497	6.17117	0.474759	1.0759	1.13948	1.14048	-1.0475	2.44988	3.32056	26.3432	82.423	72.0623	1.38969	0.29839	0.0576671	0.0824368	0.82394	0.000552294	0.00211942	5.32101e-10	4.05122e-10	7.33052e-11	0.0181773	0.530372	0.249633	0.2879	0.999088	0.00194196	0.0107749	1.18085e-08	3.47071e-09	7.14911e-10	0.0632393	-	-	-	-	yes	yes	yes
55801	IL26	interleukin 26	NA	-0.116543	0.347074	0.131575	1.40478	2.38015	1.62161	3.15954	3.88702	0.976294	NA	-1.08413	1.27198	1.09549	2.64777	5.20592	3.07717	8.93545	14.7948	1.96741	NA	0.284416	0.0349168	0.680686	0.000726166	0.000306464	0.000366006	0.000625223	1.97043e-05	0.00342614	NA	0.523636	0.179363	0.999088	0.00245811	0.00250045	0.00171845	0.00183815	8.00091e-05	0.0185745	#VALUE!	-	-	-	yes	yes	yes
3559	IL2RA	interleukin 2 receptor subunit alpha	0.736752	0.36101	0.614376	-0.837462	2.22837	2.55194	2.0253	3.71542	3.39129	0.417698	1.66642	1.28432	1.5309	-1.7869	4.68605	5.86424	4.07077	13.1356	10.4925	1.33579	0.0117965	0.106634	0.0137558	0.0945045	8.21335e-07	5.20551e-05	1.00168e-07	6.5128e-22	8.57989e-21	0.00383035	0.0679179	0.324531	0.110017	0.999088	7.90821e-06	0.000672829	1.28745e-06	2.69407e-20	3.06484e-19	0.0201475	-	-	-	-	yes	yes	yes
3624	INHBA	inhibin subunit beta A	0.0480847	0.531279	0.867212	0.276285	1.97126	1.50603	1.25286	4.29897	2.16093	0.824546	1.03389	1.44521	1.82413	1.21107	3.92111	2.84027	2.38314	19.6842	4.47203	1.77098	0.0858663	0.161447	0.107848	0.346887	6.01794e-06	0.00805133	0.00135094	3.73662e-13	9.00127e-05	0.00175305	0.245584	0.395751	0.333933	0.999088	4.159e-05	0.029928	0.00526361	4.8494e-12	0.000321614	0.0114802	-	-	-	-	yes	yes	yes
79781	IQCA1	IQ motif containing with AAA domain 1	0.0651532	0.190414	0.231879	-0.215636	1.43106	1.55041	1.3852	2.12081	1.8313	0.199406	1.0462	1.14109	1.17436	-1.16122	2.69644	2.92901	2.61208	4.34939	3.55859	1.14823	0.156609	0.0219672	0.00530306	0.495203	2.21729e-07	3.63878e-05	2.85689e-07	1.49152e-05	6.77662e-05	0.017109	0.35918	0.185349	0.0694269	0.999088	2.79688e-06	0.000519296	3.28481e-06	6.02426e-05	0.000248264	0.060423	-	-	-	-	yes	yes	yes
89857	KLHL6	kelch like family member 6	0.877452	0.650852	0.978623	0.286557	2.29624	3.24166	2.42434	3.63647	3.24597	0.844347	1.83713	1.5701	1.97058	1.21973	4.91178	9.45881	5.36784	12.4362	9.48713	1.79545	0.000976447	0.0128979	0.00070369	0.426613	5.47984e-12	3.47529e-11	6.99197e-16	1.73313e-26	3.39474e-24	0.00114698	0.0143349	0.170508	0.0320953	0.999088	1.99838e-09	2.62861e-08	5.13529e-14	1.1895e-24	1.7573e-22	0.00862336	-	-	-	-	yes	yes	yes
3849	KRT2	keratin 2	-4.28506	0.103604	-0.930957	-1.55198	-1.9876	-1.75109	-0.0891104	-2.90645	-2.1391	-0.712672	-19.4954	1.07445	-1.90654	-2.93219	-3.96578	-3.36613	-1.06371	-7.49772	-4.40486	-1.63884	0.000354874	0.894066	0.473533	0.127447	9.57589e-06	0.00370672	0.862593	2.26146e-08	1.27249e-05	0.00303122	0.00764631	0.945774	0.718612	0.999088	6.15834e-05	0.0163956	0.912443	1.47268e-07	5.36423e-05	0.0169772	yes	-	-	-	yes	yes	-
3881	KRT31	keratin 31	-1.03005	-1.389	-2.774	-0.999624	0.417165	-0.382728	0.437058	-2.40553	-2.69147	-1.62816	-2.0421	-2.61896	-6.84004	-1.99948	1.3353	-1.3038	1.35384	-5.29829	-6.45969	-3.09118	7.49048e-05	0.00558344	0.00208543	0.117887	0.642249	0.783506	0.531078	2.20181e-16	2.01789e-22	0.000383681	0.00305487	0.151019	0.0475453	0.999088	0.732697	0.868512	0.657657	4.4193e-15	8.5327e-21	0.00412386	yes	-	yes	-	-	-	-
3903	LAIR1	leukocyte associated immunoglobulin like receptor 1	0.43626	-0.0355185	0.453761	0.353506	2.11295	2.02536	1.73323	4.74374	3.38215	0.905693	1.35309	-1.02493	1.36961	1.27766	4.32574	4.07095	3.32471	26.7922	10.4262	1.87344	0.00537875	0.84677	0.0491658	0.427264	1.78422e-10	6.75379e-07	6.22881e-08	3.04348e-37	1.54908e-22	8.99358e-05	0.0406568	0.920227	0.216723	0.999088	1.4861e-08	2.91598e-05	8.39044e-07	7.15023e-35	6.69503e-21	0.00166541	-	-	-	-	yes	yes	yes
3904	LAIR2	leukocyte associated immunoglobulin like receptor 2	0.454544	-0.0105604	0.165275	-0.038167	1.50252	2.69841	1.05781	3.15573	4.44251	0.0996843	1.37035	-1.00735	1.12138	-1.02681	2.83336	6.49087	2.08178	8.91186	21.7435	1.07154	0.00247176	0.891871	0.0738752	0.904194	7.17039e-08	6.17609e-09	0.024656	7.36096e-05	4.15141e-08	0.0875346	0.0250855	0.944334	0.270026	0.999088	1.16033e-06	9.57826e-07	0.0600493	0.000263405	2.67868e-07	0.19831	-	-	-	-	yes	yes	yes
22798	LAMB4	laminin subunit beta 4	-1.33074	-0.296942	-0.911024	-0.815483	-1.84208	-1.4056	0.563321	-2.09773	-1.9552	-0.36316	-2.51532	-1.22854	-1.88038	-1.75989	-3.58526	-2.64928	1.47767	-4.28034	-3.87768	-1.28624	0.000210093	0.468545	0.092738	0.18578	7.42576e-11	9.08974e-06	0.163706	9.72551e-13	1.75658e-12	0.0180348	0.00566887	0.674489	0.307979	0.999088	8.86835e-09	0.000190001	0.274301	1.19611e-11	2.16036e-11	0.0628874	yes	-	-	-	yes	yes	-
55203	LGI2	leucine rich repeat LGI family member 2	0.397305	0.25224	0.251049	0.809377	1.60422	1.83394	1.88181	1.67816	1.37023	0.483321	1.31705	1.19106	1.19007	1.75245	3.04032	3.56509	3.68538	3.2002	2.58512	1.39796	0.116109	0.123605	0.147612	0.169249	1.11925e-06	6.80437e-05	4.79257e-09	0.000109028	0.000758964	0.00118403	0.298175	0.347578	0.39769	0.999088	1.02088e-05	0.00081885	8.48245e-08	0.000377111	0.00220587	0.00879629	-	-	-	-	yes	yes	yes
11024	LILRA1	leukocyte immunoglobulin like receptor A1	NA	-0.172982	-0.0741652	0.43696	1.39615	1.96144	1.86847	6.42092	2.96044	0.252483	NA	-1.12739	-1.05275	1.35375	2.63198	3.89451	3.65144	85.682	7.78359	1.19126	NA	0.104763	0.693015	0.263395	9.25458e-05	0.000280997	9.69217e-05	9.98932e-16	2.64258e-07	0.0225171	NA	0.322134	0.857032	0.999088	0.000416018	0.00235282	0.000545718	1.84717e-14	1.50249e-06	0.0738118	#VALUE!	-	-	-	yes	yes	yes
11027	LILRA2	leukocyte immunoglobulin like receptor A2	0.344984	0.0967907	0.0480911	0.527573	1.25018	1.65932	1.11208	4.22361	2.7371	0.202951	1.27014	1.06939	1.0339	1.4415	2.3787	3.15867	2.16157	18.6825	6.6673	1.15105	0.124793	0.266297	0.574197	0.102519	4.7293e-07	4.77224e-06	0.0096648	4.82393e-16	6.48217e-09	0.00879755	0.312413	0.505456	0.787773	0.999088	5.11014e-06	0.000119728	0.0275428	9.31491e-15	4.7193e-08	0.0371391	-	-	-	-	yes	yes	yes
23547	LILRA4	leukocyte immunoglobulin like receptor A4	0.10516	0.181079	0.58839	0.0898701	1.63892	2.13689	3.57051	2.59656	2.30081	0.640191	1.07561	1.13373	1.50357	1.06427	3.11433	4.39812	11.8804	6.04844	4.92733	1.55854	0.0129877	0.242253	0.00314745	0.748568	2.04126e-05	0.000165395	1.66582e-16	6.63327e-06	2.11686e-05	0.000810118	0.0719932	0.481237	0.0564301	0.999088	0.000116313	0.00158132	1.35736e-14	2.86415e-05	8.53497e-05	0.00681439	-	-	-	-	yes	yes	yes
79168	LILRA6	leukocyte immunoglobulin like receptor A6	-0.0164353	0.189952	0.265367	NA	1.40052	1.4596	1.27088	4.93789	4.29526	NA	-1.01146	1.14073	1.20194	NA	2.63996	2.75031	2.41309	30.6517	19.6337	NA	0.473038	0.136649	0.081801	NA	8.79134e-06	0.000843148	0.00116084	7.18234e-30	3.05134e-26	NA	0.68927	0.36334	0.286341	NA	5.74518e-05	0.0053641	0.00461367	6.92718e-28	1.9348e-24	NA	-	-	-	#VALUE!	yes	yes	yes
11006	LILRB4	leukocyte immunoglobulin like receptor B4	0.648709	0.327445	0.541742	0.151022	3.42854	3.43361	3.05205	6.94673	5.90869	0.863909	1.56776	1.25479	1.45573	1.11036	10.767	10.8048	8.29391	123.36	60.075	1.81996	0.0214405	0.0767888	0.0103768	0.684948	6.8932e-11	1.54633e-07	4.18909e-09	4.35909e-42	1.97962e-35	0.00300274	0.100236	0.280993	0.0957433	0.999088	8.58372e-09	9.89945e-06	7.50042e-08	1.85768e-39	3.18216e-33	0.0168548	-	-	-	-	yes	yes	yes
200879	LIPH	lipase H	-0.0511281	-0.67301	-0.641873	0.222027	-1.454	-1.52384	-1.85035	-1.16631	-1.53369	-0.668754	-1.03607	-1.5944	-1.56035	1.16637	-2.73967	-2.87556	-3.60589	-2.24437	-2.89526	-1.5897	0.301644	0.0694171	0.0186791	0.517988	1.12832e-05	0.00095175	7.68543e-10	1.2726e-10	2.97853e-19	8.56945e-06	0.533593	0.269418	0.129022	0.999088	7.04881e-05	0.00588385	1.65786e-08	1.16427e-09	8.83197e-18	0.000410003	-	-	-	-	yes	yes	yes
126364	LRRC25	leucine rich repeat containing 25	0.172124	0.447831	0.636103	-0.44807	1.80737	2.46052	1.98059	3.14171	2.72338	0.369248	1.12672	1.36399	1.55413	-1.36421	3.50003	5.50415	3.94655	8.82572	6.60418	1.29168	0.194017	0.0532042	0.0105483	0.255431	1.55853e-08	1.39426e-07	7.34056e-11	8.07253e-19	2.36198e-16	0.000296682	0.409793	0.242147	0.0966621	0.999088	3.69259e-07	9.27476e-06	2.02951e-09	2.26191e-17	4.87425e-15	0.00347968	-	-	-	-	yes	yes	yes
4060	LUM	lumican	0.904262	0.813157	1.25	-0.180017	1.5275	1.8075	3.17838	3.36147	2.29554	0.569524	1.87159	1.75705	2.37842	-1.1329	2.88286	3.50036	9.05293	10.2779	4.90938	1.48403	0.0681415	0.0178888	0.0134091	0.821603	5.83214e-11	8.24333e-09	1.30227e-20	2.01228e-16	2.54594e-09	0.00245069	0.2129	0.177572	0.10845	0.999088	7.71887e-09	1.16906e-06	2.34333e-18	4.06561e-15	1.99132e-08	0.0144887	-	-	-	-	yes	yes	yes
206338	LVRN	laeverin	-0.512454	-0.525734	-0.602737	0.0540378	-1.41715	-1.7607	-1.46066	-0.0492978	-1.7854	-1.67428	-1.42647	-1.43967	-1.51859	1.03817	-2.67057	-3.38862	-2.75235	-1.03476	-3.44714	-3.1916	0.00162651	0.0235375	0.0128948	0.862909	0.00149437	0.00828376	0.00194792	0.932123	0.00086497	2.91759e-05	0.0192689	0.190247	0.106267	0.999088	0.00459403	0.0305473	0.00715694	0.96583	0.00248403	0.000834553	-	-	-	-	yes	yes	yes
130576	LYPD6B	LY6/PLAUR domain containing 6B	-1.84579	-0.0191934	-0.602429	-0.343424	-1.8416	-1.88652	-0.0946694	-1.73796	-2.07469	-0.963754	-3.5945	-1.01339	-1.51827	-1.26876	-3.58408	-3.69742	-1.06782	-3.33564	-4.21254	-1.95038	0.000251586	0.935285	0.088246	0.694027	3.19512e-07	9.38474e-05	0.776244	1.24878e-08	5.64705e-13	9.21861e-05	0.00635786	0.967298	0.299555	0.999088	3.73188e-06	0.00103991	0.852392	8.44114e-08	7.48173e-12	0.00168709	yes	-	-	-	yes	yes	-
4192	MDK	midkine	0.633789	0.260411	1.13272	-0.0688938	1.19653	0.784948	1.19733	2.28336	1.08554	0.112808	1.55164	1.19782	2.19271	-1.04891	2.29188	1.72303	2.29315	4.86812	2.12216	1.08133	0.00148713	0.295357	0.00931671	0.859047	1.2407e-10	8.53232e-05	1.11733e-05	1.62589e-10	0.00118102	0.222825	0.0183236	0.533464	0.090889	0.999088	1.21233e-08	0.000972904	8.38601e-05	1.46482e-09	0.00328809	0.384545	-	-	yes	-	yes	-	yes
148808	MFSD4A	major facilitator superfamily domain containing 4A	-0.0666872	-0.179451	-0.687825	-0.46694	-1.43067	-2.52849	-1.23298	-2.38547	-3.15705	-0.738546	-1.04731	-1.13245	-1.61085	-1.38218	-2.69573	-5.76969	-2.35052	-5.22514	-8.92006	-1.66849	0.0526939	0.0333918	0.00116927	0.304631	1.13565e-06	1.55444e-07	0.00118085	1.39432e-15	3.79729e-29	0.000639408	0.1813	0.207094	0.0383762	0.999088	1.03352e-05	9.92022e-06	0.00468458	2.53732e-14	3.34545e-27	0.00581455	-	-	-	-	yes	yes	yes
4322	MMP13	matrix metallopeptidase 13	0.675341	0.302761	0.442104	-0.0216294	5.6057	6.76295	6.47764	6.0175	5.18182	0.794737	1.59697	1.2335	1.35858	-1.01511	48.6948	108.606	89.1174	64.7811	36.298	1.73476	0.113796	0.0219576	0.00246572	0.979053	4.11777e-09	2.80607e-07	3.60676e-14	4.07792e-14	1.82916e-12	0.0777951	0.294423	0.185349	0.0507164	0.999088	1.37891e-07	1.56573e-05	1.93733e-12	6.00707e-13	2.2436e-11	0.182213	-	-	-	-	yes	yes	yes
931	MS4A1	membrane spanning 4-domains A1	0.181104	0.303885	0.593446	0.26395	4.17919	4.37693	5.30262	7.22897	5.3441	0.97869	1.13375	1.23446	1.50885	1.20076	18.116	20.7772	39.4683	150.016	40.6195	1.97067	0.0558225	0.129785	0.00680163	0.419329	3.76507e-13	7.2264e-10	3.77848e-18	6.06774e-19	4.96167e-13	0.0515011	0.187782	0.35483	0.07871	0.999088	4.27168e-10	2.17026e-07	4.14155e-16	1.74281e-17	6.62701e-12	0.134559	-	-	-	-	yes	yes	yes
4481	MSR1	macrophage scavenger receptor 1	0.0637735	0.00690401	0.0719495	0.522761	1.00026	1.31447	1.75053	2.96569	2.27531	0.146707	1.0452	1.0048	1.05114	1.4367	2.00035	2.48711	3.36483	7.81198	4.84101	1.10704	0.45802	0.934439	0.415329	0.21074	0.00026996	0.00136501	1.97403e-06	4.21399e-10	3.01197e-07	0.012882	0.676541	0.966909	0.67391	0.999088	0.00104415	0.0077542	1.79475e-05	3.60006e-09	1.69204e-06	0.0489589	-	-	-	-	yes	yes	yes
58484	NLRC4	NLR family CARD domain containing 4	0.079134	0.282187	0.384737	0.394406	1.05348	1.02893	1.61996	3.72184	3.71567	0.284832	1.05638	1.21604	1.30562	1.3144	2.07554	2.04051	3.07366	13.1942	13.138	1.21827	0.139529	0.0802278	0.0255943	0.319977	9.08127e-07	0.000333235	3.17244e-07	8.37862e-15	2.49075e-16	0.000927902	0.333932	0.286454	0.153444	0.999088	8.58437e-06	0.00265364	3.59594e-06	1.37389e-13	5.12266e-15	0.00744569	-	-	-	-	yes	yes	yes
9241	NOG	noggin	-0.0141625	-0.063869	-0.21162	0.212537	-1.19251	-1.8691	-1.62215	-2.64868	-2.33616	-0.88068	-1.00987	-1.04527	-1.15799	1.15872	-2.2855	-3.65304	-3.07834	-6.27095	-5.04958	-1.84124	0.814945	0.247266	0.00375467	0.475873	0.00717011	0.00675452	0.000215956	0.00518904	0.0108747	0.00435428	0.907987	0.485582	0.060357	0.999088	0.0178245	0.026135	0.00108927	0.0124218	0.0237632	0.0219813	-	-	-	-	yes	yes	yes
4886	NPY1R	neuropeptide Y receptor Y1	-0.0699723	-0.646201	-0.933077	-0.86395	-1.0415	-1.71751	-0.380065	-1.97136	-2.18621	-1.60812	-1.0497	-1.56504	-1.90934	-1.82001	-2.05837	-3.28868	-1.3014	-3.92137	-4.55109	-3.04854	0.0702292	0.00756477	0.00283674	0.503725	0.00441872	0.00279216	0.378345	5.10627e-08	1.48994e-10	6.70768e-06	0.217088	0.155058	0.0540037	0.999088	0.0117683	0.0131933	0.515173	3.14741e-07	1.39586e-09	0.000353964	-	-	-	-	yes	yes	-
4889	NPY5R	neuropeptide Y receptor Y5	0.20081	-0.231201	-0.384732	-0.436274	-1.49981	-2.88927	-1.11163	-3.71639	-3.61991	-0.73655	1.14934	-1.17381	-1.30562	-1.35311	-2.82806	-7.40895	-2.16089	-13.1446	-12.2942	-1.66619	0.00853519	0.204749	0.0139468	0.127959	1.58337e-05	7.65411e-07	0.013917	1.24101e-14	3.72979e-15	1.35948e-05	0.0547751	0.443117	0.110816	0.999088	9.36451e-05	3.19005e-05	0.0372979	1.97752e-13	6.55934e-14	0.000535408	-	-	-	-	yes	yes	yes
4973	OLR1	oxidized low density lipoprotein receptor 1	NA	0.0828242	0.00763519	0.462975	3.61212	4.40887	2.72786	1.10698	1.64204	0.591777	NA	1.05909	1.00531	1.37838	12.228	21.2423	6.62471	2.15394	3.12108	1.5071	NA	0.119297	0.888522	0.315125	6.27988e-08	2.60097e-06	0.00054468	0.00111761	4.89335e-07	0.0414056	NA	0.340763	0.955475	0.999088	1.04182e-06	7.65374e-05	0.00241753	0.00312103	2.64671e-06	0.114734	#VALUE!	-	-	-	yes	yes	yes
5026	P2RX5	purinergic receptor P2X 5	NA	0.138926	0.230942	-0.0755278	2.87686	3.35826	3.21879	4.21631	4.03848	0.861086	NA	1.10109	1.1736	-1.05375	7.34551	10.255	9.31004	18.5881	16.4325	1.81641	NA	0.0723237	0.0157457	0.804961	1.05331e-09	1.40855e-07	1.11749e-17	2.78503e-12	8.86479e-13	0.00920451	NA	0.273799	0.118469	0.999088	5.22103e-08	9.33943e-06	1.11198e-15	3.24655e-11	1.14158e-11	0.0384417	#VALUE!	-	-	-	yes	yes	yes
283208	P4HA3	prolyl 4-hydroxylase subunit alpha 3	0.0684125	0.0522072	0.230894	-0.00866072	3.63046	3.61787	3.27395	3.99142	2.58637	0.439924	1.04856	1.03685	1.17356	-1.00602	12.3845	12.2769	9.67288	15.9051	6.00584	1.35653	0.183934	0.502632	0.0144332	0.978909	1.78869e-12	7.1044e-09	4.99164e-17	3.09328e-17	8.70028e-10	0.0283361	0.397219	0.700575	0.113296	0.999088	9.87262e-10	1.05902e-06	4.38148e-15	7.0328e-16	7.33698e-09	0.0872944	-	-	-	-	yes	yes	yes
5121	PCP4	Purkinje cell protein 4	-1.09539	-0.51074	-1.55456	0.206405	-0.373978	-1.27074	-1.72689	-1.52878	-4.62429	-1.54033	-2.13671	-1.42478	-2.93744	1.15381	-1.29592	-2.41285	-3.31014	-2.88541	-24.6633	-2.90861	0.00312409	0.0561045	0.00290482	0.718242	0.337969	0.043614	0.0109789	0.144845	2.76112e-06	0.000227727	0.0290771	0.246879	0.0544277	0.999088	0.451526	0.11103	0.0306407	0.226012	1.31182e-05	0.00293531	yes	-	yes	-	-	-	yes
9796	PHYHIP	phytanoyl-CoA 2-hydroxylase interacting protein	-0.227574	-0.71377	-1.13104	-0.495026	-2.15758	-1.88543	-0.68178	-3.48299	-3.59431	-1.29758	-1.17086	-1.64008	-2.19016	-1.40935	-4.46166	-3.69463	-1.60412	-11.1811	-12.078	-2.45817	0.088585	0.0334784	0.0123214	0.220302	2.76006e-08	0.000102973	0.113586	3.76664e-21	5.12516e-25	0.000127552	0.2508	0.207156	0.104075	0.999088	5.59741e-07	0.00111281	0.205004	1.41654e-19	2.88094e-23	0.002024	-	-	-	-	yes	yes	-
118788	PIK3AP1	phosphoinositide-3-kinase adaptor protein 1	0.495789	0.139758	0.0532309	0.0828705	1.53383	1.59519	1.27419	3.66517	2.41764	0.850031	1.41009	1.10172	1.03759	1.05912	2.89553	3.02135	2.41863	12.6861	5.34296	1.80254	0.0162699	0.108752	0.570918	0.873014	1.43415e-08	7.1319e-06	3.61206e-05	6.50076e-19	3.76405e-10	0.000353292	0.0832329	0.327469	0.785801	0.999088	3.49084e-07	0.000158555	0.000231371	1.85845e-17	3.33058e-09	0.00391168	-	-	-	-	yes	yes	yes
29992	PILRA	paired immunoglobin like type 2 receptor alpha	0.41314	0.121372	0.534478	0.33433	2.15321	2.80268	1.79969	2.48312	2.26164	0.707127	1.33158	1.08777	1.44842	1.26079	4.44818	6.97734	3.48144	5.59107	4.79537	1.63255	0.0317098	0.311812	0.0197315	0.42153	9.5674e-10	2.13953e-08	1.86459e-07	1.61451e-13	9.62028e-13	0.00248751	0.1291	0.547816	0.132687	0.999088	4.90918e-08	2.3713e-06	2.25179e-06	2.18992e-12	1.23367e-11	0.0146467	-	-	-	-	yes	yes	yes
5304	PIP	prolactin induced protein	-2.4275	-2.60706	-4.70045	-1.44353	0.404128	-0.36447	-0.477171	-6.9855	-11.482	-5.34209	-5.3796	-6.09259	-26.0002	-2.71986	1.32329	-1.28741	-1.39201	-126.72	-2860.33	-40.563	0.00747623	0.00115752	0.000661582	0.0572498	0.653222	0.793945	0.678247	5.02326e-05	1.77409e-12	4.57244e-07	0.0501492	0.144235	0.0314333	0.999088	0.741611	0.875247	0.779479	0.000185251	2.18043e-11	0.000105551	yes	-	yes	-	-	-	-
9033	PKD2L1	polycystin 2 like 1, transient receptor potential cation channel	0.127371	-0.162309	0.0639225	-0.778315	1.44054	1.91751	2.17551	3.59612	3.26279	0.22772	1.0923	-1.11908	1.0453	-1.71513	2.71422	3.77769	4.51745	12.0932	9.59835	1.17098	0.31053	0.0349351	0.631757	0.129716	4.25048e-07	4.16118e-06	0.00142294	5.81589e-06	1.0202e-05	0.0454673	0.542051	0.21067	0.821487	0.999088	4.67942e-06	0.000107162	0.00550047	2.5303e-05	4.37518e-05	0.122732	-	-	-	-	yes	yes	yes
5320	PLA2G2A	phospholipase A2 group IIA	1.03419	-0.145245	0.477886	0.304464	1.62481	0.019512	2.21508	4.94825	2.61903	1.92298	2.04797	-1.10592	1.3927	1.23496	3.08401	1.01362	4.64308	30.8726	6.14337	3.79206	0.0343325	0.765961	0.436615	0.632101	3.36058e-08	0.949281	0.000541305	5.78527e-13	4.56048e-05	0.000344619	0.13635	0.876102	0.690864	0.999088	6.4684e-07	0.971301	0.00240552	7.35195e-12	0.000172845	0.00384648	-	-	-	-	yes	-	yes
26279	PLA2G2D	phospholipase A2 group IID	-0.0311128	-0.108067	0.0769351	0.126887	4.05203	4.55512	4.79895	3.04293	2.81719	0.525427	-1.0218	-1.07778	1.05477	1.09193	16.5875	23.5086	27.8373	8.24162	7.0479	1.43936	0.22373	0.0713463	0.249517	0.689505	9.69704e-11	3.13094e-08	4.09727e-15	4.0702e-12	7.72444e-12	0.0187055	0.445792	0.272426	0.523133	0.999088	1.02608e-08	3.07404e-06	2.61753e-13	4.62122e-11	8.73487e-11	0.0645909	-	-	-	-	yes	yes	yes
5329	PLAUR	plasminogen activator, urokinase receptor	0.855058	0.222347	0.226773	0.00303998	2.71437	2.61997	0.370934	3.84427	3.01358	1.20959	1.80883	1.16663	1.17021	1.00211	6.56305	6.14739	1.29319	14.3628	8.07568	2.31273	0.0137613	0.317766	0.645382	0.993277	1.40163e-10	4.9858e-07	0.37945	1.23751e-26	5.03425e-19	0.00010596	0.0746499	0.552495	0.829844	0.999088	1.30815e-08	2.34677e-05	0.516222	8.55747e-25	1.45509e-17	0.0018284	-	-	-	-	yes	yes	-
5346	PLIN1	perilipin 1	-0.0554224	-1.92465	-1.9367	-0.133392	-0.239651	-1.99983	-3.89453	-0.650896	-4.15659	-3.3978	-1.03916	-3.79646	-3.82828	-1.09687	-1.18071	-3.99953	-14.872	-1.57014	-17.8344	-10.54	0.629883	0.00925227	0.00569342	0.691844	0.673108	0.0316652	1.39337e-05	0.226409	1.5292e-16	3.98711e-07	0.800824	0.159692	0.0717998	0.999088	0.758914	0.0870111	0.000101269	0.327643	3.25845e-15	0.000101243	-	-	yes	-	-	yes	yes
148811	PM20D1	peptidase M20 domain containing 1	-0.115069	-0.771874	-1.96701	-0.81718	-0.111143	2.86635	-5.20377	-5.09223	-5.78852	-2.10967	-1.08303	-1.70749	-3.90958	-1.76196	-1.08008	7.2922	-36.8546	-34.1126	-55.2737	-4.31592	0.47217	0.00560692	0.0012527	0.147531	0.897947	0.0426324	2.30165e-08	2.30029e-07	4.4404e-10	0.0139998	0.688906	0.151019	0.0394289	0.999088	0.929771	0.109109	3.43466e-07	1.28202e-06	3.89705e-09	0.0518491	-	-	yes	-	-	-	yes
5452	POU2F2	POU class 2 homeobox 2	0.100092	0.133046	0.107464	-0.472505	1.3349	2.06136	2.16408	1.07884	1.07576	0.289973	1.07184	1.09661	1.07733	-1.38752	2.52257	4.1738	4.48182	2.11233	2.10784	1.22262	0.192375	0.057418	0.0635342	0.178573	9.94144e-08	1.09895e-07	1.78038e-17	0.00340461	0.0019552	0.00655966	0.407834	0.24913	0.250632	0.999088	1.49701e-06	7.80179e-06	1.73953e-15	0.00848606	0.00515822	0.0298172	-	-	-	-	yes	yes	yes
23627	PRND	prion like protein doppel	NA	0.0614197	0.0779466	0.0208463	1.84309	2.57347	3.9766	1.33991	1.058	0.780594	NA	1.04349	1.05551	1.01455	3.58778	5.9524	15.7426	2.53136	2.08205	1.71784	NA	0.143421	0.192884	0.957452	7.22558e-08	3.97136e-07	2.98303e-13	1.58486e-05	0.000272811	0.000188784	NA	0.372752	0.459847	0.999088	1.16715e-06	1.97813e-05	1.31993e-11	6.36897e-05	0.000876756	0.0026253	#VALUE!	-	-	-	yes	yes	yes
5625	PRODH	proline dehydrogenase 1	-1.93215	-0.0990097	-0.222413	-0.136626	-2.04919	-2.04575	0.0709344	-2.43953	-2.27796	-0.738264	-3.81624	-1.07104	-1.16668	-1.09933	-4.13873	-4.12887	1.0504	-5.42466	-4.84991	-1.66817	9.08695e-06	0.583913	0.274091	0.686474	2.18599e-10	4.28334e-07	0.848676	9.07305e-19	1.9433e-18	0.00023297	0.00100792	0.759842	0.548361	0.999088	1.69742e-08	2.07778e-05	0.903365	2.5268e-17	5.2601e-17	0.00296711	yes	-	-	-	yes	yes	-
60675	PROK2	prokineticin 2	1.21499	0.228681	0.255527	-0.249686	1.94047	4.9364	1.14184	6.22768	4.83901	0.737108	2.3214	1.17176	1.19377	-1.18895	3.83831	30.6199	2.20662	74.9408	28.6211	1.66683	0.00928183	0.0715242	0.0856858	0.421287	1.46083e-06	3.85674e-10	0.106605	3.3379e-14	6.73258e-11	0.267104	0.0579202	0.27255	0.294437	0.999088	1.26733e-05	1.33496e-07	0.194797	4.99323e-13	6.587e-10	0.43596	yes	-	-	-	yes	yes	-
11098	PRSS23	serine protease 23	NA	0.331778	0.425004	1.30851	2.21276	1.4778	1.30233	1.86875	1.90066	0.878331	NA	1.25856	1.34258	2.47685	4.63561	2.78523	2.46626	3.65216	3.73383	1.83825	NA	0.123928	0.1366	0.0924317	1.50446e-11	1.74763e-05	6.19113e-10	3.73245e-10	1.39835e-11	0.000391718	NA	0.348003	0.380017	0.999088	3.41379e-09	0.000309274	1.35446e-08	3.20963e-09	1.51715e-10	0.00418208	#VALUE!	-	-	-	yes	yes	yes
8000	PSCA	prostate stem cell antigen	-0.0582332	-0.634851	-1.12273	-0.214292	-1.33141	-3.0464	-0.314738	-1.97384	-2.34522	-0.665116	-1.04119	-1.55278	-2.17759	-1.16013	-2.51649	-8.26148	-1.24379	-3.92812	-5.08139	-1.5857	0.124908	0.0789296	0.00577588	0.555034	0.0152148	0.000822767	0.482262	5.52919e-08	7.78207e-12	0.00287064	0.312543	0.284372	0.0724457	0.999088	0.0343486	0.00526857	0.613857	3.38531e-07	8.78659e-11	0.0163025	-	-	yes	-	yes	yes	-
5806	PTX3	pentraxin 3	0.0245272	0.376534	0.181291	0.102431	2.63757	2.23298	-1.91711	2.69348	1.01901	1.42497	1.01715	1.29822	1.1339	1.07358	6.22282	4.70106	-3.77665	6.4687	2.02653	2.68509	0.391485	0.0999112	0.608166	0.777661	1.8741e-07	0.000503765	0.00279239	5.10165e-06	0.0608218	0.0114922	0.619533	0.315918	0.807916	0.999088	2.44711e-06	0.0036425	0.00971805	2.24407e-05	0.107479	0.0451728	-	-	-	-	yes	yes	yes
149628	PYHIN1	pyrin and HIN domain family member 1	0.425163	0.0583034	0.243889	0.0143426	1.82056	1.53457	1.51334	2.338	1.68384	0.458784	1.34272	1.04124	1.18418	1.00999	3.53217	2.89701	2.85469	5.05601	3.21281	1.37438	0.0123503	0.579007	0.166253	0.967428	1.48161e-08	0.000102248	8.49148e-05	8.13434e-11	4.23164e-07	0.0367114	0.0698566	0.756236	0.42314	0.999088	3.5597e-07	0.00110716	0.000485327	7.62855e-10	2.31962e-06	0.10508	-	-	-	-	yes	yes	yes
115273	RAB42	RAB42, member RAS oncogene family	NA	0.0139688	0.384815	0.835831	1.55346	1.67452	2.39757	1.47108	1.27395	0.392548	NA	1.00973	1.30569	1.78488	2.9352	3.19213	5.26915	2.77229	2.41822	1.31271	NA	0.911464	0.00908725	0.0791454	2.10447e-09	8.84471e-07	8.67689e-12	6.16519e-06	3.14435e-05	0.0163776	NA	0.95526	0.0899673	0.999088	8.44351e-08	3.53066e-05	2.86483e-10	2.67402e-05	0.000123173	0.0583879	#VALUE!	-	-	-	yes	yes	yes
5919	RARRES2	retinoic acid receptor responder 2	1.65812	-0.19315	0.534176	-0.00886913	1.91951	0.371191	1.23134	3.53304	1.56066	0.727847	3.15606	-1.14326	1.44812	-1.00617	3.78294	1.29342	2.34786	11.5758	2.94989	1.65617	0.000578046	0.601513	0.0779204	0.978682	4.31349e-08	0.318576	0.000257932	2.87903e-16	0.000115989	0.0184816	0.0104533	0.771405	0.278084	0.999088	7.7818e-07	0.481103	0.00126552	5.69128e-15	0.000404165	0.0640455	yes	-	-	-	yes	-	yes
64407	RGS18	regulator of G protein signaling 18	0.615056	0.156763	0.130914	-0.0947353	0.959787	2.34652	1.56498	3.99717	2.16857	1.98371	1.53162	1.11478	1.09499	-1.06787	1.94502	5.08596	2.95873	15.9687	4.49578	3.95508	0.00810642	0.311771	0.569839	0.850531	0.00458319	5.83395e-05	3.23471e-05	3.3467e-12	1.7346e-05	5.22145e-05	0.0528413	0.547816	0.785385	0.999088	0.0121269	0.000729916	0.0002107	3.84986e-11	7.11987e-05	0.00117593	-	-	-	-	-	yes	yes
5999	RGS4	regulator of G protein signaling 4	0.593808	-0.429755	-0.152523	0.17449	2.26062	2.45958	2.8787	4.13999	3.75442	0.398362	1.50922	-1.347	-1.11151	1.12857	4.79196	5.50058	7.35489	17.6304	13.4957	1.31801	0.0138134	0.0113795	0.270312	0.699033	3.83476e-08	8.51804e-06	2.3068e-11	2.32051e-08	5.51928e-08	0.00504625	0.0748327	0.166476	0.544226	0.999088	7.13238e-07	0.000181772	7.126e-10	1.50792e-07	3.50089e-07	0.0244809	-	-	-	-	yes	yes	yes
80183	RUBCNL	rubicon like autophagy enhancer	0.748981	0.604636	0.799555	0.0553091	2.14021	2.13415	0.937895	4.0888	2.84235	1.54976	1.68061	1.5206	1.74056	1.03908	4.40827	4.38979	1.91573	17.0158	7.1719	2.92768	0.00159861	0.0239272	0.0126995	0.890475	5.47239e-13	2.45058e-09	0.00312226	2.05959e-21	1.1531e-12	9.54604e-05	0.0190726	0.190459	0.105536	0.999088	5.12785e-10	5.2131e-07	0.0106895	8.01318e-20	1.45627e-11	0.00171628	-	-	-	-	yes	yes	-
860	RUNX2	RUNX family transcription factor 2	0.325649	0.341758	0.684339	0.15403	1.46077	1.9261	1.24593	2.37424	1.69322	0.547354	1.25323	1.2673	1.60697	1.11267	2.75254	3.80026	2.37172	5.18463	3.23377	1.4614	0.0128973	0.0228893	0.00029132	0.656498	1.79506e-09	3.10115e-08	5.62929e-06	1.63831e-14	5.17915e-09	0.00393889	0.0716958	0.188382	0.0236627	0.999088	7.5585e-08	3.07007e-06	4.53896e-05	2.55725e-13	3.84866e-08	0.0205575	-	-	-	-	yes	yes	yes
6278	S100A7	S100 calcium binding protein A7	3.72464	3.77867	6.80031	1.48879	NA	NA	2.3112	6.16553	7.61426	NA	13.2199	13.7244	111.455	2.80653	NA	NA	4.96297	71.781	195.938	NA	0.00230403	0.00523776	7.2599e-06	0.0125997	NA	NA	6.97439e-06	7.07718e-33	3.69479e-55	NA	0.0239822	0.151019	0.00776731	0.999088	NA	NA	5.49227e-05	9.60661e-31	3.22415e-52	NA	yes	-	yes	-	#VALUE!	#VALUE!	yes
8698	S1PR4	sphingosine-1-phosphate receptor 4	0.434448	0.517669	1.92894	0.347056	0.721182	1.04401	2.04596	4.31552	3.28976	0.19398	1.35139	1.43164	3.80774	1.27196	1.64853	2.06195	4.12948	19.9114	9.77948	1.14392	0.021808	0.0480561	0.00088238	0.258677	1.76365e-06	4.83643e-06	2.39484e-09	1.88917e-19	3.4776e-14	0.0111973	0.101343	0.234961	0.0343708	0.999088	1.48341e-05	0.000120893	4.57626e-08	5.83794e-18	5.44675e-13	0.0443742	-	-	yes	-	-	yes	yes
6299	SALL1	spalt like transcription factor 1	NA	0.065895	0.0553207	0.324349	3.40311	1.31989	2.08276	4.97273	3.55084	0.837976	NA	1.04673	1.03909	1.2521	10.5789	2.49647	4.23617	31.4008	11.7195	1.78754	NA	0.186509	0.353344	0.73035	3.81712e-09	0.0277819	3.10507e-06	2.94146e-06	0.000160984	0.00673247	NA	0.421828	0.620001	0.999088	1.30794e-07	0.0786114	2.6916e-05	1.34924e-05	0.000544388	0.0303582	#VALUE!	-	-	-	yes	yes	yes
64092	SAMSN1	SAM domain, SH3 domain and nuclear localization signals 1	0.810142	0.425227	0.636165	-0.0993728	2.22344	2.46872	0.966498	4.49078	3.19762	1.95637	1.75338	1.34278	1.55419	-1.07131	4.67005	5.53552	1.95409	22.4833	9.17445	3.88084	0.000399979	0.0193247	0.00271661	0.858334	1.18936e-11	5.87055e-09	0.00743434	1.5481e-27	5.34023e-17	1.14023e-05	0.00825893	0.180498	0.0530723	0.999088	2.96209e-09	9.51496e-07	0.022142	1.197e-25	1.19779e-15	0.000483562	-	-	-	-	yes	yes	-
192683	SCAMP5	secretory carrier membrane protein 5	0.810616	-0.312909	0.798694	0.232271	2.05163	2.09349	1.5213	2.05501	1.58226	0.391312	1.75396	-1.24221	1.73953	1.17468	4.14573	4.26779	2.8705	4.15546	2.99439	1.31159	0.00184392	0.109454	0.0226832	0.402919	1.97251e-08	1.18467e-05	1.54656e-11	1.12362e-09	5.83944e-07	0.0119165	0.0208717	0.328361	0.144112	0.999088	4.35489e-07	0.000233076	4.91826e-10	8.97966e-09	3.11452e-06	0.0462934	-	-	-	-	yes	yes	yes
7857	SCG2	secretogranin II	0.325059	-0.166205	0.114931	-0.834779	3.88262	3.74783	1.50502	1.95859	1.7692	0.261687	1.25272	-1.1221	1.08292	-1.78358	14.7497	13.4342	2.83828	3.88682	3.40865	1.19888	0.296672	0.0513547	0.160968	0.180852	1.41403e-15	1.94406e-11	0.00322989	0.00080326	0.00123897	0.0307359	0.528415	0.239563	0.415811	0.999088	1.44387e-11	1.98508e-08	0.0110064	0.00231115	0.00343584	0.0923076	-	-	-	-	yes	yes	yes
10647	SCGB1D2	secretoglobin family 1D member 2	-2.70657	-1.37556	-2.98294	-2.33074	-0.520897	-2.22679	-0.983178	-8.27307	-12.4481	-4.20937	-6.52766	-2.59468	-7.90594	-5.03065	-1.43485	-4.68091	-1.97682	-309.345	-5588.13	-18.4989	0.000358203	0.0748889	0.00322878	0.025442	0.601636	0.159274	0.319046	4.12967e-12	5.40278e-28	1.38111e-05	0.00769818	0.277808	0.0566212	0.999088	0.698301	0.2918	0.455225	4.67714e-11	4.08087e-26	0.000540178	yes	-	yes	-	-	-	-
4250	SCGB2A2	secretoglobin family 2A member 2	-3.59879	-1.23658	-3.27051	-1.47286	-0.0411569	-1.24595	-0.644899	-10.9047	-15.0747	-4.70476	-12.1156	-2.35639	-9.6499	-2.77571	-1.02894	-2.37175	-1.56363	-1917.03	-34510.5	-26.078	0.00222178	0.238743	0.00293917	0.152982	0.958501	0.31638	0.520393	7.9777e-14	1.32702e-27	6.43808e-05	0.0234383	0.477191	0.0546095	0.999088	0.971729	0.478814	0.648031	1.12522e-12	9.49911e-26	0.00133862	yes	-	yes	-	-	-	-
221935	SDK1	sidekick cell adhesion molecule 1	0.0642281	-0.512397	0.314245	0.210642	1.51663	1.98253	2.16423	1.26437	1.5875	0.784865	1.04553	-1.42642	1.24336	1.1572	2.86121	3.95185	4.48228	2.40223	3.00528	1.72293	0.165092	0.00627503	0.171744	0.493477	1.35492e-06	1.50466e-05	1.05581e-14	0.000553524	4.48424e-06	0.00202433	0.372126	0.151372	0.43128	0.999088	1.1932e-05	0.000276949	6.28046e-13	0.00164584	2.05024e-05	0.0126681	-	-	-	-	yes	yes	yes
10501	SEMA6B	semaphorin 6B	0.116852	0.0120544	0.252236	-0.630323	1.65963	1.68232	1.13151	2.44415	2.582	0.446876	1.08437	1.00839	1.19105	-1.54791	3.15935	3.20945	2.19088	5.44205	5.98768	1.36309	0.0838513	0.915005	0.117289	0.0693531	8.18073e-10	1.01199e-06	0.000131563	1.03011e-11	2.90787e-14	1.40028e-05	0.242228	0.956936	0.349554	0.999088	4.3507e-08	3.82013e-05	0.000707026	1.09621e-10	4.59368e-13	0.000543889	-	-	-	-	yes	yes	yes
5054	SERPINE1	serpin family E member 1	1.42476	0.147813	0.10565	0.467203	2.16957	2.19485	0.229186	3.30468	1.64498	0.906853	2.68469	1.10789	1.07598	1.38243	4.49889	4.57841	1.17217	9.88114	3.12743	1.87495	0.00498106	0.184946	0.412289	0.348387	2.03793e-07	7.78584e-05	0.628834	6.75992e-14	7.28755e-05	0.000283747	0.0388652	0.420386	0.671503	0.999088	2.62413e-06	0.000907619	0.739565	9.67022e-13	0.000265127	0.00338965	yes	-	-	-	yes	yes	-
400120	SERTM1	serine rich and transmembrane domain containing 1	-0.0892329	-0.161795	-0.130327	0.0648399	-1.93288	-2.24647	1.13456	-2.25667	-5.96265	-1.02972	-1.0638	-1.11868	-1.09454	1.04597	-3.81816	-4.74519	2.19552	-4.77887	-62.3642	-2.04162	0.114254	0.0969346	0.355415	0.84593	5.55592e-05	0.00116876	0.133957	0.048224	5.606e-09	0.02621	0.29512	0.311593	0.621621	0.999088	0.000269829	0.00684498	0.234251	0.088887	4.13734e-08	0.0824069	-	-	-	-	yes	yes	-
6424	SFRP4	secreted frizzled related protein 4	1.11905	0.0540351	0.126904	-1.47217	3.69107	1.67707	2.96369	2.34054	0.685394	1.2555	2.17204	1.03816	1.09195	-2.77439	12.9158	3.19779	7.80117	5.06492	1.60814	2.3875	0.0721635	0.79009	0.689397	0.085737	4.21985e-09	0.0118479	1.0876e-07	0.000439661	0.268326	0.0190186	0.220849	0.890443	0.855239	0.999088	1.39899e-07	0.0404272	1.37982e-06	0.00133302	0.376729	0.0653935	-	-	-	-	yes	yes	yes
9047	SH2D2A	SH2 domain containing 2A	0.163348	0.310872	0.727865	0.160177	2.03628	2.18342	1.62594	4.92694	4.96767	0.839453	1.11988	1.24046	1.65619	1.11742	4.10186	4.54229	3.08644	30.4198	31.2909	1.78937	0.047151	0.166238	0.0366727	0.645981	1.29744e-08	4.31405e-06	2.32712e-05	3.99651e-24	3.22175e-27	0.000213582	0.168338	0.400775	0.184747	0.999088	3.21167e-07	0.000110403	0.000157819	2.14769e-22	2.23631e-25	0.00282501	-	-	-	-	yes	yes	yes
89790	SIGLEC10	sialic acid binding Ig like lectin 10	NA	-0.0280657	0.15067	-0.0895307	1.93247	2.50589	2.26288	1.94239	1.66191	0.477358	NA	-1.01964	1.11009	-1.06402	3.81708	5.68001	4.79948	3.84342	3.16434	1.39219	NA	0.818213	0.213419	0.80315	6.46463e-08	1.102e-06	8.22427e-08	4.72865e-14	7.29425e-12	0.000813218	NA	0.904772	0.484608	0.999088	1.0664e-06	4.09184e-05	1.07433e-06	6.9156e-13	8.29715e-11	0.0068348	#VALUE!	-	-	-	yes	yes	yes
8778	SIGLEC5	sialic acid binding Ig like lectin 5	0.0625234	0.0172213	0.105017	0.46002	1.90417	2.34723	1.05124	5.61767	5.38848	0.42117	1.04429	1.01201	1.07551	1.37556	3.74293	5.08847	2.07232	49.1007	41.8883	1.33901	0.107167	0.673461	0.0737966	0.254104	6.08155e-09	2.83838e-07	0.0453837	2.28916e-11	6.57508e-12	0.0105095	0.282818	0.819418	0.27	0.999088	1.82049e-07	1.57515e-05	0.0985785	2.32532e-10	7.49772e-11	0.0422528	-	-	-	-	yes	yes	yes
27036	SIGLEC7	sialic acid binding Ig like lectin 7	0.0190882	0.156632	0.207616	-0.138849	1.81964	2.02154	3.36373	5.80852	4.52297	0.411986	1.01332	1.11468	1.15478	-1.10103	3.52992	4.06016	10.294	56.0451	22.9906	1.33052	0.560776	0.0582935	0.029226	0.670642	8.20696e-10	2.48595e-07	3.73124e-16	7.51183e-20	4.24576e-17	0.00137949	0.756011	0.251029	0.164429	0.999088	4.35331e-08	1.42207e-05	2.82137e-14	2.44068e-18	9.68911e-16	0.00976752	-	-	-	-	yes	yes	yes
27180	SIGLEC9	sialic acid binding Ig like lectin 9	0.177495	0.224306	0.24554	0.045749	1.24711	1.6386	1.84815	2.9854	1.64159	0.173509	1.13092	1.16822	1.18554	1.03222	2.37365	3.11362	3.60039	7.91944	3.12009	1.1278	0.141085	0.0419056	0.0290319	0.898574	2.11045e-07	2.65314e-06	4.91226e-07	4.24171e-12	3.90977e-05	0.030781	0.336257	0.22333	0.163947	0.999088	2.69036e-06	7.77365e-05	5.29822e-06	4.80107e-11	0.0001497	0.0923884	-	-	-	-	yes	yes	yes
55423	SIRPG	signal regulatory protein gamma	0.157882	0.275022	0.426055	0.252021	1.93687	2.91013	2.16944	4.70155	3.49631	0.761426	1.11565	1.21001	1.34355	1.19087	3.82873	7.51688	4.49847	26.02	11.2848	1.69516	0.119575	0.0246525	0.00148199	0.470226	1.70426e-10	3.17682e-10	3.43206e-08	4.76844e-18	2.8516e-13	0.00547347	0.30368	0.191416	0.0413607	0.999088	1.45218e-08	1.17958e-07	4.92743e-07	1.21498e-16	3.9468e-12	0.0260211	-	-	-	-	yes	yes	yes
114836	SLAMF6	SLAM family member 6	NA	0.235225	0.347016	1.7915	2.66569	2.68596	2.58622	2.84306	0.971491	1.18179	NA	1.17709	1.27193	3.46175	6.34531	6.43507	6.00522	7.17539	1.96087	2.26859	NA	0.0323382	0.00327799	0.0333882	2.24467e-11	5.36527e-08	5.3554e-15	6.30342e-12	0.0113693	0.00122511	NA	0.20551	0.0569948	0.999088	4.34764e-09	4.68246e-06	3.38126e-13	6.92507e-11	0.0247056	0.00900717	#VALUE!	-	-	-	yes	yes	yes
9021	SOCS3	suppressor of cytokine signaling 3	0.688245	0.934681	1.56024	0.17757	1.15104	1.35609	-1.25127	1.70361	1.30901	0.549552	1.61132	1.91147	2.94903	1.13098	2.22074	2.5599	-2.3805	3.25715	2.47772	1.46363	0.000410569	0.0165308	0.0787481	0.519249	9.09745e-06	0.000254558	0.0177869	0.00904921	0.0333722	4.42101e-05	0.0084262	0.175738	0.280067	0.999088	5.90178e-05	0.00218428	0.0457937	0.0203718	0.0637891	0.00107612	-	-	-	-	yes	yes	yes
6690	SPINK1	serine peptidase inhibitor, Kazal type 1	-0.564723	-0.24811	-1.00002	0.0342997	-1.47982	-2.17859	-0.872378	-3.82054	-4.28103	-1.61329	-1.4791	-1.18765	-2.00003	1.02406	-2.78914	-4.52711	-1.83068	-14.1286	-19.441	-3.05948	0.000297498	0.142881	0.00120991	0.930602	0.0297304	0.0384056	0.0912515	1.34176e-19	7.25993e-27	1.12029e-06	0.00689233	0.372351	0.038782	0.999088	0.061082	0.100877	0.172707	4.21025e-18	4.96411e-25	0.000149721	-	-	yes	-	yes	-	-
6701	SPRR2B	small proline rich protein 2B	1.85976	2.57839	4.80631	NA	NA	NA	3.31903	5.7179	6.59824	NA	3.62947	5.97273	27.9796	NA	NA	NA	9.9799	52.6333	96.8878	NA	0.00890521	0.00907664	9.63953e-06	NA	NA	NA	9.80672e-12	1.03204e-24	3.89025e-36	NA	0.0563488	0.159214	0.00840196	NA	NA	NA	3.21818e-10	5.96599e-23	6.92125e-34	NA	yes	-	yes	#VALUE!	#VALUE!	#VALUE!	yes
6705	SPRR2F	small proline rich protein 2F	2.42743	2.17603	4.24569	NA	NA	NA	6.29147	7.59791	9.26677	NA	5.37936	4.51908	18.9705	NA	NA	NA	78.3289	193.731	615.995	NA	0.0183983	0.042682	4.80738e-05	NA	NA	NA	5.76507e-16	5.41981e-23	1.99689e-36	NA	0.0906224	0.225101	0.0137931	NA	NA	NA	4.24864e-14	2.54662e-21	3.58756e-34	NA	yes	-	yes	#VALUE!	#VALUE!	#VALUE!	yes
26228	STAP1	signal transducing adaptor family member 1	0.436035	-0.121701	0.181928	1.46527	2.02676	2.2218	1.77878	4.46584	3.80604	0.694817	1.35288	-1.08802	1.1344	2.76115	4.07488	4.66474	3.43135	22.0979	13.9872	1.61868	0.0075573	0.241249	0.0222223	0.0223992	1.70661e-10	7.8302e-08	8.23636e-07	1.00621e-10	1.25917e-09	0.00262758	0.0504433	0.479965	0.142542	0.999088	1.45218e-08	6.07873e-06	8.31453e-06	9.29375e-10	1.03011e-08	0.0153337	-	-	-	-	yes	yes	yes
7069	THRSP	thyroid hormone responsive	-0.783715	-1.22732	-1.67143	-2.19293	-0.353208	-0.430815	-5.42621	-5.24104	-6.08704	-2.45922	-1.72156	-2.34131	-3.18529	-4.57232	-1.2774	-1.34799	-42.9985	-37.819	-67.9801	-5.49921	0.12053	0.000985419	0.00542715	0.00985525	0.567891	0.653421	5.71315e-09	1.95245e-05	1.43799e-07	0.000510819	0.305322	0.144235	0.070441	0.999088	0.669299	0.773927	9.96479e-08	7.71758e-05	8.57226e-07	0.00498321	-	-	yes	-	-	-	yes
7079	TIMP4	TIMP metallopeptidase inhibitor 4	-0.0215939	-1.20384	-1.45795	-0.0151725	-0.0133234	-3.0884	-3.23755	-1.31236	-3.3248	-0.811268	-1.01508	-2.30352	-2.74718	-1.01057	-1.00928	-8.5055	-9.43189	-2.48347	-10.02	-1.75475	0.8987	0.036601	0.00115009	0.965801	0.976595	0.000218436	1.21908e-11	0.0360032	1.35108e-08	0.00129339	0.950797	0.213608	0.0382034	0.999088	0.984598	0.00194601	3.9289e-10	0.0687607	9.36051e-08	0.00935012	-	-	yes	-	-	yes	yes
51311	TLR8	toll like receptor 8	0.349051	0.186808	0.253391	-1.23719	1.94134	2.33739	2.43412	5.62591	3.73244	0.816853	1.27372	1.13824	1.19201	-2.35739	3.84062	5.05386	5.40435	49.3818	13.2916	1.76156	0.00733346	0.12921	0.0776297	0.114761	2.44746e-08	1.39445e-06	4.18465e-11	3.63138e-27	2.20267e-16	0.000104616	0.0494863	0.354096	0.27744	0.999088	5.10542e-07	4.84566e-05	1.23273e-09	2.65119e-25	4.57123e-15	0.00181174	-	-	-	-	yes	yes	yes
80008	TMEM156	transmembrane protein 156	0.270185	0.206299	0.228831	0.581125	2.46736	2.87723	4.12332	1.27369	1.0428	0.960594	1.20596	1.15372	1.17188	1.49602	5.5303	7.34737	17.4278	2.41778	2.06022	1.94611	0.00429902	0.0217234	0.0522916	0.527088	1.80652e-10	2.95795e-08	1.60379e-23	1.68463e-05	0.00017862	0.00204179	0.0353528	0.185055	0.22376	0.999088	1.4861e-08	3.00534e-06	4.87755e-21	6.74329e-05	0.000599161	0.0127386	-	-	-	-	yes	yes	yes
81615	TMEM163	transmembrane protein 163	0.213414	0.0239603	0.0727307	1.0541	3.76201	2.61784	2.06786	3.86483	3.53938	0.839814	1.15943	1.01675	1.05171	2.07643	13.5669	6.13832	4.19265	14.569	11.6268	1.78982	0.0131001	0.608987	0.158066	0.194946	5.72262e-11	2.5307e-05	4.03463e-07	5.92033e-10	9.82171e-10	0.00862679	0.0723264	0.776406	0.411508	0.999088	7.68864e-09	0.000401258	4.43584e-06	4.94711e-09	8.18476e-09	0.0366544	-	-	-	-	yes	yes	yes
55026	TMEM255A	transmembrane protein 255A	-0.33324	-0.0059141	-0.495713	-0.651889	-1.90032	-2.136	-0.881432	-2.63241	-2.72449	-1.20599	-1.25984	-1.00411	-1.41002	-1.57122	-3.73296	-4.39542	-1.8422	-6.2006	-6.60927	-2.30696	2.56438e-05	0.902499	0.0232584	0.0789445	3.73722e-07	3.48506e-05	0.0315713	3.51643e-18	1.69467e-21	0.000142149	0.00163333	0.950566	0.145804	0.999088	4.24244e-06	0.000506	0.0734009	9.08866e-17	6.37674e-20	0.00215333	-	-	-	-	yes	yes	-
56649	TMPRSS4	transmembrane serine protease 4	0.150967	0.858696	1.11909	1.34252	0.634142	2.12983	0.672153	3.61491	4.39758	2.38471	1.11031	1.8134	2.17209	2.53594	1.55201	4.37665	1.59345	12.2517	21.0767	5.22237	0.0198097	0.00554318	0.00181441	0.0201824	0.0746084	0.000548169	0.0506706	5.23989e-26	4.58747e-42	1.58397e-06	0.0950624	0.151019	0.0447843	0.999088	0.132595	0.0038857	0.107732	3.42932e-24	1.35589e-39	0.000173928	-	-	yes	-	-	yes	-
3604	TNFRSF9	TNF receptor superfamily member 9	0.642749	0.289486	0.374631	-0.313828	2.06843	2.74069	1.11481	1.64276	1.85428	0.322721	1.5613	1.2222	1.29651	-1.243	4.19431	6.68392	2.16566	3.12263	3.61572	1.25069	0.000537405	0.0308626	0.0155614	0.309485	8.43869e-11	1.5823e-09	0.013613	2.43659e-06	3.13523e-08	0.0233606	0.0100082	0.201323	0.117632	0.999088	9.43983e-09	3.75742e-07	0.0366195	1.13557e-05	2.06073e-07	0.0757216	-	-	-	-	yes	yes	yes
7136	TNNI2	troponin I2, fast skeletal type	-1.68657	-1.05402	-1.50312	0.434177	-0.768889	-0.19678	-1.01017	-3.79175	-4.50298	-1.55823	-3.2189	-2.07631	-2.83456	1.35114	-1.70396	-1.14614	-2.01415	-13.8493	-22.6742	-2.94493	1.55578e-09	0.0522387	0.105912	0.398506	0.000693869	0.522	0.0286692	2.95714e-28	8.38215e-44	3.28815e-09	7.83743e-06	0.240581	0.33089	0.999088	0.00236249	0.672233	0.0678563	2.44097e-26	2.8445e-41	1.66988e-05	yes	-	-	-	-	-	yes
54209	TREM2	triggering receptor expressed on myeloid cells 2	0.0969322	0.205079	0.116852	0.194121	1.78258	2.09997	1.98536	4.80094	4.05136	0.461987	1.0695	1.15275	1.08437	1.14403	3.44041	4.287	3.9596	27.8758	16.5798	1.37744	0.277878	0.0482792	0.50737	0.49622	8.87149e-07	3.92631e-05	0.000921721	5.01619e-11	2.08835e-09	0.00107436	0.509009	0.235089	0.741186	0.999088	8.42276e-06	0.000550708	0.00379172	4.84308e-10	1.64881e-08	0.00826058	-	-	-	-	yes	yes	yes
285852	TREML4	triggering receptor expressed on myeloid cells like 4	NA	-0.0223103	0.0675927	-0.396593	2.24125	3.00276	1.68253	4.27768	3.85276	0.0566379	NA	-1.01558	1.04797	-1.3164	4.72805	8.01534	3.20991	19.3959	14.4477	1.04004	NA	0.588645	0.126771	0.446058	1.31073e-05	8.26186e-05	0.0285061	3.95159e-05	7.20818e-05	0.490716	NA	0.762854	0.365536	0.999088	7.98083e-05	0.000949486	0.0675444	0.000148326	0.000262552	0.658025	#VALUE!	-	-	-	yes	yes	yes
8989	TRPA1	transient receptor potential cation channel subfamily A member 1	NA	-0.0327876	0.125706	-0.208242	1.56954	1.93108	1.39773	3.93722	4.65166	0.0844324	NA	-1.02299	1.09104	-1.15528	2.96809	3.8134	2.63487	15.3187	25.1355	1.06027	NA	0.589128	0.0200067	0.627468	4.84566e-05	0.000617513	0.00428381	0.000543686	2.84143e-05	0.140065	NA	0.763165	0.1341	0.999088	0.000240364	0.00424894	0.0139686	0.00161942	0.000112073	0.277777	#VALUE!	-	-	-	yes	yes	yes
7367	UGT2B17	UDP glucuronosyltransferase family 2 member B17	0.0918452	NA	NA	-0.213062	1.94345	1.88684	5.838	4.66239	4.28826	0.211071	1.06573	NA	NA	-1.15915	3.84624	3.69824	57.2023	25.3233	19.5386	1.15755	0.304375	NA	NA	0.597514	4.65182e-07	0.000223332	4.88695e-11	0.00784853	0.00921283	0.207602	0.536052	NA	NA	0.999088	5.04061e-06	0.00198161	1.41833e-09	0.0179533	0.0205558	0.366078	-	#VALUE!	#VALUE!	-	yes	yes	yes
140686	WFDC3	WAP four-disulfide core domain 3	-0.988712	-0.926048	-1.05121	0.211195	-1.1792	-2.36619	-1.72333	-3.58076	-4.21639	-0.974055	-1.98441	-1.90006	-2.07227	1.15765	-2.26451	-5.15579	-3.30198	-11.9651	-18.5891	-1.96435	0.000380461	0.0118913	0.0298111	0.572686	0.00425277	0.00045722	0.00254127	2.92145e-07	1.58226e-10	0.00137551	0.0080189	0.168309	0.166474	0.999088	0.0113678	0.00339417	0.00898389	1.59903e-06	1.47782e-09	0.00974273	-	-	-	-	yes	yes	yes
51087	YBX2	Y-box binding protein 2	-0.232182	-0.525135	-0.44392	0.202699	-1.67997	-2.16371	-1.03062	-2.83168	-3.17429	-0.851681	-1.17461	-1.43907	-1.3603	1.15085	-3.20421	-4.48064	-2.0429	-7.119	-9.0273	-1.8046	0.000542081	0.0562971	0.0400104	0.57578	1.26099e-07	2.22351e-06	0.0184256	5.7519e-17	3.20136e-23	2.08525e-05	0.0100493	0.247143	0.193549	0.999088	1.79081e-06	6.79768e-05	0.0471794	1.25034e-15	1.47771e-21	0.000689048	-	-	-	-	yes	yes	yes
81030	ZBP1	Z-DNA binding protein 1	NA	0.466614	0.659064	0.410791	2.54046	3.28686	3.36404	5.36245	4.25758	0.594913	NA	1.38186	1.57906	1.32941	5.81773	9.75988	10.2962	41.1395	19.1276	1.51038	NA	0.0363354	0.00419303	0.249122	8.17487e-10	2.04563e-08	8.60677e-19	4.7801e-27	2.57065e-20	0.00429645	NA	0.21261	0.0638541	0.999088	4.3507e-08	2.32088e-06	1.04408e-16	3.43511e-25	8.73973e-19	0.0217543	#VALUE!	-	-	-	yes	yes	yes
51225	ABI3	ABI family member 3	0.525659	0.3175	0.803844	0.107213	1.15682	1.00584	1.46699	2.08403	1.81967	0.533022	1.43959	1.24617	1.74575	1.07715	2.22965	2.00811	2.76445	4.23989	3.53	1.44696	0.00297193	0.0506488	0.00140304	0.762429	8.39638e-10	9.13703e-06	1.63369e-11	1.5116e-14	9.81863e-13	7.27653e-06	0.0280985	0.238777	0.0411392	0.999088	4.42741e-08	0.000190794	5.18767e-10	2.37607e-13	1.25647e-11	0.000370465	-	-	-	-	yes	yes	yes
54	ACP5	acid phosphatase 5, tartrate resistant	0.92896	0.7213	0.753617	0.362568	1.48854	1.56054	1.0222	2.17179	2.11054	0.542482	1.9039	1.64867	1.68601	1.28571	2.80604	2.94965	2.03102	4.50582	4.31854	1.45648	0.00643104	0.0154984	0.0135194	0.159539	2.30863e-06	0.00030859	0.00248882	5.68545e-31	8.33169e-33	0.00120756	0.0456555	0.174617	0.109038	0.999088	1.86204e-05	0.00251377	0.0088245	6.27626e-29	9.97897e-31	0.00891688	-	-	-	-	yes	yes	yes
51816	ADA2	adenosine deaminase 2	0.254499	0.493383	0.670917	0.575882	0.91784	1.63796	2.24268	2.65666	2.2153	1.40949	1.19292	1.40774	1.59209	1.49059	1.88929	3.11226	4.73277	6.30572	4.64379	2.65643	0.000569174	0.0236515	0.0553158	0.0989032	1.6339e-08	1.44224e-09	2.82544e-20	2.67555e-16	4.15187e-13	2.31572e-05	0.0103626	0.190395	0.231243	0.999088	3.83093e-07	3.57267e-07	4.54606e-18	5.30048e-15	5.61498e-12	0.000732693	-	-	-	-	-	yes	yes
30817	ADGRE2	adhesion G protein-coupled receptor E2	NA	0.522626	0.735824	-0.0925079	1.3101	2.29181	1.39686	1.73081	1.98586	0.576974	NA	1.43657	1.66535	-1.06622	2.47959	4.89671	2.63327	3.31914	3.96098	1.49172	NA	0.0127388	0.00160556	0.832929	1.57615e-07	2.23907e-08	7.33013e-06	8.24012e-10	8.43733e-14	0.0233967	NA	0.170069	0.0428448	0.999088	2.13942e-06	2.41938e-06	5.74309e-05	6.72906e-09	1.24988e-12	0.0758264	#VALUE!	-	-	-	yes	yes	yes
165	AEBP1	AE binding protein 1	0.860789	0.427103	1.12781	0.716111	1.02108	0.968678	1.30634	3.01023	1.84137	0.418201	1.81603	1.34453	2.18527	1.64275	2.02943	1.95705	2.47314	8.05694	3.58351	1.33626	0.0203919	0.159496	0.00591075	0.179222	1.37658e-06	0.000590669	2.56044e-06	2.37189e-16	1.00483e-07	0.0919945	0.097099	0.39348	0.0733969	0.999088	1.20779e-05	0.00411093	2.26589e-05	4.72959e-15	6.15633e-07	0.205473	-	-	yes	-	yes	-	yes
80709	AKNA	AT-hook transcription factor	1.14748	0.103622	0.236607	0.141636	0.960913	1.32022	1.08074	1.73482	1.59528	0.861364	2.21526	1.07447	1.17822	1.10316	1.94654	2.49704	2.11513	3.32839	3.02153	1.81676	0.000238243	0.109582	0.00484459	0.767025	1.93566e-06	1.07548e-05	9.9079e-09	8.15288e-13	2.86691e-12	0.00127586	0.00614987	0.328361	0.0671487	0.999088	1.60757e-05	0.000215423	1.60979e-07	1.01496e-11	3.40831e-11	0.0092696	yes	-	-	-	-	yes	yes
214	ALCAM	activated leukocyte cell adhesion molecule	-1.12014	-0.552342	-1.51118	-0.289109	-0.210858	0.257538	-1.15162	-1.27093	-1.98419	-0.544293	-2.17369	-1.46646	-2.85043	-1.22189	-1.15738	1.19544	-2.22163	-2.41318	-3.95639	-1.45831	2.0571e-05	0.0325198	0.00693434	0.404662	0.236149	0.34874	0.000523588	5.53868e-08	2.25824e-19	9.0777e-06	0.00149807	0.205981	0.0793267	0.999088	0.340485	0.513074	0.00233978	3.38906e-07	6.79511e-18	0.000420056	yes	-	yes	-	-	-	yes
224	ALDH3A2	aldehyde dehydrogenase 3 family member A2	-1.56579	-0.365187	-0.587941	-0.466585	-1.2675	-1.38254	-0.489444	-1.46955	-1.47005	-0.647916	-2.9604	-1.28805	-1.5031	-1.38184	-2.40744	-2.60727	-1.4039	-2.76936	-2.77031	-1.5669	0.000149645	0.121663	0.155231	0.307913	1.24178e-07	2.11544e-05	0.0545433	2.71165e-13	8.86493e-15	0.000224279	0.00462506	0.34443	0.407631	0.999088	1.77093e-06	0.000352378	0.114224	3.56719e-12	1.49037e-13	0.00290408	yes	-	-	-	yes	yes	-
247	ALOX15B	arachidonate 15-lipoxygenase type B	-0.248754	-0.806786	-3.04248	-1.86459	-0.0678182	2.34119	-2.71623	-1.47787	-2.28695	-1.25909	-1.18818	-1.74931	-8.23909	-3.64166	-1.04813	5.06722	-6.57154	-2.78538	-4.88022	-2.39345	0.1985	0.0945579	0.00162971	0.0123048	0.922843	0.0406488	7.92469e-05	0.00817016	1.41278e-05	0.000401336	0.415571	0.308138	0.0428972	0.999088	0.947241	0.105346	0.000457046	0.0186101	5.91079e-05	0.00424401	-	-	yes	-	-	-	yes
240	ALOX5	arachidonate 5-lipoxygenase	0.456403	0.726357	1.00294	0.733203	1.16629	1.43352	1.49154	0.960166	1.13546	0.388161	1.37212	1.65446	2.00408	1.66233	2.24434	2.70105	2.8119	1.94553	2.19689	1.30872	0.0078615	0.00491389	0.00398041	0.0908376	1.00902e-07	3.56e-06	7.84212e-08	0.000294853	5.67555e-06	0.00157498	0.051726	0.151019	0.0620812	0.999088	1.51294e-06	9.61826e-05	1.03127e-06	0.000927266	2.55728e-05	0.0107112	-	-	yes	-	yes	yes	yes
59344	ALOXE3	arachidonate lipoxygenase 3	-1.77178	0.00782814	-0.251435	0.219042	-2.12163	-1.23458	-0.258106	-1.07751	-1.09226	-0.821534	-3.41474	1.00544	-1.19039	1.16396	-4.35187	-2.35313	-1.19591	-2.11039	-2.13208	-1.76728	1.51584e-05	0.934907	0.15652	0.600381	7.49403e-08	0.00712642	0.239269	2.88462e-06	4.87992e-07	7.45211e-06	0.00126224	0.967123	0.409323	0.999088	1.19504e-06	0.0272123	0.367019	1.32483e-05	2.64101e-06	0.000372789	yes	-	-	-	yes	yes	-
285	ANGPT2	angiopoietin 2	0.520271	0.488945	1.16865	0.168178	1.2706	0.972234	0.941429	2.05683	1.77059	1.11002	1.43422	1.40342	2.24802	1.12364	2.41262	1.96188	1.92043	4.16071	3.41193	2.15849	0.000440133	0.138159	0.00125879	0.719237	1.43728e-06	0.00388767	0.000113959	8.2951e-10	1.98775e-08	6.41011e-05	0.00877537	0.365553	0.0395107	0.999088	1.25115e-05	0.0170191	0.000626616	6.76492e-09	1.3476e-07	0.00133691	-	-	yes	-	yes	-	-
187	APLNR	apelin receptor	1.3952	-0.32138	0.312187	0.312744	1.32564	0.633452	1.9319	2.86188	2.16367	0.976026	2.63026	-1.24953	1.24159	1.24207	2.50644	1.55127	3.81558	7.2696	4.48053	1.96704	0.000544851	0.00513538	0.0558486	0.337109	2.28102e-08	0.015734	8.89016e-15	2.02558e-13	3.56963e-09	0.00231552	0.0100914	0.151019	0.232557	0.999088	4.85625e-07	0.0503557	5.36216e-13	2.69759e-12	2.73468e-08	0.0139299	yes	-	-	-	yes	-	yes
55843	ARHGAP15	Rho GTPase activating protein 15	1.23278	0.197328	0.428388	-0.606255	1.11914	0.519629	1.39428	3.05864	1.99336	0.805081	2.35019	1.14657	1.34573	-1.5223	2.17217	1.43359	2.62858	8.33184	3.98164	1.74724	0.000428629	0.159197	0.108828	0.0754945	2.17573e-08	0.0182407	3.15913e-10	1.93159e-17	2.82644e-09	0.00149395	0.00867236	0.393254	0.335454	0.999088	4.69194e-07	0.0565354	7.5044e-09	4.49764e-16	2.19654e-08	0.0103401	yes	-	-	-	yes	-	yes
9938	ARHGAP25	Rho GTPase activating protein 25	0.352259	0.530873	1.0558	0.391979	1.03706	1.15891	0.844346	2.12275	1.80525	0.906695	1.27656	1.4448	2.07887	1.31219	2.05204	2.23289	1.79545	4.35524	3.49489	1.87475	0.000721052	0.0193446	0.00336056	0.263958	4.35417e-07	4.22827e-05	0.00035285	3.56323e-19	6.30366e-16	0.000189759	0.0120199	0.180498	0.05739	0.999088	4.77554e-06	0.000578364	0.0016672	1.05829e-17	1.23413e-14	0.00263056	-	-	yes	-	yes	yes	-
393	ARHGAP4	Rho GTPase activating protein 4	1.06087	-0.113418	1.24788	0.0556492	0.639324	0.761404	1.58676	2.59524	2.02228	0.151367	2.08618	-1.08179	2.37493	1.03933	1.5576	1.69514	3.00374	6.0429	4.06224	1.11062	0.000592723	0.585959	0.0042151	0.84614	6.25495e-06	0.000168216	1.04788e-11	1.9072e-17	1.95032e-12	0.103138	0.0106481	0.760974	0.0638541	0.999088	4.28876e-05	0.0016008	3.42312e-10	4.45216e-16	2.38423e-11	0.222888	yes	-	yes	-	-	-	yes
411	ARSB	arylsulfatase B	0.16488	0.153532	0.28894	0.182165	1.20469	1.05701	1.31727	1.31514	1.49645	0.203607	1.12107	1.11229	1.22174	1.13459	2.30487	2.08062	2.49194	2.48827	2.82147	1.15157	0.00338842	0.0999632	0.0069746	0.596003	1.53194e-10	2.21838e-06	2.9013e-12	7.79774e-12	2.02596e-16	0.00602597	0.0307485	0.316014	0.0794663	0.999088	1.3843e-08	6.79218e-05	1.05824e-10	8.44099e-11	4.24293e-15	0.0279862	-	-	-	-	yes	yes	yes
416	ARSF	arylsulfatase F	0.930101	0.737703	0.798451	0.875372	-0.266737	1.12691	1.89155	2.45827	2.58278	1.44821	1.90541	1.66752	1.73923	1.83448	-1.20308	2.18391	3.71035	5.49558	5.99091	2.72869	0.0356741	0.0172126	0.00465136	0.202413	0.347471	0.0160532	3.75753e-08	2.03545e-19	1.0533e-23	0.00010929	0.139901	0.176061	0.0660687	0.999088	0.460993	0.0511769	5.36971e-07	6.25832e-18	5.16089e-22	0.00185496	-	-	-	-	-	yes	yes
8424	BBOX1	gamma-butyrobetaine hydroxylase 1	-1.79455	-0.235944	-0.461982	0.150491	-1.44979	-1.64124	0.170928	-1.26463	-1.1372	-0.505332	-3.46907	-1.17768	-1.37743	1.10995	-2.73168	-3.11933	1.12578	-2.40266	-2.19953	-1.41945	0.00193851	0.442939	0.251882	0.72876	5.71844e-08	6.89273e-06	0.509991	9.25915e-10	5.28896e-09	0.00925207	0.0216347	0.655094	0.525065	0.999088	9.65885e-07	0.000155368	0.639061	7.50106e-09	3.92389e-08	0.0385474	yes	-	-	-	yes	yes	-
590	BCHE	butyrylcholinesterase	-1.12694	-0.151581	-0.510559	-0.297659	-1.00064	-0.725109	-0.659171	-1.60621	-1.29088	-1.23216	-2.18394	-1.11079	-1.4246	-1.22915	-2.00088	-1.65303	-1.57917	-3.04452	-2.44678	-2.34919	1.20968e-05	0.455415	0.145249	0.540786	0.00613068	0.171015	0.0485008	2.29586e-07	1.06003e-05	1.73773e-05	0.00114852	0.664817	0.394349	0.999088	0.015551	0.307679	0.103948	1.28033e-06	4.53325e-05	0.000608626	yes	-	-	-	yes	-	-
641	BLM	BLM RecQ like helicase	0.46852	0.60612	0.730211	1.1486	1.44233	1.71713	1.34582	1.58516	1.59642	0.83207	1.38369	1.52216	1.65888	2.21698	2.7176	3.28782	2.54175	3.00042	3.02392	1.78024	0.00694427	0.0125488	0.00282242	0.101158	2.92709e-07	1.36877e-05	2.43101e-07	2.27782e-10	1.36882e-11	0.00263278	0.0478413	0.169427	0.0538399	0.999088	3.47946e-06	0.000258825	2.84513e-06	2.01065e-09	1.48776e-10	0.0153521	-	-	-	-	yes	yes	yes
684	BST2	bone marrow stromal cell antigen 2	1.6467	0.255351	0.929313	-0.257448	1.39828	0.29518	1.68055	4.20585	2.54849	0.794539	3.13117	1.19363	1.90437	-1.19536	2.63587	1.22704	3.2055	18.4539	5.85021	1.73452	1.28318e-05	0.403157	0.000916551	0.514432	2.56014e-09	0.202886	9.99208e-11	3.98629e-29	4.48972e-13	0.000134064	0.0011709	0.624655	0.0348505	0.999088	9.6586e-08	0.348215	2.66041e-09	3.56336e-27	6.0462e-12	0.00207663	yes	-	-	-	yes	-	yes
151888	BTLA	B and T lymphocyte associated	0.234511	0.182817	0.19505	-0.588566	1.32652	1.75419	1.65419	2.2852	2.294	0.464459	1.17651	1.1351	1.14476	-1.50375	2.50796	3.37337	3.14747	4.87431	4.90413	1.3798	0.0214051	0.0627251	0.0394471	0.0855342	2.62863e-07	2.95233e-06	1.27109e-09	0.000139868	5.23065e-05	0.0387732	0.10014	0.257701	0.19233	0.999088	3.19365e-06	8.38561e-05	2.60744e-08	0.000472285	0.000196176	0.109521	-	-	-	-	yes	yes	yes
283897	C16orf54	chromosome 16 open reading frame 54	-0.00232719	0.618768	0.812135	0.55738	0.931446	1.36633	2.1186	2.45397	1.94713	1.14096	-1.00161	1.53556	1.75581	1.47159	1.90719	2.57813	4.34272	5.47921	3.85606	2.20527	0.939146	0.0264457	0.0116094	0.190344	5.01704e-07	1.19642e-06	1.04804e-12	7.08812e-14	1.92457e-10	9.39022e-05	0.971671	0.193882	0.101543	0.999088	5.35588e-06	4.37872e-05	4.19081e-11	1.01003e-12	1.7803e-09	0.0017062	-	-	-	-	-	yes	yes
712	C1QA	complement C1q A chain	1.09754	-0.446491	-0.0124085	-0.555337	1.79717	0.966814	1.97029	4.94069	3.44847	0.703774	2.13989	-1.36272	-1.00864	-1.46951	3.47538	1.95452	3.91847	30.7111	10.9167	1.62876	0.00120415	0.235527	0.972136	0.17557	6.7186e-10	0.00160202	2.27684e-08	1.46781e-25	8.71336e-15	0.00121951	0.0162564	0.474126	0.988849	0.999088	3.74963e-08	0.00877759	3.40234e-07	9.21153e-24	1.46623e-13	0.00898401	yes	-	-	-	yes	-	yes
401115	C4orf48	chromosome 4 open reading frame 48	1.47439	0.291298	0.834046	0.385462	1.27746	0.825979	1.41032	2.56604	1.7784	0.354254	2.77865	1.22374	1.78268	1.30628	2.42412	1.77274	2.65795	5.92182	3.43045	1.27832	2.21489e-05	0.0459032	0.00119739	0.249417	9.31048e-11	8.45275e-05	7.00356e-11	2.22603e-07	9.98079e-05	0.0129903	0.00155492	0.231863	0.0387092	0.999088	1.01053e-08	0.000966529	1.95385e-09	1.2448e-06	0.000353426	0.0492507	yes	-	-	-	yes	-	yes
93661	CAPZA3	capping actin protein of muscle Z-line subunit alpha 3	-0.177201	-0.0572183	-0.0656179	-0.148978	-2.14809	-1.21377	-1.19632	-1.65857	-2.34785	-0.638549	-1.13069	-1.04046	-1.04653	-1.10878	-4.43239	-2.31942	-2.29154	-3.15702	-5.09065	-1.55676	0.0382437	0.206341	0.228617	0.702138	6.04674e-10	0.000982105	0.00137328	2.23475e-05	1.8556e-10	0.000308563	0.146584	0.444285	0.500088	0.999088	3.4982e-08	0.00603204	0.00534196	8.74105e-05	1.7191e-09	0.00357789	-	-	-	-	yes	yes	yes
79839	CCDC102B	coiled-coil domain containing 102B	0.11823	0.436254	1.42113	-0.212894	1.03674	1.15988	1.39008	1.46916	0.545763	0.52629	1.0854	1.35309	2.67796	-1.15901	2.05159	2.23439	2.62093	2.76861	1.45979	1.44022	0.102278	0.0972999	1.22672e-05	0.623506	3.26959e-06	0.000200411	2.53156e-08	2.43531e-06	0.0578668	0.00203745	0.274734	0.312103	0.00868749	0.999088	2.49427e-05	0.00183123	3.74667e-07	1.13526e-05	0.102962	0.0127232	-	-	yes	-	yes	yes	yes
6347	CCL2	C-C motif chemokine ligand 2	1.24947	0.600447	0.714589	0.231669	0.860882	0.899927	-1.22202	1.9522	1.32876	2.17136	2.37754	1.51619	1.64102	1.17419	1.81615	1.86597	-2.33273	3.86964	2.51187	4.50447	0.00216887	0.00354409	0.296582	0.702373	5.54897e-05	0.00286728	0.00827656	4.04611e-08	7.31606e-05	4.55732e-06	0.0230527	0.147998	0.571115	0.999088	0.00026962	0.0134425	0.024259	2.53747e-07	0.000266005	0.000288392	yes	-	-	-	-	-	yes
6352	CCL5	C-C motif chemokine ligand 5	1.72647	0.175798	0.659815	2.03998	1.97735	1.64633	2.3837	NA	NA	1.16738	3.30917	1.12959	1.57988	4.11241	3.93768	3.13037	5.21873	NA	NA	2.24604	0.000212064	0.571339	0.0592069	0.00346303	4.92099e-11	1.97822e-06	1.29122e-10	NA	NA	0.002633	0.0057069	0.75104	0.240543	0.999088	7.07722e-09	6.21525e-05	3.33153e-09	NA	NA	0.0153521	yes	-	-	-	yes	yes	yes
8840	CCN4	cellular communication network factor 4	0.0735239	0.397597	0.43965	-0.456892	2.75992	3.18134	2.3063	3.35829	3.49656	0.527184	1.05228	1.31731	1.35628	-1.37258	6.77358	9.07148	4.94614	10.2553	11.2868	1.44111	0.05085	0.0131114	0.013347	0.312827	5.64763e-11	1.25819e-08	2.20355e-07	1.33814e-14	2.1616e-17	0.0535549	0.177034	0.171395	0.108192	0.999088	7.67712e-09	1.64709e-06	2.60434e-06	2.11756e-13	5.09144e-16	0.138271	-	-	-	-	yes	yes	yes
595	CCND1	cyclin D1	-1.72466	-0.221633	-0.956624	-0.540702	-1.34998	-1.36879	-0.824251	-2.31927	-2.24391	-0.933044	-3.30502	-1.16605	-1.94076	-1.45468	-2.54909	-2.58253	-1.77062	-4.99081	-4.73681	-1.9093	7.92097e-07	0.00402504	0.00161405	0.263898	1.68623e-12	4.98357e-09	6.47596e-05	1.52993e-44	8.29284e-47	2.5161e-06	0.000269959	0.150354	0.0428972	0.999088	9.56563e-10	8.77366e-07	0.000382273	8.01029e-42	3.61824e-44	0.000218428	yes	-	-	-	yes	yes	-
283316	CD163L1	CD163 molecule like 1	0.584141	0.199237	0.314523	1.21919	0.916912	1.25151	2.03725	2.80953	1.34512	1.08633	1.49915	1.14809	1.2436	2.32816	1.88807	2.3809	4.10462	7.01058	2.54052	2.12333	0.0047093	0.134138	0.0331575	0.14542	8.7083e-07	5.64884e-06	3.19229e-17	9.21901e-10	0.00175953	6.16283e-05	0.0375487	0.36017	0.175687	0.999088	8.29869e-06	0.000133984	2.94577e-15	7.47184e-09	0.00468995	0.00130898	-	-	-	-	-	yes	yes
10666	CD226	CD226 molecule	0.198981	0.0152988	0.13766	-0.161916	1.26372	1.56986	1.20202	2.97129	3.29597	0.73378	1.14789	1.01066	1.10012	-1.11877	2.40114	2.96876	2.30061	7.84239	9.8217	1.66299	0.0236715	0.796426	0.0189888	0.601017	3.69055e-08	1.26104e-06	1.46552e-05	7.60085e-07	1.16433e-08	0.000383644	0.106808	0.893062	0.130048	0.999088	6.94e-07	4.53136e-05	0.000105801	3.87766e-06	8.16549e-08	0.00412386	-	-	-	-	yes	yes	yes
11314	CD300A	CD300a molecule	0.462622	0.222731	0.189175	0.573927	1.82359	2.20001	1.79146	2.17235	1.97248	0.627091	1.37804	1.16694	1.14011	1.48857	3.53961	4.59483	3.46166	4.50757	3.92442	1.54445	0.0595518	0.0903702	0.18459	0.175388	1.04219e-09	8.1877e-08	2.0772e-07	4.37262e-13	2.89897e-12	0.00068721	0.195536	0.302864	0.448778	0.999088	5.20384e-08	6.21596e-06	2.48081e-06	5.62023e-12	3.4362e-11	0.00607605	-	-	-	-	yes	yes	yes
951	CD37	CD37 molecule	0.863451	0.197631	0.645716	-0.0219574	1.42088	1.87279	1.97112	2.99723	2.70984	0.987604	1.81939	1.14681	1.56452	-1.01534	2.67748	3.66239	3.92072	7.98465	6.5425	1.98289	0.00207715	0.174631	0.000550891	0.968588	2.46584e-08	3.56334e-07	2.25743e-12	2.36149e-21	7.86094e-20	0.000648743	0.0225454	0.41047	0.0292785	0.999088	5.12283e-07	1.84697e-05	8.47733e-11	9.11038e-20	2.5228e-18	0.00587804	-	-	-	-	yes	yes	yes
920	CD4	CD4 molecule	0.677469	-0.447798	0.193862	0.323144	1.14958	1.48873	1.67538	2.04986	2.06063	0.809074	1.59933	-1.36396	1.14382	1.25105	2.2185	2.80641	3.19404	4.14064	4.17167	1.75209	0.00250253	0.0255697	0.448988	0.225586	9.23644e-09	1.90472e-07	5.60916e-11	1.25191e-14	2.03016e-16	4.99125e-05	0.025324	0.192768	0.699739	0.999088	2.47217e-07	1.14744e-05	1.6021e-09	1.99142e-13	4.24688e-15	0.00115349	-	-	-	-	yes	yes	yes
921	CD5	CD5 molecule	0.366006	0.787789	1.26608	0.0119842	0.773109	1.09929	1.59202	3.38203	3.26849	0.459351	1.28878	1.72643	2.40507	1.00834	1.70895	2.1425	3.01472	10.4254	9.63638	1.37492	0.00534889	0.0291763	0.00157701	0.977729	6.50787e-05	0.000178934	8.69985e-08	1.13893e-17	1.58916e-18	0.00101252	0.0405215	0.19743	0.0424444	0.999088	0.000308369	0.00167777	1.13215e-06	2.7211e-16	4.33352e-17	0.00788963	-	-	yes	-	-	yes	yes
923	CD6	CD6 molecule	1.45952	1.0098	1.62087	0.431512	0.269391	0.556075	1.68654	3.20972	3.19679	0.223695	2.75017	2.01363	3.07561	1.34865	1.2053	1.47026	3.21884	9.25169	9.16919	1.16772	8.76962e-06	0.00934723	0.000877099	0.247294	0.0175544	0.00251669	2.16366e-08	8.71942e-18	1.20242e-19	0.000457883	0.00100102	0.159845	0.0342704	0.999088	0.0388446	0.0122314	3.25347e-07	2.12196e-16	3.78597e-18	0.00464144	yes	-	yes	-	-	-	yes
974	CD79B	CD79b molecule	0.962181	0.244074	0.362859	-0.0375954	1.83866	1.22267	2.00624	3.61849	1.99848	0.639353	1.94825	1.18433	1.28597	-1.0264	3.57677	2.33378	4.01735	12.2821	3.9958	1.55763	0.00621882	0.104164	0.0273014	0.922432	4.02469e-10	0.00015034	5.04645e-12	1.19608e-16	8.0944e-07	0.00405641	0.0446481	0.321514	0.158288	0.999088	2.63134e-08	0.00147183	1.7519e-10	2.47943e-15	4.22954e-06	0.0209812	-	-	-	-	yes	yes	yes
8832	CD84	CD84 molecule	0.760522	0.329166	0.497875	0.189281	1.07067	1.46701	1.53998	1.96688	1.92848	0.279576	1.6941	1.25629	1.41213	1.1402	2.10041	2.76448	2.9079	3.90922	3.80653	1.21384	0.00448146	0.0545096	0.0100398	0.684262	1.48207e-05	7.0867e-05	3.55449e-06	1.49748e-13	1.58792e-14	0.00156233	0.0364218	0.244177	0.0939926	0.999088	8.84222e-05	0.000846436	3.0265e-05	2.03269e-12	2.58885e-13	0.0106491	-	-	-	-	yes	yes	yes
925	CD8A	CD8a molecule	0.747527	0.357672	0.360184	-0.0678906	1.11511	0.869669	2.01955	2.82546	2.36066	1.51836	1.67891	1.28136	1.28359	-1.04818	2.16612	1.82724	4.05456	7.0884	5.13604	2.86465	0.00338617	0.0809396	0.121801	0.877703	6.81732e-07	0.00225223	1.14112e-10	3.2114e-14	1.37531e-11	0.00172247	0.0307485	0.287781	0.357268	0.999088	6.83808e-06	0.0112705	2.97946e-09	4.81184e-13	1.49393e-10	0.0113331	-	-	-	-	yes	-	yes
1675	CFD	complement factor D	-1.17561	-2.60263	-2.37087	-0.807111	-0.571275	-1.95131	-0.726292	-0.714846	-1.93338	-1.08703	-2.25889	-6.07395	-5.17254	-1.7497	-1.48584	-3.86725	-1.65438	-1.64131	-3.81949	-2.12437	0.0049053	0.000278883	0.000514957	0.136448	0.0258542	2.94522e-05	0.10132	0.0212259	3.75183e-11	0.00311574	0.0384662	0.144235	0.0286418	0.999088	0.0541923	0.000450204	0.187088	0.0432712	3.81877e-10	0.0172722	yes	-	yes	-	-	yes	-
137075	CLDN23	claudin 23	-1.85071	-0.544586	-1.05723	0.382024	-0.339127	-0.593158	-0.0145353	-2.45457	-3.33189	-1.70186	-3.60678	-1.4586	-2.08094	1.30317	-1.26499	-1.50855	-1.01013	-5.4815	-10.0693	-3.2532	2.12736e-09	0.000634728	0.00580819	0.499756	0.0431096	0.0244426	0.962663	1.31207e-14	1.36973e-28	8.36641e-08	7.83743e-06	0.144235	0.072681	0.999088	0.0836708	0.0711164	0.978294	2.0799e-13	1.11557e-26	6.46859e-05	yes	-	yes	-	-	-	-
50856	CLEC4A	C-type lectin domain family 4 member A	0.471185	0.0746642	0.295207	-0.463603	1.22868	1.60695	1.14531	1.4916	1.17675	0.67476	1.38625	1.05312	1.22706	-1.37898	2.34352	3.04608	2.21194	2.812	2.26066	1.59633	0.0316934	0.600971	0.100919	0.515011	8.84512e-06	7.75622e-05	0.000108852	1.86622e-07	1.24656e-05	0.000824631	0.129099	0.771021	0.321867	0.999088	5.77478e-05	0.000905129	0.000602677	1.0591e-06	5.26222e-05	0.00689648	-	-	-	-	yes	yes	yes
1300	COL10A1	collagen type X alpha 1 chain	0.391252	0.342693	0.673329	-0.0173114	2.92058	3.41727	1.92066	2.61705	3.68393	0.0729859	1.31153	1.26812	1.59475	-1.01207	7.57152	10.6832	3.78596	6.13495	12.8521	1.05189	0.331768	0.297762	0.0758456	0.966307	3.18993e-07	1.8432e-05	0.0007604	0.00112039	2.32939e-06	0.238304	0.563379	0.535844	0.273788	0.999088	3.73109e-06	0.00032063	0.00321852	0.00312736	1.12125e-05	0.403242	-	-	-	-	yes	yes	yes
1410	CRYAB	crystallin alpha B	-1.48874	-1.09997	-1.64753	-0.0657724	-0.628135	-1.3137	-1.52156	-0.830481	-1.5086	-0.950541	-2.80644	-2.14351	-3.13296	-1.04665	-1.54557	-2.48578	-2.87101	-1.77828	-2.84535	-1.9326	8.67941e-05	0.0124088	2.81924e-05	0.935391	0.00182076	9.31642e-05	1.24281e-07	2.70874e-05	6.04773e-16	0.000141426	0.00332732	0.169427	0.011026	0.999088	0.00543619	0.00103458	1.55858e-06	0.000104567	1.19166e-14	0.00214467	yes	-	yes	-	-	yes	yes
80231	CXorf21	chromosome X open reading frame 21	0.0518955	0.370967	0.649717	0.123178	1.41236	1.8052	1.86361	2.26044	1.71797	0.613784	1.03663	1.29322	1.56886	1.08913	2.66172	3.49478	3.63916	4.79138	3.28974	1.53027	0.219089	0.045546	0.00526639	0.768659	2.75424e-06	3.72423e-05	3.59853e-10	5.28665e-12	1.86866e-08	0.00564905	0.440782	0.23122	0.0694189	0.999088	2.15094e-05	0.000528535	8.36416e-09	5.90718e-11	1.27156e-07	0.0267058	-	-	-	-	yes	yes	yes
158830	CXorf65	chromosome X open reading frame 65	0.0565864	0.780183	1.16798	0.0946592	0.957491	2.88726	1.05633	2.08349	1.30792	0.37242	1.04	1.71735	2.24697	1.06781	1.94193	7.39866	2.07963	4.23833	2.47584	1.29452	0.526906	0.0109692	0.000624319	0.800661	0.000570335	9.35536e-08	0.0075949	7.7668e-07	0.000815609	0.0333923	0.730548	0.166039	0.0308265	0.999088	0.00199749	6.87249e-06	0.0225549	3.95571e-06	0.00235482	0.0979206	-	-	yes	-	-	yes	yes
1535	CYBA	cytochrome b-245 alpha chain	2.30435	0.331416	0.688289	0.150248	0.956994	1.00857	1.85398	3.1818	2.60113	0.448244	4.93944	1.25825	1.61137	1.10976	1.94126	2.01192	3.61497	9.07439	6.06763	1.36438	6.8715e-05	0.0846816	0.0319686	0.696711	6.8597e-08	2.05885e-05	2.59997e-18	2.89611e-26	3.29001e-20	0.000614036	0.00293309	0.293883	0.172363	0.999088	1.11892e-06	0.000347531	2.90887e-16	1.944e-24	1.10218e-18	0.00566463	yes	-	-	-	-	yes	yes
79415	CYBC1	cytochrome b-245 chaperone 1	1.00292	0.230652	0.619602	-0.922044	1.08484	0.913823	1.06864	1.22557	1.35084	0.733437	2.00405	1.17337	1.53645	-1.8948	2.12114	1.88403	2.09746	2.33847	2.5506	1.6626	9.36163e-05	0.0660897	0.000270101	0.230474	5.75344e-09	5.41911e-05	2.65574e-13	2.67652e-19	9.31841e-26	3.26477e-05	0.00344583	0.263409	0.0234315	0.999088	1.75494e-07	0.000691682	1.19221e-11	8.08027e-18	5.692e-24	0.000889014	yes	-	-	-	yes	-	yes
51302	CYP39A1	cytochrome P450 family 39 subfamily A member 1	-1.0829	-0.488254	-0.357303	-0.0818082	-1.43852	-1.67151	-0.34945	-1.72751	-1.70928	-0.424907	-2.11828	-1.40275	-1.28103	-1.05834	-2.71042	-3.18549	-1.27407	-3.31156	-3.26997	-1.34249	2.46002e-06	0.0167226	0.134161	0.816539	3.78624e-06	0.000148196	0.217796	1.38867e-11	1.32418e-12	0.00823441	0.000504875	0.175738	0.376508	0.999088	2.81378e-05	0.00145766	0.341728	1.44423e-10	1.6609e-11	0.0353644	yes	-	-	-	yes	yes	-
66002	CYP4F12	cytochrome P450 family 4 subfamily F member 12	-1.37472	-0.0182099	-0.248767	-0.609153	-1.86257	-1.33226	-0.0554775	-1.5446	-1.38547	-0.749944	-2.59318	-1.0127	-1.18819	-1.52536	-3.63655	-2.51797	-1.0392	-2.91723	-2.61257	-1.68173	0.00483732	0.921261	0.322303	0.0786076	1.09982e-10	2.76963e-05	0.863861	1.81379e-08	8.53653e-08	8.3767e-05	0.0381616	0.960107	0.593537	0.999088	1.101e-08	0.000430563	0.913395	1.1969e-07	5.28486e-07	0.00159032	yes	-	-	-	yes	yes	-
9420	CYP7B1	cytochrome P450 family 7 subfamily B member 1	0.027256	0.614109	1.03596	0.00643416	0.856895	1.02457	0.865706	1.9198	1.54665	1.0177	1.01907	1.53061	2.05048	1.00447	1.81114	2.03436	1.82223	3.78371	2.92138	2.02469	0.517809	0.000381345	2.26755e-05	0.985853	2.45591e-05	0.000477376	6.17115e-06	2.1018e-28	1.68458e-21	2.76274e-06	0.724266	0.144235	0.0102775	0.999088	0.00013548	0.00349928	4.9262e-05	1.76677e-26	6.35183e-20	0.000228589	-	-	yes	-	-	yes	-
79958	DENND1C	DENN domain containing 1C	0.182061	0.823181	1.29811	0.185701	1.14366	1.64399	0.0814934	2.23299	2.21562	0.640246	1.1345	1.7693	2.45906	1.13737	2.20941	3.1253	1.05811	4.70108	4.64482	1.5586	0.134419	0.00383048	0.000140288	0.537197	1.95833e-07	6.56238e-07	0.45696	5.35615e-14	2.49945e-15	0.00214281	0.327285	0.14928	0.0183756	0.999088	2.53763e-06	2.8575e-05	0.590528	7.78362e-13	4.52145e-14	0.0131946	-	-	yes	-	yes	yes	-
10170	DHRS9	dehydrogenase/reductase 9	0.992867	0.410062	0.325999	-0.0520218	1.5725	1.26168	-0.805686	3.92789	3.03876	1.10914	1.99014	1.32874	1.25353	-1.03672	2.9742	2.39775	-1.74798	15.2199	8.21783	2.15717	0.000516793	0.133382	0.471699	0.940986	6.283e-09	0.000101844	0.0108572	1.89204e-21	5.18971e-15	0.00363083	0.00977673	0.358879	0.716849	0.999088	1.86001e-07	0.00110454	0.030356	7.39266e-20	8.98879e-14	0.0193638	-	-	-	-	yes	yes	-
27123	DKK2	dickkopf WNT signaling pathway inhibitor 2	-0.481153	-0.26267	-1.01533	-0.406675	-1.31525	-1.34475	-0.685464	-1.94948	-2.07393	-0.808782	-1.39586	-1.1997	-2.02136	-1.32563	-2.48846	-2.53987	-1.60822	-3.86235	-4.21032	-1.75173	0.00520363	0.0343923	0.00174373	0.297433	0.000323	0.0103462	0.0926809	1.24498e-07	2.71157e-09	0.0181867	0.0398628	0.209291	0.0440201	0.999088	0.00122154	0.0362918	0.174704	7.24252e-07	2.11235e-08	0.0632609	-	-	yes	-	yes	yes	-
1747	DLX3	distal-less homeobox 3	-1.72031	-0.0340734	-0.377495	-0.14075	-1.64853	-1.64711	-0.516449	-1.27307	-0.680261	-1.1107	-3.29507	-1.0239	-1.29908	-1.10248	-3.13513	-3.13205	-1.43043	-2.41675	-1.60243	-2.15951	0.000150693	0.871826	0.111897	0.700032	1.40894e-07	6.86563e-05	0.0292643	1.21175e-08	0.00124633	2.58027e-06	0.00462506	0.934329	0.341155	0.999088	1.96405e-06	0.000824764	0.0689325	8.19993e-08	0.00345313	0.000219312	yes	-	-	-	yes	yes	-
58524	DMRT3	doublesex and mab-3 related transcription factor 3	0.147708	0.0495972	0.247787	0.147969	1.93772	1.57389	2.11391	2.49302	1.25558	0.70063	1.10781	1.03498	1.18738	1.10801	3.83099	2.97707	4.32864	5.62956	2.38762	1.62521	0.045188	0.667834	0.0100172	0.600007	2.55379e-06	0.00332977	2.00512e-09	0.000155258	0.0331816	0.00289638	0.164128	0.815803	0.0939926	0.999088	2.02302e-05	0.0150306	3.88658e-08	0.000519937	0.0634711	0.0163984	-	-	-	-	yes	yes	yes
23312	DMXL2	Dmx like 2	0.219933	0.189499	0.20373	-0.0889803	1.25052	1.93557	1.19563	1.30593	1.53837	0.811598	1.16468	1.14037	1.15167	-1.06362	2.37927	3.82529	2.29045	2.47242	2.90467	1.75515	0.0825883	0.100106	0.0642791	0.894297	1.8092e-08	1.93185e-08	5.93691e-05	3.02248e-06	5.65922e-09	0.00113977	0.239582	0.316115	0.252372	0.999088	4.09202e-07	2.21641e-06	0.000354818	1.38364e-05	4.17325e-08	0.00859046	-	-	-	-	yes	yes	yes
1794	DOCK2	dedicator of cytokinesis 2	1.2946	0.0311396	0.270468	-0.0248831	0.799349	1.07777	1.59679	2.73152	2.40572	0.469101	2.45308	1.02182	1.2062	-1.0174	1.74032	2.11077	3.0247	6.64153	5.29902	1.38425	0.000852163	0.731446	0.0153715	0.946632	7.19909e-07	5.62003e-06	2.23648e-11	8.28235e-19	1.16527e-16	6.54295e-06	0.0133289	0.855632	0.117033	0.999088	7.12596e-06	0.000133456	6.9286e-10	2.31363e-17	2.51219e-15	0.000348663	yes	-	-	-	-	yes	yes
1803	DPP4	dipeptidyl peptidase 4	0.253091	0.694255	0.875977	1.02027	1.25753	1.16519	1.92827	2.61799	2.12039	0.72587	1.19176	1.61805	1.83525	2.0283	2.39086	2.24262	3.80599	6.13893	4.34811	1.6539	0.0767103	0.0106386	0.0443782	0.151079	4.08822e-07	0.00033434	9.04828e-09	1.77464e-22	4.69241e-17	0.00941204	0.228872	0.163939	0.204398	0.999088	4.54518e-06	0.00265987	1.48691e-07	7.7614e-21	1.06028e-15	0.0390814	-	-	-	-	yes	yes	yes
8291	DYSF	dysferlin	0.967762	0.142279	0.73112	0.362808	1.16121	1.14183	1.22343	3.37198	2.79903	0.49972	1.9558	1.10365	1.65993	1.28593	2.23645	2.2066	2.33501	10.3531	6.95974	1.41394	0.00488124	0.484606	0.0163007	0.269611	1.75252e-07	9.69855e-05	7.07401e-07	1.77993e-28	1.39452e-22	0.0151048	0.0383515	0.687372	0.120643	0.999088	2.33159e-06	0.00106486	7.29809e-06	1.51005e-26	6.06996e-21	0.0549692	-	-	-	-	yes	yes	yes
55531	ELMOD1	ELMO domain containing 1	-1.24955	0.23215	-0.283542	-0.485564	-1.99327	-1.55434	-0.359351	-1.68474	-1.56953	-0.815251	-2.37768	1.17458	-1.21718	-1.40013	-3.98139	-2.93699	-1.28285	-3.21482	-2.96808	-1.7596	0.000131039	0.447425	0.514055	0.636062	9.46845e-07	0.00269215	0.28575	5.38534e-08	7.71376e-08	1.90349e-05	0.00426168	0.658913	0.746362	0.999088	8.88625e-06	0.0128456	0.419172	3.30276e-07	4.80635e-07	0.000649874	yes	-	-	-	yes	yes	-
2051	EPHB6	EPH receptor B6	-1.99551	0.00520593	-0.585241	0.0263004	-1.97242	-1.87763	-0.637568	-1.75995	-1.68564	-0.986227	-3.98757	1.00361	-1.50029	1.0184	-3.92427	-3.67471	-1.5557	-3.38687	-3.21682	-1.981	0.000315225	0.99044	0.26243	0.95866	5.78558e-08	6.37033e-05	0.0341142	1.36367e-08	7.99379e-09	0.000171294	0.00712429	0.995283	0.536525	0.999088	9.74057e-07	0.000777635	0.0781818	9.18719e-08	5.73859e-08	0.00246087	yes	-	-	-	yes	yes	-
23086	EXPH5	exophilin 5	-2.06371	0.358131	-0.349171	-0.0584837	-2.26144	-1.41907	0.0594106	-1.52157	-1.37415	-0.685216	-4.18061	1.28176	-1.27383	-1.04137	-4.7947	-2.67413	1.04204	-2.87104	-2.59215	-1.60794	0.000285226	0.400605	0.47067	0.894392	4.40293e-09	0.00103656	0.828931	1.95659e-14	2.29274e-13	0.00122417	0.00672909	0.622498	0.716213	0.999088	1.43867e-07	0.00628707	0.890069	3.00793e-13	3.21211e-12	0.00900355	yes	-	-	-	yes	yes	-
84734	FAM167B	family with sequence similarity 167 member B	0.039178	0.345038	1.13942	0.228314	0.975158	1.05468	1.87261	2.8183	2.23474	0.209351	1.02753	1.27018	2.20292	1.17146	1.96586	2.07725	3.66196	7.05331	4.70679	1.15617	0.302527	0.192318	0.00129145	0.434887	8.9387e-06	0.000599012	2.70333e-12	3.21047e-16	2.19887e-12	0.0234828	0.534453	0.428546	0.039999	0.999088	5.8247e-05	0.00415524	9.91052e-11	6.29892e-15	2.66497e-11	0.0759963	-	-	yes	-	-	yes	yes
55711	FAR2	fatty acyl-CoA reductase 2	0.0809759	-0.472985	-1.27067	-2.19272	0.193619	1.22793	-3.72489	-2.35526	-3.31372	-0.844312	1.05773	-1.38798	-2.41274	-4.57166	1.14363	2.3423	-13.2222	-5.11686	-9.94326	-1.79541	0.700654	0.000677321	0.00505392	0.0101145	0.590694	0.036558	6.55465e-24	0.000187128	2.46796e-08	0.0554272	0.84261	0.144235	0.0683769	0.999088	0.68889	0.0973259	2.11246e-21	0.000616527	1.64576e-07	0.141433	-	-	yes	-	-	yes	yes
8547	FCN3	ficolin 3	0.867338	0.162453	0.179486	0.250278	1.21366	1.1343	1.13654	1.53681	1.48246	-0.0325518	1.82429	1.11919	1.13248	1.18944	2.31925	2.19511	2.19853	2.90153	2.79426	-1.02282	0.00733014	0.116706	0.101315	0.438547	3.40546e-06	0.00121963	1.55745e-05	3.64806e-07	2.09886e-07	0.601501	0.0494863	0.337536	0.322925	0.999088	2.57822e-05	0.00709204	0.000111469	1.96273e-06	1.21438e-06	0.746374	-	-	-	-	yes	yes	yes
83706	FERMT3	fermitin family member 3	0.985357	0.189305	0.58037	0.303845	1.55039	1.41336	1.46243	2.99511	2.39126	0.88418	1.9798	1.14021	1.49523	1.23443	2.92895	2.66356	2.75572	7.97296	5.24617	1.84572	0.00045795	0.258243	0.00552752	0.325315	1.04701e-09	5.66032e-06	2.46989e-08	2.42696e-26	1.86438e-19	1.77797e-05	0.0090424	0.497527	0.0710505	0.999088	5.21515e-08	0.000134101	3.66545e-07	1.64111e-24	5.64707e-18	0.000618453	-	-	-	-	yes	yes	yes
89846	FGD3	FYVE, RhoGEF and PH domain containing 3	1.28647	0.818627	1.52392	0.413335	0.678466	0.691799	1.19868	2.59328	2.35992	0.3503	2.43931	1.76373	2.87571	1.33176	1.60044	1.6153	2.2953	6.0347	5.13343	1.27483	8.33183e-07	0.00176371	4.62334e-05	0.371139	7.62961e-06	0.000937322	1.35145e-08	3.8482e-32	4.04037e-30	5.29867e-05	0.000269959	0.144235	0.0137931	0.999088	5.08519e-05	0.00582171	2.12231e-07	4.8971e-30	3.77754e-28	0.00118409	yes	-	yes	-	-	-	yes
64778	FNDC3B	fibronectin type III domain containing 3B	0.705501	0.182993	0.345686	-0.199802	1.18787	1.55971	0.69025	1.36651	1.38659	1.06953	1.63071	1.13524	1.27075	-1.14854	2.27815	2.94794	1.61356	2.57846	2.6146	2.09875	0.0307761	0.240816	0.08591	0.540179	9.87823e-09	1.62599e-07	0.000181649	7.37014e-09	4.9173e-10	8.72127e-06	0.126647	0.479474	0.294933	0.999088	2.60637e-07	1.01547e-05	0.000939036	5.17463e-08	4.29093e-09	0.000415082	-	-	-	-	yes	yes	-
2487	FRZB	frizzled related protein	-0.709012	-0.711755	-1.34508	-0.0610914	-0.172075	-1.85807	-1.4738	-0.942884	-1.9843	-1.39806	-1.63468	-1.6378	-2.54045	-1.04325	-1.12668	-3.62522	-2.77753	-1.92237	-3.95672	-2.63546	0.0489138	0.0058597	0.00016761	0.929754	0.444375	2.03737e-05	1.66751e-07	0.019981	1.99909e-07	2.90963e-07	0.17266	0.151372	0.0189918	0.999088	0.557571	0.000345444	2.02968e-06	0.0410852	1.16149e-06	0.000101243	-	-	yes	-	-	yes	yes
2535	FZD2	frizzled class receptor 2	0.84506	0.481701	0.757899	0.297405	1.0544	1.03859	2.16807	3.4323	3.10015	0.32957	1.79634	1.39639	1.69103	1.22893	2.07685	2.05421	4.49421	10.795	8.57507	1.25664	0.00419017	0.026403	0.00292696	0.445983	1.03694e-07	6.48908e-05	6.23669e-17	2.69629e-18	1.44182e-17	0.00168601	0.0348489	0.193882	0.0545142	0.999088	1.54346e-06	0.00078881	5.40838e-15	7.08889e-17	3.48566e-16	0.0111698	-	-	-	-	yes	yes	yes
50486	G0S2	G0/G1 switch 2	0.329215	-1.29648	-1.39777	0.260395	1.13357	-1.3501	-2.4703	5.97479	2.30656	-0.777659	1.25633	-2.45629	-2.63494	1.19781	2.19401	-2.5493	-5.54159	62.8915	4.94701	-1.71435	0.117135	0.048035	0.0301567	0.743462	0.00201746	0.0135088	2.78734e-05	1.3196e-14	0.00144772	0.00719108	0.29995	0.234961	0.166953	0.999088	0.00594867	0.0447934	0.000184793	2.09004e-13	0.00394491	0.0319398	-	-	-	-	yes	yes	yes
8139	GAN	gigaxonin	-1.124	-0.361058	-0.761568	-0.0140969	-1.70454	-1.35881	-0.119787	-2.1241	-2.38051	-0.551297	-2.1795	-1.28437	-1.69533	-1.00982	-3.25925	-2.56473	-1.08657	-4.35931	-5.2072	-1.4654	0.000748521	0.245218	0.045265	0.968231	8.47259e-07	0.0021161	0.695539	9.94091e-16	1.38436e-21	0.0123025	0.0122748	0.483775	0.206981	0.999088	8.11937e-06	0.0107634	0.793287	1.84007e-14	5.28507e-20	0.0473857	yes	-	-	-	yes	yes	-
2625	GATA3	GATA binding protein 3	-1.80126	0.0859584	-0.763952	-0.20923	-1.87231	-1.44103	-0.412294	-1.94415	-1.6604	-0.658757	-3.48524	1.06139	-1.69814	-1.15607	-3.66118	-2.71515	-1.3308	-3.8481	-3.16104	-1.57872	0.000127732	0.877978	0.072868	0.675221	7.15299e-09	0.000176457	0.212683	5.90155e-12	4.53357e-10	0.00184097	0.00420753	0.937331	0.268292	0.999088	2.03169e-07	0.00166025	0.335771	6.5345e-11	3.97311e-09	0.0118647	yes	-	-	-	yes	yes	-
2628	GATM	glycine amidinotransferase	-1.7091	-0.151807	-1.16689	-1.14113	-0.884073	-1.19151	-0.384873	-1.76297	-1.03808	-0.285155	-3.26956	-1.11096	-2.24527	-2.20554	-1.84558	-2.28392	-1.30575	-3.39396	-2.0535	-1.21854	3.75756e-05	0.734019	0.0099097	0.0792325	7.06298e-06	4.442e-05	0.143531	2.73639e-08	0.000518624	0.0183504	0.00202585	0.857264	0.0936389	0.999088	4.76512e-05	0.000599964	0.247387	1.75945e-07	0.0015657	0.0637267	yes	-	yes	-	-	yes	-
2672	GFI1	growth factor independent 1 transcriptional repressor	NA	0.313694	0.286569	-0.773859	1.79733	2.24196	1.81302	2.07751	1.69614	0.52314	NA	1.24289	1.21974	-1.70984	3.47575	4.7304	3.51378	4.22079	3.24033	1.43708	NA	0.0216936	0.0289564	0.174091	4.35887e-09	1.74237e-07	1.09271e-13	4.46766e-08	1.66317e-06	0.00297874	NA	0.185055	0.163693	0.999088	1.43214e-07	1.06855e-05	5.33823e-12	2.78185e-07	8.21941e-06	0.0167618	#VALUE!	-	-	-	yes	yes	yes
2687	GGT5	gamma-glutamyltransferase 5	0.193018	0.11951	1.28459	0.251376	1.48534	0.961769	1.13945	3.08265	1.98176	0.381223	1.14315	1.08637	2.43612	1.19034	2.79983	1.9477	2.20297	8.47168	3.94973	1.30245	0.0111327	0.725905	2.24519e-05	0.407497	1.38399e-07	0.00435328	9.0289e-11	5.97152e-18	3.22197e-09	0.0180659	0.0654079	0.852313	0.0102775	0.999088	1.93587e-06	0.018595	2.43148e-09	1.49492e-16	2.48099e-08	0.062938	-	-	yes	-	yes	-	yes
124975	GGT6	gamma-glutamyltransferase 6	-1.68461	-0.358594	-0.664683	0.143386	-1.66521	-1.14352	-1.36181	-1.09025	-0.899849	-0.814849	-3.21453	-1.28218	-1.58522	1.10449	-3.1716	-2.20919	-2.57007	-2.1291	-1.86587	-1.75911	0.000133482	0.197664	0.00711016	0.56101	4.56726e-07	0.00493816	2.41413e-09	6.22852e-12	1.77763e-09	0.000121564	0.00431175	0.435158	0.0803074	0.999088	4.97189e-06	0.0205106	4.60135e-08	6.85099e-11	1.42125e-08	0.00195403	yes	-	-	-	yes	yes	yes
55303	GIMAP4	GTPase, IMAP family member 4	1.34305	-0.223325	0.739642	0.535362	0.986023	0.230644	1.65023	2.47288	1.48937	1.02746	2.53687	-1.16742	1.66976	1.44931	1.98072	1.17336	3.13883	5.5515	2.80766	2.03843	0.000116523	0.247437	0.0174343	0.317882	2.27904e-09	0.157405	2.96031e-13	1.5668e-14	8.42474e-07	0.000452952	0.00401955	0.485785	0.124947	0.999088	8.98506e-08	0.289335	1.31256e-11	2.45189e-13	4.38838e-06	0.0046069	yes	-	-	-	-	-	yes
27165	GLS2	glutaminase 2	-0.1631	-0.00694318	-0.38593	-0.78403	-1.19193	-1.62431	-1.2631	-1.80772	-1.60129	-0.497738	-1.11969	-1.00482	-1.3067	-1.72193	-2.28459	-3.08294	-2.40011	-3.50089	-3.03414	-1.412	0.00101573	0.863781	0.00770192	0.156194	3.01101e-05	0.000142347	3.55109e-07	6.61995e-21	1.67085e-18	7.74467e-05	0.0146896	0.930031	0.082945	0.999088	0.000160132	0.00141599	3.97711e-06	2.41174e-19	4.54277e-17	0.00151566	-	-	-	-	yes	yes	yes
83468	GLT8D2	glycosyltransferase 8 domain containing 2	0.758325	0.138307	0.30254	-2.24526	1.55708	1.25155	1.21219	2.26434	1.05485	0.666522	1.69153	1.10061	1.23331	-4.74123	2.94257	2.38098	2.3169	4.80435	2.07751	1.58724	0.0694825	0.216877	0.0116071	0.110728	1.97821e-11	1.64752e-06	2.53956e-06	5.21623e-10	0.00196496	0.019478	0.215698	0.455123	0.101543	0.999088	4.0399e-09	5.41799e-05	2.24833e-05	4.38676e-09	0.00517505	0.0665503	-	-	-	-	yes	yes	yes
2793	GNGT2	G protein subunit gamma transducin 2	0.264709	0.250254	0.325798	0.956337	1.25441	1.3675	1.75865	3.3405	2.5312	0.386657	1.20139	1.18942	1.25336	1.94038	2.3857	2.58023	3.38382	10.1295	5.78051	1.30736	0.0128633	0.0246746	0.00862078	0.244916	4.12853e-08	8.80655e-06	1.04273e-13	1.95164e-18	2.1913e-13	3.22576e-05	0.0715696	0.191416	0.0878436	0.999088	7.50781e-07	0.000185066	5.12884e-12	5.24396e-17	3.08178e-12	0.000881248	-	-	-	-	yes	yes	yes
10578	GNLY	granulysin	0.639523	-0.00992754	0.343935	-0.232958	1.49811	1.65097	2.50894	4.40824	3.46866	0.889275	1.55781	-1.0069	1.26921	-1.17524	2.82473	3.14045	5.69201	21.233	11.0706	1.85224	0.0560291	0.90397	0.0120411	0.492007	1.9767e-05	0.000888888	3.63036e-10	8.04069e-22	6.48478e-16	0.000231129	0.188101	0.950881	0.102894	0.999088	0.000113298	0.00559755	8.40197e-09	3.28897e-20	1.26688e-14	0.00296379	-	-	-	-	yes	yes	yes
84636	GPR174	G protein-coupled receptor 174	0.0377097	0.175946	0.180081	-0.238467	1.26517	1.50176	2.12916	3.82132	3.61008	0.385859	1.02648	1.1297	1.13295	-1.17974	2.40355	2.83188	4.37463	14.1361	12.2108	1.30664	0.172936	0.0710471	0.0758756	0.631213	2.96849e-07	1.43986e-05	1.17983e-06	3.50566e-07	1.96382e-07	0.0013943	0.382548	0.272317	0.273788	0.999088	3.51843e-06	0.000268782	1.14038e-05	1.89223e-06	1.14245e-06	0.00983463	-	-	-	-	yes	yes	yes
2841	GPR18	G protein-coupled receptor 18	0.242931	0.360542	0.379701	1.32706	1.63493	2.43913	2.87877	7.15867	5.39541	0.955728	1.18339	1.28391	1.30107	2.50892	3.10571	5.42313	7.35523	142.881	42.0902	1.93956	0.0618946	0.0367328	0.0323964	0.0438392	8.4764e-07	1.55111e-06	6.18714e-15	5.94552e-17	2.79037e-12	0.00110187	0.200552	0.213665	0.173316	0.999088	8.11937e-06	5.20586e-05	3.85011e-13	1.28481e-15	3.32036e-11	0.00839587	-	-	-	-	yes	yes	yes
285513	GPRIN3	GPRIN family member 3	0.171595	0.142037	0.175095	-0.683605	1.04077	1.55352	1.1533	2.01219	1.7173	0.581073	1.1263	1.10346	1.12904	-1.60615	2.05733	2.93532	2.22422	4.03393	3.2882	1.49596	0.0924425	0.0814694	0.0337818	0.141843	3.1589e-07	5.87151e-07	2.27387e-05	6.34305e-15	1.45336e-12	0.00138823	0.257895	0.288478	0.17682	0.999088	3.70115e-06	2.64516e-05	0.000154693	1.06055e-13	1.81299e-11	0.00980204	-	-	-	-	yes	yes	yes
2877	GPX2	glutathione peroxidase 2	0.935358	0.749494	1.06302	1.07272	-0.391816	-0.714763	1.25487	3.33458	2.50132	1.62443	1.91237	1.6812	2.0893	2.1034	-1.31204	-1.64121	2.38646	10.0881	5.66203	3.0832	0.0840265	0.0190079	0.00336384	0.0944207	0.113238	0.0657715	0.000608758	3.41273e-48	2.45923e-31	1.71517e-05	0.242576	0.179784	0.05739	0.999088	0.187722	0.151567	0.00265822	3.12692e-45	2.56054e-29	0.000608063	-	-	yes	-	-	-	yes
121355	GTSF1	gametocyte specific factor 1	0.0632327	0.172582	0.184746	-1.1068	2.03354	2.85039	2.97045	1.69097	1.45686	0.713907	1.0448	1.12707	1.13662	-2.15367	4.09408	7.21196	7.83781	3.22874	2.7451	1.64024	0.68134	0.0184066	0.03015	0.07303	4.51694e-07	2.10792e-06	7.28853e-15	0.00070644	0.00188971	0.000552137	0.831675	0.179086	0.166953	0.999088	4.92761e-06	6.54223e-05	4.45839e-13	0.00205648	0.00499984	0.00526632	-	-	-	-	yes	yes	yes
84868	HAVCR2	hepatitis A virus cellular receptor 2	NA	0.139708	0.215364	0.80071	1.37688	1.47007	1.38415	1.70996	1.65952	0.562672	NA	1.10168	1.161	1.74196	2.59705	2.77034	2.61019	3.27152	3.15911	1.477	NA	0.328888	0.21535	0.125248	7.38753e-07	0.000109103	2.6713e-05	3.49294e-11	9.27974e-12	3.90229e-05	NA	0.563065	0.486808	0.999088	7.27426e-06	0.00116047	0.000178249	3.45244e-10	1.0369e-10	0.000990888	#VALUE!	-	-	-	yes	yes	yes
10870	HCST	hematopoietic cell signal transducer	1.18204	0.427903	0.887309	0.281453	1.02707	0.735305	1.60807	2.87321	1.99684	0.475914	2.26897	1.34528	1.84972	1.21542	2.03788	1.66475	3.04845	7.32694	3.99126	1.3908	0.000645385	0.0384225	0.0139692	0.409994	3.78111e-07	0.00328834	1.11615e-10	3.22336e-18	8.96434e-11	0.000698259	0.0111904	0.217032	0.110816	0.999088	4.28274e-06	0.0149185	2.92776e-09	8.36659e-17	8.67326e-10	0.0061431	yes	-	-	-	yes	-	yes
3108	HLA-DMA	major histocompatibility complex, class II, DM alpha	1.32771	0.144406	0.54993	-0.327377	0.902841	1.01529	1.32864	1.90495	1.16149	0.906383	2.51003	1.10528	1.46401	-1.25473	1.86974	2.02132	2.51165	3.74496	2.23688	1.87434	0.000193301	0.482471	0.0447453	0.301103	3.44313e-08	4.95899e-06	2.44422e-09	2.4441e-13	2.14941e-06	1.26291e-05	0.00543973	0.685578	0.205315	0.999088	6.58386e-07	0.000122162	4.63779e-08	3.2338e-12	1.04256e-05	0.000518278	yes	-	-	-	-	yes	yes
3109	HLA-DMB	major histocompatibility complex, class II, DM beta	1.24783	0.285267	0.492212	-0.258488	1.00695	0.892845	1.76112	2.07309	1.35367	0.973207	2.37484	1.21864	1.4066	-1.19622	2.00965	1.85683	3.38962	4.20786	2.55562	1.9632	0.000288462	0.208326	0.186838	0.723394	6.03563e-09	2.98595e-05	3.02965e-11	3.96027e-12	1.51087e-06	3.84324e-06	0.0067757	0.446439	0.452123	0.999088	1.81003e-07	0.000453039	9.16235e-10	4.50757e-11	7.52558e-06	0.000265549	yes	-	-	-	yes	-	yes
3115	HLA-DPB1	major histocompatibility complex, class II, DP beta 1	1.21319	0.309956	0.403662	-0.0432437	0.758292	1.14041	1.32841	1.71478	1.28384	0.722054	2.3185	1.23967	1.32286	-1.03043	1.69149	2.20444	2.51126	3.28246	2.43486	1.64953	0.0018154	0.0917235	0.217996	0.892337	7.6093e-05	0.000110944	4.15411e-08	3.15306e-11	1.33848e-07	0.000233824	0.0206658	0.304562	0.489818	0.999088	0.000351975	0.00117482	5.87379e-07	3.1351e-10	8.03395e-07	0.00297426	yes	-	-	-	-	yes	yes
3117	HLA-DQA1	major histocompatibility complex, class II, DQ alpha 1	1.12691	0.317073	0.637571	-0.567265	0.0325526	-0.886037	1.42584	1.64338	1.39999	1.16956	2.18391	1.2458	1.55571	-1.48171	1.02282	-1.84809	2.68671	3.12398	2.63899	2.24944	0.00606498	0.120421	0.0665879	0.122258	0.916691	0.0774068	0.000217329	2.28203e-09	6.61201e-08	3.69872e-07	0.0439316	0.342534	0.256526	0.999088	0.942869	0.171231	0.00109491	1.74388e-08	4.14949e-07	0.000101243	yes	-	-	-	-	-	yes
9955	HS3ST3A1	heparan sulfate-glucosamine 3-sulfotransferase 3A1	1.20157	0.252954	0.228477	0.493227	1.43342	1.0166	0.547023	2.51293	3.49899	0.843831	2.2999	1.19164	1.1716	1.40759	2.70087	2.02315	1.46107	5.70778	11.3058	1.79481	0.00467164	0.0591876	0.0952602	0.464803	2.14482e-07	0.0026601	0.0893799	2.185e-07	9.1325e-14	0.00136404	0.0374698	0.252851	0.312551	0.999088	2.71891e-06	0.0127522	0.169937	1.22297e-06	1.34205e-12	0.00969192	yes	-	-	-	yes	yes	-
8988	HSPB3	heat shock protein family B (small) member 3	-0.854138	-0.299688	-1.13157	-0.483673	-1.84717	-2.02373	-0.95664	-2.46079	-3.01948	-0.362345	-1.80768	-1.23088	-2.19098	-1.3983	-3.59795	-4.06634	-1.94078	-5.50518	-8.10873	-1.28551	0.000458482	0.384121	0.00812759	0.185787	9.57736e-06	0.000555293	0.0630761	6.68837e-12	6.00472e-19	0.0252154	0.00904412	0.609468	0.0852275	0.999088	6.15834e-05	0.0039164	0.128657	7.31728e-11	1.71664e-17	0.0799602	-	-	yes	-	yes	yes	-
3384	ICAM2	intercellular adhesion molecule 2	1.20561	-0.0221488	0.595365	0.0260063	1.35425	0.110138	1.11788	2.63983	1.33471	0.629602	2.30635	-1.01547	1.51085	1.01819	2.55665	1.07933	2.17028	6.23258	2.52224	1.54714	9.66118e-05	0.935473	0.00554634	0.937621	2.52973e-11	0.52294	1.10452e-09	1.10463e-12	0.000123056	0.00202972	0.00349903	0.967427	0.0710505	0.999088	4.65425e-09	0.672504	2.31328e-08	1.34501e-11	0.000426033	0.0126867	yes	-	-	-	yes	-	yes
3429	IFI27	interferon alpha inducible protein 27	1.83562	0.709524	1.54759	0.711859	0.779749	0.397772	0.856681	3.99226	3.97779	1.60048	3.56925	1.63526	2.92328	1.63791	1.71683	1.31747	1.81087	15.9144	15.7555	3.03243	0.000192896	0.0103241	0.00273796	0.200726	9.31925e-05	0.131102	0.00647978	3.5788e-33	7.40877e-37	6.12296e-06	0.00543586	0.163354	0.0533256	0.999088	0.000418513	0.252477	0.0197391	5.12355e-31	1.39965e-34	0.000341091	yes	-	yes	-	-	-	-
3430	IFI35	interferon induced protein 35	1.05687	-0.0524106	-0.0335835	-0.00529242	1.10449	0.787227	1.15754	1.96513	1.3436	0.789245	2.08041	-1.037	-1.02355	-1.00368	2.15023	1.72575	2.23077	3.90448	2.53783	1.72817	0.000196906	0.673898	0.740416	0.986635	1.69135e-08	0.000650637	2.28888e-07	4.62066e-17	1.04294e-09	8.94242e-07	0.00548799	0.819468	0.882115	0.999088	3.90732e-07	0.00440811	2.69486e-06	1.02016e-15	8.64396e-09	0.000133503	yes	-	-	-	yes	-	yes
2537	IFI6	interferon alpha inducible protein 6	1.13248	0.40923	0.921938	0.46236	1.15218	0.378121	1.23575	4.05874	3.60804	0.56697	2.19236	1.32798	1.89466	1.37779	2.22249	1.29965	2.35503	16.6649	12.1935	1.48141	0.000265815	0.0481039	0.00129992	0.103734	3.86793e-06	0.20937	3.59358e-08	3.32612e-27	2.01196e-24	0.000495415	0.00649138	0.234969	0.039999	0.999088	2.86511e-05	0.356461	5.14563e-07	2.45771e-25	1.0749e-22	0.00489011	yes	-	-	-	yes	-	yes
57722	IGDCC4	immunoglobulin superfamily DCC subclass member 4	0.673694	0.375666	0.385342	0.0076414	1.29506	1.79375	1.13294	1.43755	1.33109	0.219704	1.59515	1.29744	1.30617	1.00531	2.45388	3.46714	2.19306	2.7086	2.51593	1.16449	0.0264072	0.0310861	0.0698491	0.987301	2.80706e-07	1.6063e-06	6.155e-05	1.00081e-06	1.54929e-06	0.418971	0.114842	0.201824	0.263225	0.999088	3.37012e-06	5.32364e-05	0.000365927	4.98367e-06	7.7023e-06	0.591903	-	-	-	-	yes	yes	yes
10643	IGF2BP3	insulin like growth factor 2 mRNA binding protein 3	0.50408	0.105826	0.456762	0.141317	1.3801	1.17586	1.12049	2.66859	1.78323	0.293024	1.41822	1.07611	1.37246	1.10291	2.60286	2.25927	2.1742	6.35808	3.44196	1.22521	0.000958341	0.059697	0.00743059	0.681152	2.8496e-07	0.00061395	0.000414895	5.66634e-08	3.44626e-05	0.0321881	0.0141303	0.253484	0.0818642	0.999088	3.41117e-06	0.00423441	0.00191756	3.4635e-07	0.000133685	0.0953022	-	-	-	-	yes	yes	yes
3487	IGFBP4	insulin like growth factor binding protein 4	1.05063	-0.00299411	0.574516	0.647314	0.811581	0.47658	1.25484	2.55236	1.42428	1.00086	2.07144	-1.00208	1.48918	1.56625	1.75513	1.39144	2.3864	5.86594	2.6838	2.0012	0.00680532	0.990779	0.0190616	0.356488	1.30541e-09	0.00101815	2.34327e-08	1.12972e-14	4.77731e-06	5.71008e-05	0.0472371	0.995479	0.130048	0.999088	6.04516e-08	0.00619013	3.49194e-07	1.8128e-13	2.17393e-05	0.00124761	yes	-	-	-	-	-	yes
374918	IGFL1	IGF like family member 1	0.710947	0.380466	0.547381	NA	2.12468	2.95297	1.82784	5.0707	5.09659	0.855071	1.63688	1.30176	1.46143	NA	4.36106	7.74339	3.55006	33.6073	34.2158	1.80885	0.0747458	0.0255622	0.00293122	NA	0.00314496	0.00712817	0.0129707	9.19372e-18	6.2087e-20	0.00189706	0.225291	0.192768	0.054538	NA	0.00875139	0.0272123	0.0352386	2.22851e-16	2.02446e-18	0.0120805	-	-	-	#VALUE!	yes	yes	yes
10261	IGSF6	immunoglobulin superfamily member 6	0.866343	0.250832	0.470842	0.127831	2.04006	2.0154	1.5527	3.82796	3.79343	0.975459	1.82304	1.18989	1.38592	1.09265	4.11261	4.04292	2.93365	14.2014	13.8656	1.96627	0.00219109	0.145118	0.0135354	0.8747	3.24222e-09	4.458e-06	9.1296e-06	1.63419e-25	5.43374e-28	0.00024117	0.0231622	0.375229	0.109082	0.999088	1.15554e-07	0.000113236	7.00304e-05	1.02206e-23	4.08087e-26	0.00302602	-	-	-	-	yes	yes	yes
10320	IKZF1	IKAROS family zinc finger 1	NA	0.543499	1.23982	-0.0896978	0.91942	1.58183	1.57486	2.56495	2.22063	0.910354	NA	1.4575	2.3617	-1.06415	1.89135	2.99349	2.97907	5.91734	4.66098	1.87951	NA	0.0133348	0.000310734	0.798688	4.86999e-06	1.1231e-06	1.09956e-11	3.87944e-12	1.72418e-10	3.32553e-05	NA	0.171545	0.0238707	0.999088	3.48965e-05	4.15505e-05	3.57572e-10	4.42341e-11	1.60384e-09	0.000899532	#VALUE!	-	yes	-	-	yes	yes
53832	IL20RA	interleukin 20 receptor subunit alpha	-1.00681	0.0550252	-0.700564	-1.177	-1.64204	-1.45184	-0.856281	-1.08224	-1.21853	-0.850666	-2.00947	1.03888	-1.62514	-2.26106	-3.12108	-2.73556	-1.81037	-2.11732	-2.3271	-1.80333	0.00665718	0.863789	0.0100539	0.0872547	3.84132e-06	0.00211948	0.00135005	1.27112e-06	7.2392e-09	6.75572e-06	0.0465578	0.930031	0.0940713	0.999088	2.84953e-05	0.0107749	0.00526108	6.22648e-06	5.23514e-08	0.000353964	yes	-	-	-	yes	yes	-
3566	IL4R	interleukin 4 receptor	1.37057	0.709708	1.10692	0.904617	0.820908	0.98301	0.0166126	2.75111	3.07008	1.19936	2.58572	1.63547	2.15385	1.87205	1.76652	1.97658	1.01158	6.73233	8.39818	2.29638	4.7994e-07	0.000973921	1.28667e-05	0.143058	3.83483e-06	0.000106658	0.949519	2.32455e-30	7.91031e-42	4.42284e-07	0.000195258	0.144235	0.00873731	0.999088	2.84575e-05	0.0011452	0.970055	2.35345e-28	2.3009e-39	0.000104741	yes	-	yes	-	-	-	-
3764	KCNJ8	potassium inwardly rectifying channel subfamily J member 8	1.0123	-0.153475	0.381873	-0.705576	1.24556	0.0235945	1.74053	2.85062	1.87599	0.502261	2.01713	-1.11225	1.30303	-1.6308	2.3711	1.01649	3.34157	7.21309	3.67054	1.41643	0.000531741	0.635609	0.155438	0.473001	1.70742e-08	0.916823	3.8031e-11	3.76157e-12	9.66732e-07	0.0646235	0.00994835	0.795151	0.408014	0.999088	3.94e-07	0.952019	1.12958e-09	4.30011e-11	4.97623e-06	0.158412	yes	-	-	-	yes	-	yes
23046	KIF21B	kinesin family member 21B	0.242589	0.30224	0.372721	-0.00313997	1.25572	2.25755	1.15852	1.98345	2.25838	0.717697	1.18311	1.23306	1.29479	-1.00218	2.38787	4.78179	2.23228	3.95438	4.78453	1.64456	0.00583914	0.0156809	0.00829511	0.992488	2.43491e-05	3.43294e-06	0.000126957	1.37997e-10	1.14045e-14	0.00688431	0.0428611	0.174855	0.0861573	0.999088	0.000134649	9.41425e-05	0.000686548	1.25632e-09	1.88447e-13	0.0308443	-	-	-	-	yes	yes	yes
57565	KLHL14	kelch like family member 14	0.0408255	-0.152551	0.0875254	-0.13626	1.11507	1.0504	1.04331	1.94894	1.45504	0.195847	1.0287	-1.11153	1.06255	-1.09905	2.16605	2.07111	2.06095	3.8609	2.74165	1.1454	0.270917	0.0323493	0.210288	0.640661	1.41762e-06	0.000644827	0.00186631	0.0017446	0.0113311	0.00490285	0.500874	0.205523	0.480639	0.999088	1.23668e-05	0.00438663	0.00689937	0.00466986	0.0246314	0.0239818	-	-	-	-	yes	yes	yes
3902	LAG3	lymphocyte activating 3	0.773564	0.634949	1.07508	-0.0903544	1.54706	1.5426	0.963921	1.83519	1.43586	0.237292	1.70949	1.55288	2.10684	-1.06463	2.92221	2.9132	1.9506	3.56818	2.70544	1.17878	0.0116547	0.0331505	0.00760718	0.783466	6.66465e-06	0.0010506	0.00723542	2.49738e-07	1.72362e-05	0.103034	0.0673879	0.206785	0.0824457	0.999088	4.53987e-05	0.0063476	0.0216481	1.38471e-06	7.07873e-05	0.222759	-	-	yes	-	yes	yes	-
7462	LAT2	linker for activation of T cells family member 2	0.802425	-0.118146	1.00711	0.588868	1.49312	1.35737	1.53539	2.59066	2.23819	0.785613	1.74403	-1.08534	2.00988	1.50407	2.81497	2.56218	2.89866	6.02375	4.71804	1.72382	0.001146	0.6899	0.0221974	0.0714741	3.21046e-10	2.36386e-06	2.3406e-10	1.10544e-23	3.23643e-20	4.71495e-05	0.015734	0.829021	0.142423	0.999088	2.23007e-08	7.12017e-05	5.73021e-09	5.6743e-22	1.08821e-18	0.00111631	-	-	-	-	yes	yes	yes
26239	LCE2B	late cornified envelope 2B	-3.15252	0.551174	-0.588169	0.154212	-1.48348	-1.17055	0.0892649	-1.07163	-1.53999	-0.607322	-8.89208	1.46528	-1.50334	1.11281	-2.79621	-2.25098	1.06383	-2.10181	-2.90792	-1.52343	0.00281838	0.429604	0.57484	0.778559	5.37446e-06	0.00609966	0.827125	0.00418474	1.26685e-05	0.000232066	0.0271136	0.645004	0.78837	0.999088	3.78604e-05	0.0241874	0.888783	0.0102288	5.34292e-05	0.00296436	yes	-	-	-	yes	yes	-
3934	LCN2	lipocalin 2	1.98104	1.29027	1.61768	2.5367	0.834073	1.78582	0.338122	4.74281	4.92911	2.04102	3.94778	2.44573	3.06881	5.80261	1.78271	3.44815	1.26411	26.7748	30.4655	4.11538	0.0141444	0.0175389	0.0303116	0.0904337	0.0856504	0.0213298	0.47501	3.92549e-21	2.49568e-25	7.81627e-05	0.0760283	0.176382	0.16736	0.999088	0.148978	0.0640584	0.607096	1.46506e-19	1.46581e-23	0.00152361	yes	-	-	-	-	yes	-
3959	LGALS3BP	galectin 3 binding protein	1.43982	-0.459057	-0.239065	-0.235852	1.104	0.806968	0.879318	1.87776	2.35572	1.14577	2.71286	-1.37464	-1.18023	-1.1776	2.1495	1.74953	1.83951	3.67505	5.11851	2.21265	8.16803e-07	0.468775	0.790971	0.578809	7.28639e-08	0.00116136	1.20565e-06	3.84267e-15	1.38272e-25	9.23916e-07	0.000269959	0.674489	0.908698	0.999088	1.1726e-06	0.00681726	1.16222e-05	6.58718e-14	8.28052e-24	0.000135025	yes	-	-	-	yes	-	-
80774	LIMD2	LIM domain containing 2	-0.00841639	0.196214	0.29126	-0.309464	1.47428	1.94498	1.84937	2.81828	2.23874	0.456369	-1.00585	1.14569	1.22371	-1.23925	2.77845	3.85032	3.60344	7.05321	4.71983	1.37208	0.846688	0.028051	0.00220295	0.300454	2.90732e-09	4.82544e-08	1.63354e-10	6.97503e-22	4.47969e-16	0.00164282	0.92498	0.195863	0.0485373	0.999088	1.06024e-07	4.32215e-06	4.1255e-09	2.8723e-20	8.93258e-15	0.0109705	-	-	-	-	yes	yes	yes
9388	LIPG	lipase G, endothelial type	0.381363	0.530256	0.58324	0.551419	2.07473	2.15259	-1.49583	3.61919	3.63238	0.870683	1.30257	1.44419	1.49821	1.46553	4.21267	4.44626	-2.82026	12.2881	12.4009	1.82853	0.000193882	0.0345565	0.0335129	0.100899	0.000364089	0.0101485	0.00449894	6.11649e-18	4.101e-20	0.0133037	0.00544853	0.209515	0.176342	0.999088	0.00135386	0.0357701	0.0145427	1.52289e-16	1.36143e-18	0.0500847	-	-	-	-	yes	yes	yes
4023	LPL	lipoprotein lipase	-0.0328158	-1.72083	-1.73097	0.343763	-0.166657	-1.17332	-2.81295	1.06103	-1.2235	-1.79714	-1.02301	-3.29625	-3.31952	1.26906	-1.12245	-2.2553	-7.02718	2.08643	-2.33512	-3.47531	0.897147	0.00978584	0.00446399	0.626716	0.67053	0.0637015	8.08975e-07	0.0183747	0.00371353	1.05416e-06	0.949885	0.161395	0.0649313	0.999088	0.756634	0.147864	8.20047e-06	0.0381808	0.00916259	0.000144819	-	-	yes	-	-	-	yes
9404	LPXN	leupaxin	1.39818	0.260755	0.980535	-0.223137	0.967911	1.05973	1.89504	1.92884	1.52094	0.461855	2.6357	1.19811	1.9732	-1.16727	1.95601	2.08454	3.71931	3.8075	2.86977	1.37731	0.000428895	0.153474	0.000409396	0.398985	3.51406e-08	7.28764e-06	4.88938e-13	1.65191e-13	6.49233e-10	0.0111909	0.00867236	0.386062	0.0267253	0.999088	6.67574e-07	0.000160895	2.08649e-11	2.2324e-12	5.58029e-09	0.0443697	yes	-	-	-	-	yes	yes
116844	LRG1	leucine rich alpha-2-glycoprotein 1	NA	0.273828	-0.0823951	0.0254068	0.562282	2.66475	-1.40099	2.38551	2.52212	1.34749	NA	1.20901	-1.05877	1.01777	1.4766	6.34117	-2.64082	5.22527	5.74428	2.54469	NA	0.248572	0.872507	0.941402	0.112758	4.95688e-05	7.51127e-05	1.39503e-11	3.52058e-14	0.000212442	NA	0.486623	0.948925	0.999088	0.187108	0.000650574	0.000436114	1.44838e-10	5.50937e-13	0.00282479	#VALUE!	-	-	-	-	yes	yes
7940	LST1	leukocyte specific transcript 1	0.437876	0.089489	1.11515	-0.0587446	1.04269	1.16667	1.208	1.60015	1.07132	0.759361	1.35461	1.06399	2.16617	-1.04156	2.06006	2.24494	2.31017	3.03175	2.10135	1.69274	0.0410426	0.775007	0.0266819	0.877978	4.15676e-06	0.000240307	4.78463e-05	8.95987e-08	0.000143946	1.06797e-05	0.153748	0.881776	0.15673	0.999088	3.05028e-05	0.00209367	0.000295184	5.33083e-07	0.000491669	0.000473684	-	-	-	-	yes	yes	yes
4063	LY9	lymphocyte antigen 9	0.296806	-0.148954	-0.119652	-0.279953	1.5121	1.31898	1.7706	3.20534	2.6382	0.745732	1.22842	-1.10877	-1.08647	-1.21416	2.85226	2.4949	3.41197	9.22366	6.22556	1.67682	0.0196455	0.233229	0.607931	0.423252	1.20545e-07	0.00028039	5.12634e-11	5.547e-19	2.69245e-15	0.00646825	0.0945648	0.471745	0.807747	0.999088	1.73569e-06	0.00235002	1.47788e-09	1.60582e-17	4.83244e-14	0.0294676	-	-	-	-	yes	yes	yes
55016	MARCHF1	membrane associated ring-CH-type finger 1	0.186527	0.0835073	0.0124111	-0.607759	1.23126	1.72131	1.08304	1.49487	1.71816	0.884054	1.13802	1.05959	1.00864	-1.52389	2.34772	3.29735	2.1185	2.81838	3.29017	1.84555	0.0335887	0.266552	0.897569	0.416673	1.09061e-07	5.74972e-07	3.58176e-05	5.42354e-07	1.1399e-09	2.50098e-05	0.134262	0.505533	0.959362	0.999088	1.6031e-06	2.621e-05	0.00022984	2.8388e-06	9.38397e-09	0.000773286	-	-	-	-	yes	yes	yes
4237	MFAP2	microfibril associated protein 2	0.419244	0.436126	0.54934	0.749423	2.16272	1.96086	1.79637	2.73069	1.96117	0.384708	1.33723	1.35297	1.46342	1.68112	4.47759	3.89295	3.47345	6.63773	3.89377	1.3056	0.0303001	0.0469772	0.0555376	0.0564248	1.10913e-11	1.64381e-07	9.06378e-11	3.62367e-14	7.12602e-09	0.085895	0.12564	0.233487	0.231742	0.999088	2.88656e-09	1.02036e-05	2.43729e-09	5.37247e-13	5.1594e-08	0.195442	-	-	-	-	yes	yes	yes
4277	MICB	MHC class I polypeptide-related sequence B	0.905655	0.396793	0.432929	-0.438431	1.71768	0.974564	1.45077	1.0227	1.51481	1.19471	1.8734	1.31658	1.34997	-1.35513	3.28906	1.96505	2.73354	2.03172	2.85761	2.28899	0.000892682	0.0235235	0.0205487	0.233442	7.63086e-09	0.00317949	4.20755e-08	0.000366787	2.76652e-08	4.90761e-06	0.0136368	0.190247	0.136202	0.999088	2.13769e-07	0.0145489	5.93815e-07	0.00112964	1.8302e-07	0.000297592	-	-	-	-	yes	-	yes
284021	MILR1	mast cell immunoglobulin like receptor 1	NA	0.310966	0.679555	0.730784	1.83366	1.37444	2.34558	1.31024	1.14957	0.518895	NA	1.24054	1.60165	1.65954	3.5644	2.59267	5.08266	2.47983	2.21848	1.43286	NA	0.0769858	0.00106428	0.261748	4.60027e-08	0.000710199	1.4515e-13	8.14228e-07	4.27177e-06	4.50429e-05	NA	0.281172	0.0370486	0.999088	8.24093e-07	0.00469223	6.93413e-12	4.12175e-06	1.95994e-05	0.00108801	#VALUE!	-	-	-	yes	yes	yes
56246	MRAP	melanocortin 2 receptor accessory protein	0.0713494	-0.822329	-1.07345	-0.187429	-0.326814	-1.16772	-2.69806	-2.63841	-3.73286	-0.567327	1.0507	-1.76826	-2.10447	-1.13873	-1.25424	-2.24656	-6.48929	-6.22647	-13.2954	-1.48178	0.290256	0.00991201	0.00493722	0.522854	0.295781	0.0221699	3.26845e-09	0.0102198	0.000117569	0.000259872	0.522174	0.162247	0.0675241	0.999088	0.406489	0.0660086	6.00644e-08	0.022754	0.000408816	0.0031908	-	-	yes	-	-	yes	yes
51338	MS4A4A	membrane spanning 4-domains A4A	0.422035	-0.325882	-0.0527062	0.278661	1.75214	0.729406	1.30719	3.92222	2.54893	1.00648	1.33982	-1.25343	-1.03721	1.21307	3.36858	1.65796	2.47459	15.1602	5.852	2.009	0.00932157	0.277122	0.874309	0.510462	1.3316e-06	0.0912933	1.3741e-05	1.58804e-17	2.49532e-09	0.00013563	0.0580256	0.516205	0.949791	0.999088	1.17876e-05	0.194208	0.000100206	3.74528e-16	1.95413e-08	0.00208729	-	-	-	-	yes	-	yes
64231	MS4A6A	membrane spanning 4-domains A6A	1.30648	0.0990735	0.165473	-0.059474	0.901591	0.664274	1.83208	3.87017	2.34081	1.18381	2.47337	1.07109	1.12153	-1.04209	1.86812	1.58477	3.56049	14.6231	5.06588	2.27176	0.0026764	0.503118	0.558291	0.934228	3.41273e-06	0.00781887	7.96616e-11	2.56364e-24	5.33807e-11	4.01856e-06	0.0262655	0.700777	0.777769	0.999088	2.58225e-05	0.0292235	2.18291e-09	1.41502e-22	5.30766e-10	0.000270308	yes	-	-	-	-	-	yes
9242	MSC	musculin	0.819944	0.140453	0.0663129	0.40869	1.29612	1.54379	1.53842	2.15313	2.63135	0.256661	1.76534	1.10225	1.04704	1.32748	2.45568	2.91559	2.90477	4.4479	6.19606	1.19471	0.000562766	0.0912995	0.616586	0.475039	2.85927e-07	1.33379e-05	1.16059e-08	1.36347e-11	3.15189e-18	0.0308895	0.0103262	0.304224	0.812435	0.999088	3.41673e-06	0.000254092	1.8634e-07	1.41964e-10	8.33932e-17	0.092582	-	-	-	-	yes	yes	yes
100132891	MSC-AS1	MSC antisense RNA 1	NA	0.126854	0.203822	NA	1.77502	1.4241	1.30867	2.59707	1.70988	0.801846	NA	1.09191	1.15175	NA	3.42243	2.68348	2.47714	6.05058	3.27133	1.74333	NA	0.0957868	0.00549344	NA	3.59077e-12	4.50634e-07	3.40939e-10	7.68401e-08	0.00010197	0.00010941	NA	0.309962	0.0709762	NA	1.61982e-09	2.17048e-05	7.99338e-09	4.62277e-07	0.000360455	0.00185496	#VALUE!	-	-	#VALUE!	yes	yes	yes
4674	NAP1L2	nucleosome assembly protein 1 like 2	-0.0366049	-0.0624265	-0.605051	-0.531036	-1.40128	-1.44025	-0.580455	-2.04096	-1.90505	-1.1493	-1.0257	-1.04422	-1.52103	-1.44497	-2.64136	-2.71368	-1.49532	-4.11518	-3.74523	-2.21807	0.439692	0.342361	0.00711241	0.353973	2.47694e-09	2.04434e-06	0.0104358	1.7115e-11	2.93343e-11	1.90307e-06	0.661409	0.574837	0.0803074	0.999088	9.51604e-08	6.38371e-05	0.0293755	1.75803e-10	3.03702e-10	0.000194266	-	-	-	-	yes	yes	-
4689	NCF4	neutrophil cytosolic factor 4	0.678519	0.154796	0.584729	0.798557	1.49853	1.47982	1.59181	3.38722	2.56978	0.953376	1.6005	1.11326	1.49976	1.73936	2.82555	2.78914	3.01426	10.463	5.93719	1.9364	0.000668637	0.258688	0.00345659	0.15333	1.75765e-10	4.22783e-07	3.72527e-12	1.23333e-27	1.30594e-18	1.62037e-05	0.0114495	0.498006	0.0582961	0.999088	1.4776e-08	2.06064e-05	1.32958e-10	9.69993e-26	3.62048e-17	0.000585696	-	-	-	-	yes	yes	yes
150372	NFAM1	NFAT activating protein with ITAM motif 1	0.0876756	0.462651	0.84484	0.251981	1.25904	2.11784	1.31492	2.44748	2.09282	0.457605	1.06266	1.37807	1.79607	1.19084	2.39336	4.34045	2.48789	5.45463	4.26581	1.37326	0.0148841	0.034667	0.00652119	0.614659	2.10577e-08	5.36676e-09	7.23121e-06	4.96835e-17	2.40405e-14	0.00140106	0.0785699	0.209805	0.0769704	0.999088	4.57977e-07	9.25755e-07	5.67564e-05	1.09298e-15	3.84082e-13	0.00987545	-	-	-	-	yes	yes	yes
4811	NID1	nidogen 1	0.214	0.235694	0.852626	-0.392894	1.20783	1.1772	1.91613	2.35782	1.87362	0.810965	1.1599	1.17747	1.80579	-1.31302	2.3099	2.26138	3.77409	5.12594	3.66452	1.75438	0.0326858	0.312214	0.0029754	0.591215	6.71388e-05	0.00549453	7.10728e-14	3.7822e-14	1.68746e-10	0.0028344	0.131743	0.548054	0.0548199	0.999088	0.000316288	0.0222593	3.56901e-12	5.58492e-13	1.57048e-09	0.0161736	-	-	-	-	yes	yes	yes
57502	NLGN4X	neuroligin 4 X-linked	0.83495	0.492989	0.769761	-0.175897	1.25254	1.86479	1.27547	3.07471	2.80083	0.648195	1.7838	1.40736	1.70499	-1.12967	2.38261	3.64214	2.42077	8.42522	6.9684	1.56721	0.000781014	0.00725651	0.000779226	0.655194	4.39719e-06	7.92017e-06	1.71296e-07	5.97088e-15	3.71377e-14	0.000196614	0.0126433	0.153833	0.0330071	0.999088	3.1889e-05	0.000172021	2.08031e-06	1.00106e-13	5.7831e-13	0.00268856	-	-	-	-	yes	yes	yes
197358	NLRC3	NLR family CARD domain containing 3	0.0682997	0.0789079	0.852532	0.49805	0.766059	1.2677	1.80269	2.55525	2.61638	1.24368	1.04848	1.05622	1.80567	1.4123	1.70062	2.40777	3.48869	5.87768	6.13212	2.36801	0.16581	0.798568	0.100912	0.0482629	5.4927e-05	2.52442e-05	6.31475e-08	1.04317e-15	3.42248e-18	8.84549e-05	0.373163	0.89404	0.321867	0.999088	0.000267522	0.000401197	8.49031e-07	1.92314e-14	8.98522e-17	0.001647	-	-	-	-	-	yes	yes
349565	NMNAT3	nicotinamide nucleotide adenylyltransferase 3	-1.01613	-0.170519	-0.652643	0.0261658	-1.33217	-1.35444	-0.221132	-1.44176	-1.28383	-0.722648	-2.02249	-1.12546	-1.57205	1.0183	-2.51782	-2.55698	-1.16565	-2.71651	-2.43484	-1.65021	0.000126516	0.16022	0.0285267	0.964837	1.11126e-09	1.24471e-06	0.3797	1.21619e-13	2.59464e-12	9.02631e-05	0.00419512	0.394416	0.162462	0.999088	5.39252e-08	4.51034e-05	0.516432	1.67067e-12	3.10156e-11	0.00166691	yes	-	-	-	yes	yes	-
10874	NMU	neuromedin U	-1.40468	0.380675	-0.163382	-0.168251	-1.57028	-2.06273	0.0993008	-1.19126	-1.49482	-0.729419	-2.6476	1.30195	-1.11991	-1.1237	-2.96962	-4.17777	1.07125	-2.28352	-2.8183	-1.65797	0.00420544	0.434553	0.793304	0.798182	6.81185e-06	5.8651e-05	0.727109	9.28806e-07	6.56988e-11	4.67688e-05	0.0348902	0.648589	0.910045	0.999088	4.62318e-05	0.000733029	0.816499	4.64911e-06	6.43813e-10	0.00111334	yes	-	-	-	yes	yes	-
4884	NPTX1	neuronal pentraxin 1	-0.922804	-0.213589	-0.683206	-0.56976	-1.22062	-1.71468	-1.79847	-2.86319	-3.19487	-0.686635	-1.8958	-1.15957	-1.6057	-1.48428	-2.33047	-3.28224	-3.47852	-7.27621	-9.15699	-1.60953	0.000700336	0.0347289	0.00641092	0.159354	2.75377e-05	9.30306e-05	7.06407e-05	2.59449e-08	4.55313e-11	0.000301654	0.0118283	0.210006	0.0762046	0.999088	0.000148737	0.00103422	0.000412925	1.67291e-07	4.57685e-10	0.00351971	-	-	-	-	yes	yes	yes
4306	NR3C2	nuclear receptor subfamily 3 group C member 2	-0.556235	-0.299093	-0.663702	-0.490853	-1.26228	-1.72342	-0.657568	-2.07533	-2.26121	-1.2618	-1.47043	-1.23037	-1.58414	-1.40528	-2.39874	-3.30218	-1.57742	-4.21442	-4.79393	-2.39794	1.76476e-06	0.0124268	0.00274193	0.276317	8.22838e-07	5.33996e-06	0.0354229	5.63769e-14	4.50817e-18	2.6599e-05	0.000398405	0.169427	0.0533256	0.999088	7.91894e-06	0.000128297	0.0806841	8.16685e-13	1.16519e-16	0.000795705	-	-	-	-	yes	yes	-
80228	ORAI2	ORAI calcium release-activated calcium modulator 2	0.0763179	0.0999101	0.116951	0.00198964	1.28869	1.76812	1.52894	1.48896	1.25093	0.161957	1.05432	1.07171	1.08444	1.00138	2.44307	3.4061	2.88573	2.80687	2.37995	1.1188	0.362118	0.395835	0.323563	0.994813	3.84253e-09	3.26575e-08	1.90238e-15	7.78832e-13	1.65869e-10	0.0312048	0.590444	0.618675	0.595032	0.999088	1.31227e-07	3.16081e-06	1.29584e-13	9.72876e-12	1.54448e-09	0.0932944	-	-	-	-	yes	yes	yes
126014	OSCAR	osteoclast associated Ig-like receptor	0.369048	-0.38529	0.251362	5.13099e-05	1.3293	1.39752	1.71007	2.01026	1.67473	0.511404	1.2915	-1.30612	1.19033	1.00004	2.51281	2.63449	3.27177	4.02856	3.1926	1.42544	0.0477961	0.103419	0.546721	0.999876	2.1243e-07	5.08351e-05	1.0138e-07	3.58747e-11	4.46048e-09	0.000368868	0.169865	0.320764	0.770174	0.999929	2.70296e-06	0.000662933	1.29876e-06	3.54014e-10	3.34719e-08	0.00402564	-	-	-	-	yes	yes	yes
27334	P2RY10	P2Y receptor family member 10	0.428431	0.0461251	-0.0875305	-0.0306083	1.74662	2.21012	1.77196	2.31636	2.29604	0.652503	1.34577	1.03249	-1.06255	-1.02144	3.35571	4.62713	3.41518	4.98075	4.91106	1.57189	0.00110733	0.492993	0.269613	0.940213	4.09039e-09	1.3076e-07	9.34464e-09	3.33866e-08	6.98467e-09	0.000925228	0.0154524	0.693926	0.543399	0.999088	1.37618e-07	8.8423e-06	1.52979e-07	2.12287e-07	5.06506e-08	0.00743476	-	-	-	-	yes	yes	yes
9060	PAPSS2	3'-phosphoadenosine 5'-phosphosulfate synthase 2	NA	0.0727706	-0.0922145	-0.303681	1.15607	1.84082	1.6303	1.69962	1.09128	0.569044	NA	1.05173	-1.06601	-1.23429	2.2285	3.58214	3.09578	3.24816	2.13063	1.48354	NA	0.79276	0.845731	0.508759	0.00018844	0.000143893	1.01202e-11	8.958e-08	0.000255397	0.000419072	NA	0.891589	0.935404	0.999088	0.000764465	0.0014265	3.31099e-10	5.33083e-07	0.000826007	0.0043679	#VALUE!	-	-	-	yes	yes	yes
83666	PARP9	poly(ADP-ribose) polymerase family member 9	1.04139	0.55918	0.784589	0.660375	0.784657	1.04269	0.971619	2.15066	2.43371	1.14533	2.05821	1.47343	1.7226	1.58049	1.72268	2.06006	1.96104	4.4403	5.40282	2.21196	2.50799e-06	0.00431343	0.000160508	0.174474	5.72425e-06	4.37805e-05	1.26167e-07	2.73299e-38	2.8146e-54	8.97633e-09	0.000505676	0.151019	0.0189629	0.999088	3.98706e-05	0.000594076	1.57749e-06	6.86056e-36	2.2425e-51	2.27931e-05	yes	-	-	-	-	yes	-
5118	PCOLCE	procollagen C-endopeptidase enhancer	1.13309	0.343001	0.750679	-0.107334	1.27771	1.20747	1.87613	2.18411	1.3212	0.739327	2.19328	1.26839	1.68259	-1.07724	2.42453	2.30933	3.6709	4.54446	2.49874	1.6694	0.031382	0.304236	0.0700393	0.73349	1.08461e-08	2.04286e-05	7.98731e-09	6.75162e-09	0.000197303	0.0161917	0.128371	0.541901	0.263572	0.999088	2.80023e-07	0.000345673	1.33079e-07	4.77859e-08	0.000656781	0.0578445	-	-	-	-	yes	yes	yes
29951	PDZRN4	PDZ domain containing ring finger 4	0.241214	0.19117	-0.329754	-0.0958127	2.14719	1.13614	1.11533	-1.11079	-1.54205	-0.831408	1.18199	1.14169	-1.2568	-1.06867	4.42963	2.19793	2.16645	-2.15964	-2.91208	-1.77942	0.178424	0.360612	0.273573	0.803339	1.49806e-11	0.000269142	0.0225956	0.0419033	0.00272621	1.49026e-05	0.389976	0.591031	0.547643	0.999088	3.41379e-09	0.00228732	0.0558246	0.0786036	0.0069492	0.000563745	-	-	-	-	yes	yes	yes
80119	PIF1	PIF1 5'-to-3' DNA helicase	0.175833	0.950241	1.56984	0.212914	0.743942	1.36708	1.6357	1.4988	1.68755	0.451607	1.12962	1.9322	2.96871	1.15903	1.67475	2.57947	3.10738	2.82609	3.22108	1.36756	0.0109069	0.0075375	0.000484226	0.437085	0.000486729	7.93212e-05	3.62386e-09	1.42033e-07	3.62594e-10	0.00949233	0.0645518	0.155058	0.0281405	0.999088	0.0017309	0.000921443	6.563e-08	8.21578e-07	3.21302e-09	0.0393029	-	-	yes	-	-	yes	yes
5294	PIK3CG	phosphatidylinositol-4,5-bisphosphate 3-kinase catalytic subunit gamma	NA	0.362245	0.508826	2.08516	1.3565	1.42574	1.46716	1.46283	2.21618	0.611989	NA	1.28542	1.42289	4.24323	2.56063	2.68651	2.76477	2.75649	4.64663	1.52837	NA	0.0236049	0.00278877	0.0054862	4.37593e-09	2.3563e-06	2.42075e-09	3.59981e-06	4.29689e-13	0.000694293	NA	0.190294	0.0536042	0.999088	1.43214e-07	7.10788e-05	4.60135e-08	1.62279e-05	5.80682e-12	0.00612413	#VALUE!	-	-	-	yes	yes	yes
23533	PIK3R5	phosphoinositide-3-kinase regulatory subunit 5	0.0233041	0.069366	0.669701	-0.187404	1.11133	1.69388	1.47905	2.22137	2.03777	0.415423	1.01628	1.04926	1.59074	-1.13871	2.16045	3.23526	2.78764	4.66337	4.10612	1.33369	0.529031	0.82209	0.124223	0.479263	1.32044e-07	1.79645e-07	2.14864e-08	3.03974e-13	1.24376e-12	0.000105728	0.732114	0.906491	0.361194	0.999088	1.85716e-06	1.09514e-05	3.23313e-07	3.98164e-12	1.56753e-11	0.00182633	-	-	-	-	yes	yes	yes
283748	PLA2G4D	phospholipase A2 group IVD	NA	2.36906	3.07247	0.788834	0.0262982	0.980227	1.38047	2.74908	3.37615	1.05144	NA	5.16603	8.41212	1.72768	1.0184	1.97278	2.60353	6.72289	10.383	2.0726	NA	0.00832651	0.000152905	0.0535409	0.942916	0.0964332	0.000498824	2.27586e-24	3.67471e-40	0.00148175	NA	0.156525	0.0189629	0.999088	0.961705	0.202027	0.00224679	1.2715e-22	8.8604e-38	0.0102907	#VALUE!	-	yes	-	-	-	yes
51177	PLEKHO1	pleckstrin homology domain containing O1	0.807056	0.548147	0.87656	0.0766452	1.56052	1.08278	1.23015	2.70239	1.75032	0.711743	1.74964	1.46221	1.83599	1.05456	2.9496	2.11811	2.34591	6.50881	3.36434	1.63778	0.00123061	0.00368145	9.13822e-05	0.804321	2.42858e-08	0.00102296	1.99641e-06	1.36255e-18	1.34638e-09	3.82234e-05	0.0164221	0.148091	0.0168266	0.999088	5.0712e-07	0.00620829	1.81204e-05	3.73226e-17	1.0946e-08	0.000977377	-	-	-	-	yes	yes	yes
5351	PLOD1	procollagen-lysine,2-oxoglutarate 5-dioxygenase 1	1.02094	0.109052	0.306921	0.258937	1.41931	1.08867	1.46447	0.642785	1.01744	0.565921	2.02925	1.07852	1.23706	1.1966	2.67457	2.12677	2.75962	1.56134	2.02432	1.48033	0.000650843	0.491454	0.0123217	0.373292	7.94607e-12	1.63551e-06	2.99869e-14	0.000115057	9.89063e-11	0.000280811	0.0112539	0.69262	0.104075	0.999088	2.26923e-09	5.39586e-05	1.63512e-12	0.000396074	9.52923e-10	0.00336542	yes	-	-	-	yes	yes	yes
81706	PPP1R14C	protein phosphatase 1 regulatory inhibitor subunit 14C	-1.91313	0.186952	-0.724836	0.963762	-1.38777	-1.31236	-0.64283	-1.39887	-1.5294	-0.626796	-3.76627	1.13836	-1.65271	1.95039	-2.61673	-2.48347	-1.56139	-2.63695	-2.88665	-1.54413	0.000604794	0.522322	0.0906073	0.222795	8.94796e-07	0.000458089	0.000786388	2.51209e-28	1.66883e-37	0.000522481	0.0107698	0.715089	0.304064	0.999088	8.47566e-06	0.00339814	0.00331197	2.09246e-26	3.32406e-35	0.00506137	yes	-	-	-	yes	yes	-
5551	PRF1	perforin 1	0.627383	0.0838891	0.0766468	-0.315656	1.32761	1.84106	1.91188	3.54385	3.18601	0.788854	1.54476	1.05987	1.05456	-1.24458	2.50987	3.58274	3.763	11.6629	9.10092	1.7277	0.0434011	0.215716	0.291806	0.394109	2.17004e-08	1.41697e-07	3.61287e-10	5.6123e-19	1.28671e-17	0.00120737	0.159693	0.454031	0.56665	0.999088	4.68462e-07	9.36487e-06	8.37047e-09	1.62217e-17	3.13134e-16	0.00891688	-	-	-	-	yes	yes	yes
145270	PRIMA1	proline rich membrane anchor 1	-0.00567346	-0.166854	-0.116931	-0.0709743	-1.2616	-1.9024	-0.535592	-1.41454	-1.55459	-1.46423	-1.00394	-1.12261	-1.08443	-1.05043	-2.39761	-3.73834	-1.44954	-2.66575	-2.9375	-2.75917	0.859295	0.038962	0.190999	0.807391	0.00711589	0.00870066	0.147215	9.05133e-08	5.30184e-10	9.92703e-05	0.931712	0.217745	0.457405	0.999088	0.0177177	0.0317691	0.252159	5.38001e-07	4.59802e-09	0.0017505	-	-	-	-	yes	yes	-
5730	PTGDS	prostaglandin D2 synthase	1.16122	-0.280209	0.48922	-0.244687	1.07588	1.21865	0.278038	1.95076	1.11365	0.706887	2.23646	-1.21437	1.40369	-1.18484	2.108	2.32729	1.21254	3.86579	2.16392	1.63228	0.0137917	0.32513	0.228562	0.487734	4.07581e-05	0.00117103	0.491446	2.27906e-06	0.00416646	0.0531914	0.0747651	0.559713	0.500068	0.999088	0.000207107	0.00685211	0.622028	1.06785e-05	0.0101597	0.137619	yes	-	-	-	yes	yes	-
11156	PTP4A3	protein tyrosine phosphatase 4A3	1.01988	-0.00863807	0.387177	-0.0970845	1.78982	1.60793	0.722224	1.33543	1.29406	0.277776	2.02776	-1.00601	1.30783	-1.06961	3.45771	3.04814	1.64972	2.52351	2.45217	1.21232	0.00124173	0.960996	0.0908732	0.753926	6.75492e-07	0.000631696	0.0240144	9.07729e-05	5.75524e-05	0.0642933	0.0165006	0.980332	0.304311	0.999088	6.77882e-06	0.00432467	0.0587118	0.000318845	0.000213708	0.157889	yes	-	-	-	yes	yes	-
11099	PTPN21	protein tyrosine phosphatase non-receptor type 21	-1.06529	-0.209943	-0.46008	-0.458881	-1.55926	-1.2032	-0.223697	-1.32378	-1.2303	-0.281837	-2.0926	-1.15664	-1.37562	-1.37448	-2.94702	-2.30249	-1.16772	-2.50321	-2.34617	-1.21574	0.000114554	0.0876311	0.202156	0.332755	2.25166e-08	0.000349048	0.240002	6.84051e-10	1.18873e-09	0.0639272	0.00396662	0.29826	0.471227	0.999088	4.81674e-07	0.0027501	0.367828	5.66436e-09	9.74214e-09	0.157332	yes	-	-	-	yes	yes	-
5800	PTPRO	protein tyrosine phosphatase receptor type O	0.280699	0.178558	0.0164094	0.0825764	1.06704	1.263	1.45341	1.12369	1.57547	0.877201	1.21478	1.13175	1.01144	1.05891	2.09513	2.39994	2.73855	2.17904	2.98033	1.83681	0.0111755	0.0651897	0.89428	0.796525	0.000139458	0.00198895	6.23728e-06	0.0037151	1.86475e-05	0.000138523	0.0655899	0.262138	0.957994	0.999088	0.000590929	0.0103017	4.9698e-05	0.00919399	7.60381e-05	0.00211551	-	-	-	-	yes	yes	yes
79037	PVRIG	PVR related immunoglobulin domain containing	0.573995	0.853286	1.23162	0.0509455	1.80837	2.11113	0.761708	2.29965	2.42807	0.524526	1.48864	1.80661	2.3483	1.03594	3.50247	4.32031	1.6955	4.92339	5.38173	1.43846	0.015572	0.00549859	0.00083131	0.859778	1.53716e-09	1.96636e-07	0.0189995	0.0243402	0.0123136	0.00222565	0.0811467	0.151019	0.0338225	0.999088	6.73646e-08	1.17418e-05	0.0484364	0.0488002	0.0264813	0.0135406	-	-	yes	-	yes	yes	-
5831	PYCR1	pyrroline-5-carboxylate reductase 1	0.254722	0.319866	0.49376	0.108076	1.3854	1.67512	1.78137	1.45842	1.24068	0.379864	1.19311	1.24821	1.40811	1.07779	2.61245	3.19346	3.43752	2.74808	2.3631	1.30122	0.0157206	0.0972947	0.173701	0.660783	7.85681e-10	6.11392e-08	7.37616e-17	1.47244e-11	1.06965e-09	0.000466126	0.0816072	0.312103	0.434099	0.999088	4.22241e-08	5.11715e-06	6.32037e-15	1.52443e-10	8.83742e-09	0.0046952	-	-	-	-	yes	yes	yes
116442	RAB39B	RAB39B, member RAS oncogene family	NA	0.103967	0.0431167	0.452515	1.31135	1.55092	1.56985	2.39861	2.09901	0.231402	NA	1.07472	1.03034	1.36842	2.48174	2.93005	2.96873	5.27296	4.28416	1.17398	NA	0.24789	0.685159	0.289954	3.65438e-07	1.79604e-05	4.66971e-06	1.90019e-07	9.20551e-07	0.0582976	NA	0.486295	0.85298	0.999088	4.16229e-06	0.000315381	3.85564e-05	1.07705e-06	4.75722e-06	0.14693	#VALUE!	-	-	-	yes	yes	yes
83937	RASSF4	Ras association domain family member 4	0.539084	0.467981	0.910166	0.674004	1.35869	1.50496	1.8435	2.64052	2.18815	0.420505	1.45305	1.38317	1.87926	1.5955	2.56452	2.83817	3.58879	6.23556	4.5572	1.3384	0.00372666	0.0217399	0.000324048	0.312398	6.56748e-08	1.0365e-05	5.37182e-09	4.27223e-16	8.5159e-13	6.49653e-05	0.0326421	0.185055	0.0243973	0.999088	1.07976e-06	0.000209163	9.44574e-08	8.31973e-15	1.10052e-11	0.0013485	-	-	-	-	yes	yes	yes
92241	RCSD1	RCSD domain containing 1	0.548453	0.524401	0.693588	-0.0665427	1.18242	1.09859	1.61964	2.58969	2.17232	0.778987	1.46252	1.43834	1.6173	-1.0472	2.26957	2.14146	3.07299	6.0197	4.50749	1.71593	0.00180158	0.0234411	0.00770449	0.931492	2.44833e-09	8.33738e-06	1.12042e-09	2.86529e-13	7.06618e-11	0.000412784	0.020633	0.189858	0.082945	0.999088	9.4644e-08	0.000178851	2.34432e-08	3.76391e-12	6.89866e-10	0.00433349	-	-	-	-	yes	yes	yes
266747	RGL4	ral guanine nucleotide dissociation stimulator like 4	0.308055	0.787432	1.02808	-0.319235	1.34986	1.45328	0.518055	3.65571	3.36161	0.485491	1.23804	1.726	2.03931	-1.24767	2.54888	2.73831	1.43202	12.6032	10.2788	1.40006	0.0256071	0.0209401	0.00401192	0.408915	2.17181e-06	0.000222838	0.0277099	5.1734e-20	2.15341e-19	0.00034791	0.112689	0.184642	0.0623581	0.999088	1.76774e-05	0.00197861	0.0660274	1.72368e-18	6.49035e-18	0.00387045	-	-	yes	-	yes	yes	-
9750	RIPOR2	RHO family interacting cell polarization regulator 2	NA	0.250895	0.322691	-0.0163514	1.291	1.18261	1.05162	2.48035	1.76559	0.558196	NA	1.18995	1.25066	-1.0114	2.44697	2.26987	2.07285	5.58035	3.40013	1.47243	NA	0.13315	0.072642	0.967749	2.31733e-06	0.00114649	0.000941972	8.04818e-13	5.84091e-08	0.0461591	NA	0.358548	0.267881	0.999088	1.86611e-05	0.00675131	0.00386178	1.00329e-11	3.6934e-07	0.124212	#VALUE!	-	-	-	yes	yes	yes
6036	RNASE2	ribonuclease A family member 2	0.670476	0.122171	0.117395	0.301844	3.57502	4.21998	4.046	6.85116	5.57533	0.722094	1.5916	1.08837	1.08477	1.23272	11.9176	18.6355	16.5184	115.452	47.6807	1.64957	0.00382032	0.225727	0.260397	0.484313	1.10808e-09	1.23186e-07	2.0914e-10	7.33316e-14	5.23682e-11	0.00037364	0.0331149	0.464696	0.534231	0.999088	5.39252e-08	8.49901e-06	5.18479e-09	1.03929e-12	5.21264e-10	0.00405723	-	-	-	-	yes	yes	yes
6039	RNASE6	ribonuclease A family member k6	1.18931	0.3246	0.37625	-0.582601	0.98301	0.967575	1.66764	2.50175	1.55701	1.14529	2.28044	1.25232	1.29796	-1.49755	1.97658	1.95555	3.17695	5.66372	2.94244	2.21191	0.000705246	0.0670214	0.185565	0.34714	5.45752e-08	4.0764e-05	1.6901e-14	3.59922e-14	4.93233e-07	1.01587e-06	0.0118619	0.26516	0.450291	0.999088	9.35797e-07	0.000563249	9.6291e-13	5.34054e-13	2.66465e-06	0.00014232	yes	-	-	-	-	-	yes
79589	RNF128	ring finger protein 128	-0.156736	0.0395276	-0.00933873	-0.529978	-1.68811	-1.92467	-1.45661	-1.48367	-1.64953	-0.859083	-1.11476	1.02778	-1.00649	-1.44391	-3.22233	-3.79651	-2.74463	-2.79659	-3.1373	-1.81389	0.0137631	0.250165	0.810632	0.379079	4.91688e-08	5.51307e-06	1.63445e-07	7.51665e-10	4.03745e-13	0.000461148	0.0746499	0.487871	0.917595	0.999088	8.6488e-07	0.000131374	1.99449e-06	6.19068e-09	5.46832e-12	0.0046629	-	-	-	-	yes	yes	yes
6097	RORC	RAR related orphan receptor C	-0.848712	-0.15351	-0.728229	-0.897764	-1.09304	-1.10077	-1.46643	-1.87392	-1.79215	-0.740724	-1.80089	-1.11227	-1.6566	-1.86318	-2.13324	-2.14469	-2.76338	-3.66527	-3.4633	-1.67101	5.45939e-08	0.556717	0.00841522	0.101651	2.13598e-05	0.00207533	1.66711e-08	8.19474e-26	1.75687e-26	0.000135793	6.93274e-05	0.740943	0.0866844	0.999088	0.000120633	0.0106221	2.56578e-07	5.28763e-24	1.13361e-24	0.00208729	-	-	-	-	yes	yes	yes
6238	RRBP1	ribosome binding protein 1	1.03348	-0.0774884	0.865088	0.119945	1.11287	1.38829	0.718277	1.25154	1.29572	0.576597	2.04696	-1.05518	1.82145	1.08669	2.16275	2.61768	1.64522	2.38096	2.45499	1.49133	0.00169983	0.674719	0.0499241	0.724273	3.42819e-06	6.02781e-05	4.04176e-06	5.73665e-12	3.98601e-14	6.78943e-05	0.0198281	0.819834	0.218513	0.999088	2.59202e-05	0.000748783	3.39983e-05	6.3596e-11	6.19013e-13	0.00138336	yes	-	-	-	yes	yes	-
64108	RTP4	receptor transporter protein 4	0.319825	0.472993	0.752515	0.225596	1.22183	0.843313	1.14687	2.43855	2.6505	1.17411	1.24818	1.38799	1.68473	1.16926	2.33243	1.79417	2.21433	5.42098	6.27885	2.25654	0.00809027	0.025242	0.00598762	0.594674	4.70985e-09	0.000431238	1.88731e-05	3.49315e-16	8.37687e-21	9.55205e-05	0.0527699	0.191999	0.0739866	0.999088	1.51201e-07	0.00324374	0.000131758	6.8243e-15	3.00902e-19	0.00171628	-	-	-	-	yes	-	yes
219285	SAMD9L	sterile alpha motif domain containing 9 like	NA	0.48254	0.772327	-0.789102	1.15161	1.29664	1.36174	2.1632	2.12755	0.983602	NA	1.3972	1.70802	-1.728	2.22162	2.45655	2.56995	4.47908	4.36974	1.9774	NA	0.0188498	0.00109817	0.204435	1.35735e-05	0.000549442	7.34792e-06	1.92759e-14	1.40179e-15	4.42321e-05	NA	0.179784	0.0376075	0.999088	8.21817e-05	0.00389146	5.75285e-05	2.96583e-13	2.63465e-14	0.00107612	#VALUE!	-	-	-	yes	yes	yes
8796	SCEL	sciellin	-2.32675	0.201809	-0.814029	0.0958586	-1.75612	-1.64184	-0.91996	-1.99019	-1.7067	-0.90032	-5.01672	1.15014	-1.75811	1.0687	-3.37788	-3.12063	-1.89206	-3.9729	-3.26414	-1.86648	0.000139876	0.727406	0.208143	0.846934	1.00935e-06	0.000555448	0.000833761	1.89523e-20	3.43472e-17	2.4516e-06	0.00444063	0.853145	0.47781	0.999088	9.37806e-06	0.0039164	0.00348498	6.67887e-19	7.91715e-16	0.000216529	yes	-	-	-	yes	yes	-
6403	SELP	selectin P	0.416082	0.167225	0.64325	-0.359104	0.951312	1.50477	1.29655	2.1845	1.48542	1.11111	1.3343	1.1229	1.56184	-1.28263	1.93363	2.8378	2.4564	4.5457	2.8	2.16012	0.00462518	0.450928	0.00488389	0.691898	5.06213e-06	3.94471e-06	5.34146e-08	7.79611e-10	8.64517e-06	0.000510247	0.0372028	0.660949	0.0673637	0.999088	3.59954e-05	0.000103947	7.32305e-07	6.40357e-09	3.76212e-05	0.00498317	-	-	-	-	-	yes	yes
6404	SELPLG	selectin P ligand	0.132573	0.269848	0.465152	0.245641	1.10399	1.3637	1.74435	2.99002	2.62289	0.622127	1.09625	1.20568	1.38046	1.18562	2.14949	2.57344	3.35044	7.94485	6.15982	1.53914	0.281855	0.034388	0.0101555	0.363022	5.03822e-08	1.80439e-06	4.56132e-11	1.36499e-23	1.02412e-20	0.000120241	0.512918	0.209291	0.0947096	0.999088	8.81874e-07	5.83058e-05	1.33098e-09	6.87183e-22	3.62298e-19	0.00194975	-	-	-	-	yes	yes	yes
5275	SERPINB13	serpin family B member 13	NA	1.54458	1.70362	1.08036	-0.0766775	1.15874	1.1353	2.50371	2.21165	0.604706	NA	2.91719	3.25716	2.11457	-1.05459	2.23263	2.19664	5.67142	4.63205	1.52067	NA	0.0068404	0.00135122	0.157476	0.786912	0.014346	0.00145844	2.52374e-30	7.76845e-27	0.00177506	NA	0.151372	0.0406118	0.999088	0.849921	0.0468684	0.00561358	2.54108e-28	5.27247e-25	0.0115609	#VALUE!	-	yes	-	-	yes	yes
8710	SERPINB7	serpin family B member 7	-2.88079	0.0314408	-0.88093	-0.128445	-1.67743	-2.15207	-0.367697	-1.56217	-1.46627	-0.902193	-7.36555	1.02203	-1.84156	-1.09311	-3.19857	-4.44464	-1.29029	-2.95298	-2.76307	-1.86891	2.48407e-05	0.89195	0.134456	0.780503	9.96593e-05	0.000742515	0.201845	2.71069e-11	3.30459e-11	8.44489e-06	0.00162287	0.944343	0.376927	0.999088	0.000443311	0.00485082	0.323206	2.73081e-10	3.38683e-10	0.000406515	yes	-	-	-	yes	yes	-
57713	SFMBT2	Scm like with four mbt domains 2	0.537642	0.123688	0.219675	-0.264826	1.22434	1.52357	1.00166	2.4824	1.48221	0.37827	1.4516	1.08952	1.16447	-1.20149	2.33649	2.87502	2.0023	5.58825	2.79377	1.29978	0.00423656	0.172033	0.0466772	0.602794	1.13025e-07	3.30084e-06	1.13685e-07	1.41091e-13	2.35977e-06	0.0222978	0.0350482	0.40759	0.210381	0.999088	1.64402e-06	9.16069e-05	1.43471e-06	1.9223e-12	1.13439e-05	0.0732762	-	-	-	-	yes	yes	yes
10326	SIRPB1	signal regulatory protein beta 1	NA	0.00392556	0.167524	-0.0558231	2.23654	3.33613	1.32132	2.81896	2.77224	0.631549	NA	1.00272	1.12313	-1.03945	4.71264	10.099	2.49895	7.05656	6.83168	1.54923	NA	0.944355	0.0585657	0.851518	6.31818e-07	1.16728e-06	0.0110151	3.95469e-08	1.01074e-08	0.00341663	NA	0.971709	0.23888	0.999088	6.44269e-06	4.29519e-05	0.0307218	2.48439e-07	7.13752e-08	0.0185328	#VALUE!	-	-	-	yes	yes	yes
6558	SLC12A2	solute carrier family 12 member 2	-0.965995	-0.527505	-1.4211	-0.131973	-0.389079	-1.45123	-0.819163	-1.02253	-1.62594	-1.07062	-1.95341	-1.44143	-2.67791	-1.09579	-1.30956	-2.73441	-1.76438	-2.03148	-3.08642	-2.10034	0.00408279	0.0659648	0.00254414	0.783013	0.208444	0.00513571	0.0418639	0.000530931	5.05857e-09	0.000196805	0.0345028	0.263409	0.0516624	0.999088	0.308243	0.0211625	0.092317	0.00158509	3.76822e-08	0.00268856	-	-	yes	-	-	yes	-
55315	SLC29A3	solute carrier family 29 member 3	0.486796	0.242599	0.23264	-0.284331	1.47332	1.00247	1.42428	1.41256	1.00645	0.52549	1.40133	1.18312	1.17498	-1.21785	2.7766	2.00343	2.6838	2.66208	2.00896	1.43942	0.0201843	0.0775767	0.104175	0.340857	2.17033e-09	0.000318996	8.17665e-07	2.73777e-07	9.55402e-05	0.00256774	0.0963594	0.282235	0.327754	0.999088	8.63441e-08	0.00256806	8.26585e-06	1.5075e-06	0.000340022	0.0150363	-	-	-	-	yes	yes	yes
57864	SLC46A2	solute carrier family 46 member 2	-1.25939	-0.0198243	-0.609306	1.42724	-2.20199	-1.57752	-0.399621	-1.19731	-1.40034	-0.995233	-2.39394	-1.01384	-1.52552	2.68932	-4.60114	-2.98457	-1.31916	-2.29311	-2.63965	-1.9934	6.29376e-06	0.9195	0.0848755	0.0285518	1.79948e-08	0.000641428	0.234017	0.000354521	9.36784e-06	0.000438093	0.000826666	0.959334	0.293263	0.999088	4.08775e-07	0.00437517	0.360668	0.00109555	4.04681e-05	0.00448785	yes	-	-	-	yes	yes	-
23657	SLC7A11	solute carrier family 7 member 11	0.112172	0.740496	0.67361	-0.172686	1.30208	3.08037	1.04081	1.26957	1.29153	0.173631	1.08085	1.67075	1.59506	-1.12716	2.46584	8.45833	2.05738	2.41089	2.44788	1.12789	0.244414	0.0189409	0.0199557	0.608725	0.000432453	2.51856e-06	0.00967483	3.98945e-06	6.55512e-07	0.373389	0.470622	0.179784	0.133837	0.999088	0.0015681	7.44341e-05	0.0275641	1.7857e-05	3.47678e-06	0.547331	-	-	-	-	yes	yes	yes
27293	SMPDL3B	sphingomyelin phosphodiesterase acid like 3B	0.477951	0.0078873	0.0597368	-0.0174326	1.33403	1.49875	1.18514	1.91469	1.35493	0.133313	1.39276	1.00548	1.04228	-1.01216	2.52107	2.82597	2.27385	3.77034	2.55784	1.09681	0.00138869	0.910787	0.486348	0.949792	3.35793e-07	3.21892e-05	0.000771828	2.88742e-09	7.09652e-06	0.0139726	0.0176457	0.95509	0.727399	0.999088	3.88665e-06	0.000477946	0.00325955	2.16232e-08	3.14495e-05	0.0517768	-	-	-	-	yes	yes	yes
124460	SNX20	sorting nexin 20	0.12264	0.293992	0.469429	-0.457121	1.07695	1.46311	1.89399	2.61252	2.72577	0.46554	1.08873	1.22603	1.38456	-1.3728	2.10958	2.75702	3.71662	6.1157	6.61515	1.38083	0.0120866	0.0510338	0.0033879	0.253879	7.2227e-07	5.07545e-06	1.27557e-09	2.5404e-21	1.12869e-25	4.59974e-06	0.0688275	0.239249	0.0574676	0.999088	7.13604e-06	0.00012458	2.61322e-08	9.78e-20	6.80367e-24	0.000288392	-	-	-	-	yes	yes	yes
57537	SORCS2	sortilin related VPS10 domain containing receptor 2	0.195355	0.469194	0.562341	0.276588	1.30699	1.26661	1.76645	1.25072	2.1525	0.468566	1.14501	1.38434	1.47666	1.21133	2.47424	2.40595	3.40216	2.3796	4.44598	1.38373	0.214507	0.0217431	0.010304	0.446599	7.06201e-08	5.94887e-05	5.03916e-10	0.00025697	3.29246e-11	0.00149079	0.435269	0.185055	0.0953876	0.999088	1.14461e-06	0.000741684	1.12524e-08	0.000819095	3.37629e-10	0.0103252	-	-	-	-	yes	yes	yes
55553	SOX6	SRY-box transcription factor 6	-0.105193	-0.495292	-0.343134	-0.537877	-2.13478	-1.76043	0.00237783	-2.08796	-1.99643	-1.02792	-1.07564	-1.40961	-1.26851	-1.45183	-4.3917	-3.38799	1.00165	-4.25145	-3.99012	-2.03909	0.000987107	0.0429296	0.36889	0.233011	2.41159e-11	1.31587e-06	0.993559	5.84373e-17	2.31612e-17	0.000165951	0.0144144	0.22562	0.633893	0.999088	4.56013e-09	4.6573e-05	0.996674	1.2673e-15	5.44141e-16	0.00240289	-	-	-	-	yes	yes	-
6676	SPAG4	sperm associated antigen 4	0.801183	0.454376	0.590657	0.0718772	3.43645	3.57937	1.93802	4.79997	2.94714	0.738782	1.74253	1.37019	1.50593	1.05108	10.8261	11.9536	3.83179	27.857	7.71216	1.66877	0.00590891	0.0393594	0.0166641	0.819439	7.37005e-13	1.46951e-09	3.2465e-06	4.75921e-17	7.99801e-09	0.00126704	0.043132	0.218779	0.122117	0.999088	6.2713e-10	3.57267e-07	2.79959e-05	1.04823e-15	5.73859e-08	0.00922702	-	-	-	-	yes	yes	yes
6702	SPRR2C	small proline rich protein 2C (pseudogene)	1.19764	2.54697	4.84443	0.544162	2.46023	3.74968	6.8415	NA	NA	2.25579	2.29364	5.84406	28.7289	1.45817	5.50304	13.4514	114.682	NA	NA	4.77594	0.133306	0.0210143	4.91977e-06	0.130257	0.00156396	0.00184518	9.25854e-09	NA	NA	1.13072e-05	0.325802	0.184722	0.00764343	0.999088	0.00477847	0.00973201	1.51684e-07	NA	NA	0.000481539	-	-	yes	-	yes	yes	yes
6706	SPRR2G	small proline rich protein 2G	0.0942114	1.91294	3.46281	0.487186	-0.0732236	0.807958	2.68422	2.10719	3.97549	1.58136	1.06748	3.76576	11.0258	1.40171	-1.05206	1.75073	6.42733	4.30851	15.7305	2.99252	0.928485	0.0217549	4.85087e-05	0.534909	0.697875	0.0106756	3.04601e-12	3.96925e-05	1.98233e-16	0.000222825	0.966673	0.185055	0.0137931	0.999088	0.779281	0.037198	1.10011e-10	0.000148898	4.16584e-15	0.00289231	-	-	yes	-	-	-	yes
6480	ST6GAL1	ST6 beta-galactoside alpha-2,6-sialyltransferase 1	1.01088	-0.183065	0.180227	-0.167681	1.34191	1.49881	2.01325	1.24781	0.827464	0.871472	2.01514	-1.13529	1.13306	-1.12325	2.53487	2.82609	4.03691	2.37481	1.77456	1.82953	0.00237188	0.256257	0.449146	0.72593	1.00299e-08	1.94726e-06	1.36619e-14	0.000117823	0.00673038	0.00445211	0.0244877	0.495122	0.699797	0.999088	2.63918e-07	6.12743e-05	7.973e-13	0.000404477	0.0155846	0.0223309	yes	-	-	-	yes	yes	yes
6819	SULT1C2	sulfotransferase family 1C member 2	NA	0.00103364	-0.0957222	-0.457922	1.19178	2.713	2.63308	1.34371	1.16925	0.076384	NA	1.00072	-1.0686	-1.37356	2.28435	6.55684	6.20351	2.53803	2.24895	1.05437	NA	0.9812	0.472053	0.586924	0.0382174	0.00386858	0.000135455	0.0063221	0.0116238	0.170112	NA	0.990907	0.717194	0.999088	0.0755896	0.0169464	0.000726858	0.0148263	0.025196	0.317995	#VALUE!	-	-	-	yes	yes	yes
56241	SUSD2	sushi domain containing 2	-1.04671	-0.530146	-0.636409	0.038373	-1.37652	-0.778263	-0.415618	-3.55269	-2.97348	-1.00022	-2.06581	-1.44408	-1.55446	1.02695	-2.59642	-1.71506	-1.33387	-11.7345	-7.85431	-2.0003	0.00199191	0.00605565	0.0098785	0.905643	1.27933e-10	0.000435238	0.0831016	7.05562e-31	1.15005e-24	0.000351181	0.0218971	0.151372	0.0934725	0.999088	1.23238e-08	0.0032642	0.16043	7.5171e-29	6.25363e-23	0.0038983	yes	-	-	-	yes	-	-
84144	SYDE2	synapse defective Rho GTPase homolog 2	0.0185168	-0.245136	-0.280171	0.821401	-1.42336	-0.998119	-1.14647	-1.68754	-1.721	-1.08326	1.01292	-1.1852	-1.21434	1.76712	-2.68209	-1.99739	-2.21371	-3.22107	-3.29664	-2.11882	0.819105	0.0018653	0.000383803	0.269374	1.54496e-07	0.00246694	0.000258537	1.35919e-10	5.70032e-12	2.19816e-05	0.909431	0.144235	0.0260424	0.999088	2.11045e-06	0.012067	0.00126762	1.23978e-09	6.52865e-11	0.000708783	-	-	-	-	yes	-	yes
117289	TAGAP	T cell activation RhoGTPase activating protein	0.476087	0.32883	0.318232	-0.448881	1.52577	2.68351	1.80019	4.20374	3.3037	0.9831	1.39097	1.25599	1.2468	-1.36498	2.87941	6.42416	3.48266	18.4269	9.87442	1.97671	0.0153395	0.0370472	0.0531805	0.242797	5.79002e-06	9.74171e-07	1.36803e-10	1.51257e-20	7.07403e-15	0.00122584	0.0802853	0.214286	0.22578	0.999088	4.02737e-05	3.7186e-05	3.50413e-09	5.36129e-19	1.20252e-13	0.00900768	-	-	-	-	yes	yes	yes
30009	TBX21	T-box transcription factor 21	-0.180502	0.211298	0.662134	-0.0384179	1.31899	1.80786	2.32935	3.81914	3.15894	0.25212	-1.13328	1.15773	1.58242	-1.02699	2.49492	3.50122	5.0258	14.1148	8.93173	1.19096	0.0119875	0.151621	0.00140486	0.913754	4.93474e-06	2.60831e-05	7.33124e-12	1.17886e-11	8.98542e-10	0.0278756	0.068601	0.383572	0.0411392	0.999088	3.52319e-05	0.000411645	2.47349e-10	1.2401e-10	7.54619e-09	0.0861634	-	-	-	-	yes	yes	yes
7021	TFAP2B	transcription factor AP-2 beta	-0.310633	-0.14135	-0.801903	-0.127578	-1.51838	-1.42453	-0.361263	-1.28142	-1.59073	-1.04254	-1.24025	-1.10294	-1.7434	-1.09246	-2.86469	-2.68426	-1.28455	-2.43079	-3.01202	-2.05985	0.0143393	0.604562	0.0754624	0.883241	8.71594e-06	0.00212189	0.404866	4.2013e-06	1.37736e-09	1.368e-05	0.07665	0.773214	0.273099	0.999088	5.7032e-05	0.0107794	0.541083	1.87412e-05	1.11731e-08	0.000537517	-	-	-	-	yes	yes	-
497189	TIFAB	TIFA inhibitor	0.0618199	0.678625	0.804296	NA	0.873715	1.57122	1.7128	2.86539	2.89035	1.35466	1.04378	1.60061	1.74629	NA	1.83238	2.97156	3.27797	7.28735	7.41449	2.55737	0.17563	0.0183713	0.005292	NA	0.000591727	0.000127653	1.56709e-08	1.11442e-11	3.99337e-13	3.28747e-07	0.385944	0.179086	0.0694189	NA	0.0020583	0.00130412	2.42742e-07	1.17502e-10	5.42063e-12	0.000101243	-	-	-	#VALUE!	-	yes	yes
79850	TLCD3A	TLC domain containing 3A	-1.47459	0.308511	-0.34147	0.439103	-1.14858	-1.04077	-0.0239392	-1.24078	-1.14024	-0.275275	-2.77905	1.23843	-1.26705	1.35576	-2.21696	-2.05733	-1.01673	-2.36327	-2.20417	-1.21022	0.000283253	0.309736	0.291587	0.480963	1.23443e-07	0.000189589	0.908391	1.06148e-14	4.87504e-14	0.080557	0.00672909	0.546838	0.566498	0.999088	1.7646e-06	0.00175274	0.942299	1.71448e-13	7.42602e-13	0.18692	yes	-	-	-	yes	yes	-
147184	TMEM99	transmembrane protein 99 (putative)	-0.28206	0.105939	-0.146553	-0.889671	-1.05201	-1.08157	-0.0708259	-1.31333	-1.31641	-1.198	-1.21593	1.07619	-1.10692	-1.85275	-2.07342	-2.11634	-1.05032	-2.48515	-2.49045	-2.29421	0.0494541	0.0263454	0.147941	0.123897	4.30767e-07	0.000112248	0.753194	1.64779e-05	4.65357e-06	5.7561e-06	0.173873	0.193718	0.398142	0.999088	4.73472e-06	0.00118406	0.83581	6.61028e-05	2.12289e-05	0.000330578	-	-	-	-	yes	yes	-
57413	TMIGD3	transmembrane and immunoglobulin domain containing 3	NA	NA	NA	NA	2.1383	1.35867	2.34267	3.29732	1.61467	0.955135	NA	NA	NA	NA	4.40244	2.56449	5.07241	9.83091	3.06242	1.93876	NA	NA	NA	NA	3.66743e-10	0.000233586	1.63333e-09	3.88751e-11	0.000380425	0.000300414	NA	NA	NA	NA	2.47183e-08	0.00205174	3.22381e-08	3.81976e-10	0.00118177	0.0035133	#VALUE!	#VALUE!	#VALUE!	#VALUE!	yes	yes	yes
79626	TNFAIP8L2	TNF alpha induced protein 8 like 2	0.306463	0.291376	0.603534	-0.442505	1.19834	0.949501	1.94186	2.15915	1.61098	1.28275	1.23667	1.22381	1.51943	-1.35896	2.29476	1.9312	3.842	4.46652	3.05459	2.43303	0.0368692	0.128913	0.0338684	0.666794	6.23602e-07	0.00187884	8.4822e-11	4.77034e-11	1.67046e-07	1.36063e-08	0.143178	0.353641	0.177059	0.999088	6.37079e-06	0.00986366	2.29807e-09	4.61788e-10	9.84913e-07	2.74989e-05	-	-	-	-	yes	-	yes
7133	TNFRSF1B	TNF receptor superfamily member 1B	1.70323	0.159481	0.233022	0.445717	1.26027	1.3894	0.531311	3.201	2.52813	0.990733	3.25628	1.11689	1.17529	1.36199	2.3954	2.6197	1.44524	9.19595	5.76823	1.98719	7.92056e-06	0.241917	0.0481343	0.45375	2.61442e-09	7.57066e-07	0.0478315	2.81583e-25	2.82562e-18	2.45e-05	0.00094111	0.480865	0.214138	0.999088	9.79662e-08	3.17651e-05	0.102802	1.72e-23	7.52608e-17	0.000761989	yes	-	-	-	yes	yes	-
944	TNFSF8	TNF superfamily member 8	NA	0.0908258	0.157943	-0.854149	1.29331	1.25282	1.31718	3.51063	2.71097	0.439248	NA	1.06498	1.1157	-1.80769	2.4509	2.38307	2.49179	11.3974	6.54764	1.3559	NA	0.154021	0.0120007	0.134721	9.04687e-09	1.29141e-05	2.29607e-10	1.16223e-12	1.14695e-09	0.000214498	NA	0.386755	0.102665	0.999088	2.4374e-07	0.000248102	5.65325e-09	1.41232e-11	9.43773e-09	0.00283494	#VALUE!	-	-	-	yes	yes	yes
54863	TOR4A	torsin family 4 member A	0.186683	0.251796	0.260201	0.0207475	1.07523	1.13174	1.64498	1.88419	2.22332	0.490201	1.13814	1.19069	1.19765	1.01448	2.10706	2.19123	3.12744	3.69145	4.66966	1.40464	0.0553571	0.120978	0.163947	0.959593	1.17555e-05	0.000941113	2.50068e-14	6.13154e-11	3.66691e-16	0.00226963	0.186782	0.34334	0.420006	0.999088	7.28592e-05	0.00583822	1.3881e-12	5.83388e-10	7.38419e-15	0.0137349	-	-	-	-	yes	yes	yes
11076	TPPP	tubulin polymerization promoting protein	-0.116408	-0.830796	-1.52337	-1.15496	-2.07484	-2.08216	0.272748	-3.27819	-2.98632	-0.364555	-1.08403	-1.77867	-2.87463	-2.22678	-4.21297	-4.2344	1.20811	-9.70141	-7.92449	-1.28748	0.00122308	0.00724615	0.0106454	0.320689	4.95074e-09	5.00785e-06	0.520604	2.6434e-17	3.01635e-16	0.104069	0.0163598	0.153833	0.0972378	0.999088	1.57483e-07	0.000123217	0.648218	6.07783e-16	6.1553e-15	0.22434	-	-	yes	-	yes	yes	-
80342	TRAF3IP3	TRAF3 interacting protein 3	0.524402	0.484198	1.01179	-0.0966795	0.76387	1.10448	1.70222	3.53411	2.70315	0.297834	1.43834	1.39881	2.01641	-1.06931	1.69804	2.15022	3.25402	11.5844	6.51224	1.2293	0.00552686	0.0400501	0.000966243	0.878576	3.01205e-06	8.18443e-06	1.72381e-09	8.12502e-18	2.16259e-12	0.00970175	0.0413914	0.220313	0.0356301	0.999088	2.32372e-05	0.000176311	3.38692e-08	1.98786e-16	2.62447e-11	0.0399274	-	-	yes	-	-	yes	yes
57348	TTYH1	tweety family member 1	-0.195227	-0.799762	-1.17646	0.0375541	-0.566041	-1.06711	-1.07258	-1.26988	-2.32072	-0.438132	-1.1449	-1.74081	-2.26022	1.02637	-1.48046	-2.09523	-2.1032	-2.41142	-4.9958	-1.35485	0.0142706	0.0157019	0.00232801	0.89633	0.00815775	0.00190024	0.0026236	5.69861e-07	1.96163e-22	0.00127735	0.0763809	0.174855	0.0493941	0.999088	0.0199494	0.00995557	0.00922813	2.97005e-06	8.34035e-21	0.00927144	-	-	yes	-	-	yes	yes
80727	TTYH3	tweety family member 3	1.36448	0.347312	0.429068	0.0238238	1.67177	1.8406	0.766856	1.60842	2.27209	0.464405	2.57484	1.27219	1.34636	1.01665	3.18604	3.5816	1.70156	3.04917	4.83021	1.37975	0.000149094	0.0147453	0.0335446	0.956994	4.59218e-10	1.73227e-07	4.86905e-05	1.75988e-11	8.70148e-24	0.00538825	0.00462506	0.17334	0.176342	0.999088	2.92154e-08	1.06556e-05	0.000299622	1.80469e-10	4.29797e-22	0.0257235	yes	-	-	-	yes	yes	-
81567	TXNDC5	thioredoxin domain containing 5	1.85696	0.564479	1.17707	0.0378718	NA	NA	1.53649	2.50898	2.19677	NA	3.62243	1.47885	2.26117	1.0266	NA	NA	2.90087	5.69217	4.58452	NA	0.000124622	0.0153576	0.00217211	0.950679	NA	NA	1.50081e-07	2.60874e-29	1.60425e-25	NA	0.00417006	0.174176	0.0483066	0.999088	NA	NA	1.84971e-06	2.40227e-27	9.54474e-24	NA	yes	-	yes	-	#VALUE!	#VALUE!	yes
10911	UTS2	urotensin 2	0.159662	0.0585868	0.14964	0.426705	1.4749	4.31684	2.79248	2.80921	3.05179	0.224604	1.11703	1.04145	1.10929	1.34416	2.77964	19.9295	6.92818	7.00898	8.29241	1.16846	0.0283212	0.231339	0.00539626	0.325754	2.28719e-08	1.61532e-13	5.83616e-08	0.00269406	0.000581996	0.0321786	0.120257	0.469851	0.0702673	0.999088	4.86045e-07	6.59762e-10	7.92579e-07	0.00688187	0.00173557	0.0953019	-	-	-	-	yes	yes	yes
7412	VCAM1	vascular cell adhesion molecule 1	0.854262	-0.233578	0.0149827	-0.501416	1.47887	1.28527	0.520749	2.59017	1.84942	1.12783	1.80783	-1.17575	1.01044	-1.4156	2.78731	2.43728	1.4347	6.02169	3.60356	2.1853	0.00136067	0.0251024	0.931853	0.253255	3.36126e-12	1.21017e-07	0.0871252	2.60407e-10	1.55715e-06	0.000488241	0.0174203	0.191999	0.972133	0.999088	1.59636e-09	8.40619e-06	0.16656	2.28323e-09	7.73302e-06	0.00484047	-	-	-	-	yes	yes	-
7453	WARS1	tryptophanyl-tRNA synthetase 1	1.48733	0.374541	0.3856	0.376546	1.34385	1.14374	0.55436	2.10788	1.95664	0.416432	2.8037	1.29643	1.3064	1.29823	2.53828	2.20953	1.46852	4.31057	3.88157	1.33462	0.000265567	0.055352	0.0714337	0.587264	1.2061e-07	0.000362	0.0726792	1.44058e-13	3.34993e-13	0.000469524	0.00649138	0.245958	0.265988	0.999088	1.73569e-06	0.00283004	0.144389	1.95835e-12	4.59709e-12	0.0047124	yes	-	-	-	yes	yes	-
7456	WIPF1	WAS/WASL interacting protein family member 1	0.636294	0.417117	0.799116	0.137752	1.20331	1.1665	1.05817	2.74641	2.00613	0.785859	1.55433	1.33526	1.74003	1.10019	2.30267	2.24467	2.08229	6.71047	4.01702	1.72412	0.00180906	0.0139864	0.000234036	0.794039	6.7199e-08	5.71562e-05	2.71817e-08	2.71476e-18	1.25155e-11	0.000888042	0.0206658	0.172485	0.021826	0.999088	1.10139e-06	0.000720077	3.99276e-07	7.12722e-17	1.37252e-10	0.00722744	-	-	-	-	yes	yes	yes
64137	ABCG4	ATP binding cassette subfamily G member 4	0.327533	0.849152	1.35766	-0.0216131	0.101246	0.14952	1.61616	4.09029	6.0205	0.177963	1.25487	1.80144	2.56269	-1.01509	1.0727	1.1092	3.06558	17.0333	64.9158	1.13129	0.0492385	0.00978257	0.000236561	0.960537	0.365307	0.389111	0.000272932	3.08629e-20	1.02394e-43	0.0115963	0.173414	0.161395	0.0218814	0.999088	0.478966	0.551643	0.00133305	1.04734e-18	3.41157e-41	0.04545	-	-	yes	-	-	-	yes
170692	ADAMTS18	ADAM metallopeptidase with thrombospondin type 1 motif 18	0.0406947	0.175132	0.382876	0.181299	1.56671	1.03117	0.265542	3.52283	2.14223	0.419717	1.02861	1.12907	1.30394	1.1339	2.96228	2.04367	1.20209	11.4942	4.41444	1.33767	0.0871866	0.157598	0.01256	0.661128	1.15576e-08	0.00111256	0.496097	2.36028e-08	0.000159402	0.000913269	0.248173	0.391066	0.104992	0.999088	2.95036e-07	0.00661445	0.626226	1.53105e-07	0.000539633	0.00737074	-	-	-	-	yes	yes	-
222487	ADGRG3	adhesion G protein-coupled receptor G3	0.0597696	-0.040064	0.1529	-0.21105	1.17125	1.56178	-0.149635	5.30284	3.55176	0.0195069	1.0423	-1.02816	1.1118	-1.15753	2.25206	2.95218	-1.10929	39.4743	11.727	1.01361	0.25283	0.742682	0.415679	0.58239	6.27826e-06	4.5559e-05	0.793266	1.15636e-30	2.34141e-17	0.792734	0.479502	0.862444	0.674122	0.999088	4.30106e-05	0.000611305	0.865537	1.19719e-28	5.49378e-16	0.88123	-	-	-	-	yes	yes	-
124	ADH1A	alcohol dehydrogenase 1A (class I), alpha polypeptide	-2.17043	-1.66927	-1.36572	-0.758648	-0.0771118	-0.148533	-1.39878	-0.833374	-2.04874	-0.239624	-4.50159	-3.18054	-2.57705	-1.6919	-1.0549	-1.10844	-2.63679	-1.78185	-4.13745	-1.18068	0.000969713	0.015783	0.00477071	0.193211	0.559796	0.470678	0.0163845	0.356255	0.0141438	0.00957982	0.0142715	0.174969	0.0668194	0.999088	0.662158	0.627018	0.0427388	0.475309	0.0299492	0.0395698	yes	-	yes	-	-	-	yes
153	ADRB1	adrenoceptor beta 1	NA	-0.713884	-1.00428	-0.0353855	-0.426927	-0.674223	-2.28763	-1.14802	-1.91093	-0.347344	NA	-1.64021	-2.00594	-1.02483	-1.34437	-1.59574	-4.88254	-2.2161	-3.76052	-1.27222	NA	0.0137961	0.000113795	0.932045	0.00373022	0.0032905	5.21816e-18	0.0452538	0.000368193	0.000475913	NA	0.171884	0.0172699	0.999088	0.0101342	0.0149185	5.55053e-16	0.0840199	0.00114786	0.00475772	#VALUE!	-	yes	-	-	-	yes
162282	ANKFN1	ankyrin repeat and fibronectin type III domain containing 1	-0.503135	-0.177967	-0.725961	-0.2814	-1.28725	-0.87193	-1.01683	-4.73392	-4.18008	-0.927899	-1.41729	-1.13129	-1.654	-1.21537	-2.44063	-1.83011	-2.02347	-26.6104	-18.1271	-1.9025	4.99319e-07	0.0291028	0.00975146	0.556089	2.02562e-06	0.0106683	0.0104192	3.38737e-33	5.14703e-29	5.75176e-07	0.000195258	0.197286	0.09293	0.999088	1.66602e-05	0.0371853	0.0293404	4.88769e-31	4.42814e-27	0.000115684	-	-	-	-	yes	-	yes
54829	ASPN	asporin	-0.0228989	0.24637	0.738318	0.849595	1.94358	1.9957	2.70742	-0.349258	-0.14201	1.3871	-1.016	1.18622	1.66823	1.802	3.8466	3.98809	6.53154	-1.27391	-1.10344	2.61552	0.545084	0.512929	0.0873883	0.382415	1.2929e-10	1.77033e-07	2.43461e-10	0.105592	0.485623	5.45074e-07	0.743737	0.707615	0.297983	0.999088	1.2396e-08	1.08245e-05	5.93856e-09	0.17354	0.605459	0.000113242	-	-	-	-	yes	yes	yes
525	ATP6V1B1	ATPase H+ transporting V1 subunit B1	-1.60158	-0.128548	-0.53206	-0.452475	-0.565229	-1.65131	-0.979802	-1.28507	-4.14093	-0.642173	-3.03475	-1.09319	-1.44599	-1.36839	-1.47962	-3.14119	-1.97219	-2.43694	-17.6418	-1.56068	0.000837875	0.121499	0.00501087	0.155088	0.0106133	2.9555e-05	0.0572982	0.0115314	4.70184e-18	0.00676558	0.0131866	0.344133	0.0680993	0.999088	0.0250688	0.000450531	0.118955	0.0253038	1.21354e-16	0.0304533	yes	-	-	-	-	yes	-
158835	AWAT2	acyl-CoA wax alcohol acyltransferase 2	NA	-1.06408	-3.33318	NA	NA	NA	-5.49721	-4.90291	-5.5821	NA	NA	-2.09084	-10.0783	NA	NA	NA	-45.1674	-29.9173	-47.9049	NA	NA	0.020007	0.000298516	NA	NA	NA	5.79084e-10	1.49727e-05	1.7176e-07	NA	NA	0.181744	0.0236644	NA	NA	NA	1.27724e-08	6.04483e-05	1.01076e-06	NA	#VALUE!	-	yes	#VALUE!	#VALUE!	#VALUE!	yes
53630	BCO1	beta-carotene oxygenase 1	-0.358567	0.106273	-0.115889	0.0638818	-1.66775	-1.62309	0.0332161	-1.79449	-2.10508	-0.562707	-1.28215	1.07644	-1.08364	1.04527	-3.17719	-3.08034	1.02329	-3.46894	-4.30222	-1.47704	5.06427e-05	0.0849531	0.155896	0.861214	2.93204e-08	2.95346e-05	0.930692	7.55282e-09	8.69311e-13	0.00011455	0.00242144	0.294362	0.408542	0.999088	5.83038e-07	0.000450531	0.957583	5.29073e-08	1.12026e-11	0.00189339	-	-	-	-	yes	yes	-
114902	C1QTNF5	C1q and TNF related 5	1.36062	0.0805624	1.28739	0.285884	NA	NA	NA	2.93878	1.68286	NA	2.56796	1.05743	2.44087	1.21916	NA	NA	NA	7.6676	3.21064	NA	0.000282315	0.606147	8.19007e-05	0.422293	NA	NA	NA	3.28459e-13	8.42895e-06	NA	0.00672909	0.774237	0.0159125	0.999088	NA	NA	NA	4.28705e-12	3.67588e-05	NA	yes	-	yes	-	#VALUE!	#VALUE!	#VALUE!
401097	C3orf80	chromosome 3 open reading frame 80	0.0396106	0.0848286	0.00587248	-0.420177	3.03439	1.41147	-1.65812	2.88669	0.411317	0.232439	1.02784	1.06056	1.00408	-1.33809	8.19296	2.66008	-3.15606	7.39574	1.3299	1.17482	0.227911	0.114493	0.923247	0.230514	8.24036e-08	0.0276417	0.00345999	1.54782e-05	0.474062	0.458757	0.450896	0.334836	0.968819	0.999088	1.28717e-06	0.0783156	0.0116901	6.22831e-05	0.594362	0.628741	-	-	-	-	yes	yes	yes
6354	CCL7	C-C motif chemokine ligand 7	0.152899	-0.61015	0.114579	0.28723	2.20293	2.91615	-0.379686	4.56983	6.17244	0.456182	1.1118	-1.52642	1.08266	1.2203	4.60415	7.54827	-1.30106	23.7496	72.1256	1.37191	0.388341	0.232357	0.165785	0.516753	5.24444e-05	0.000316424	0.574504	1.1547e-14	1.75672e-22	0.000236302	0.61652	0.470738	0.422328	0.999088	0.000257209	0.00255314	0.694195	1.84964e-13	7.52145e-21	0.00298895	-	-	-	-	yes	yes	-
124599	CD300LB	CD300 molecule like family member b	0.0436328	-0.0822121	0.0623863	-0.0858172	0.787597	1.19409	1.81019	4.45612	2.7343	0.13381	1.03071	-1.05864	1.04419	-1.06129	1.7262	2.288	3.50687	21.9495	6.65437	1.09719	0.20208	0.199513	0.63636	0.780897	4.96218e-05	6.65797e-05	8.61621e-07	1.59791e-11	3.43917e-07	0.0391321	0.420337	0.437905	0.824444	0.999088	0.000245211	0.000805981	8.65348e-06	1.64596e-10	1.91094e-06	0.1103	-	-	-	-	-	yes	yes
924	CD7	CD7 molecule	1.24984	-0.0212715	0.255932	0.362378	0.642875	0.849041	1.68739	3.54112	2.83423	0.0636823	2.37815	-1.01485	1.19411	1.28554	1.56144	1.8013	3.22074	11.6408	7.13164	1.04513	0.000227951	0.845533	0.00407168	0.246419	5.02459e-05	0.000312401	7.56359e-06	1.85382e-23	7.9032e-18	0.270251	0.0059579	0.91949	0.0628559	0.999088	0.000247975	0.0025337	5.90885e-05	9.18144e-22	1.98664e-16	0.43905	yes	-	-	-	-	-	yes
971	CD72	CD72 molecule	0.564452	-0.337506	0.154911	-0.577561	1.88046	2.07276	1.52098	0.693521	1.02289	0.098319	1.47883	-1.26357	1.11335	-1.49232	3.68193	4.2069	2.86987	1.61723	2.03199	1.07053	0.00632581	0.104313	0.630054	0.187969	3.00031e-09	8.53458e-07	6.79153e-06	0.0228922	0.000389671	0.349872	0.0451846	0.321712	0.820545	0.999088	1.08639e-07	3.4582e-05	5.36784e-05	0.0462259	0.00120783	0.524175	-	-	-	-	yes	yes	yes
115004	CGAS	cyclic GMP-AMP synthase	0.473072	0.632685	1.16195	0.323565	1.39169	0.869576	0.946641	2.53765	2.60581	0.210848	1.38806	1.55045	2.23759	1.25142	2.62386	1.82713	1.92738	5.80641	6.08734	1.15737	0.00205861	0.00047696	1.62367e-05	0.746447	1.66371e-08	0.00210253	0.000524649	1.01565e-30	7.34216e-36	0.00642481	0.0224228	0.144235	0.009848	0.999088	3.86973e-07	0.0107157	0.00234235	1.05748e-28	1.28138e-33	0.0293261	-	-	yes	-	yes	-	-
79094	CHAC1	ChaC glutathione specific gamma-glutamylcyclotransferase 1	0.0702403	0.333795	0.264701	0.146174	1.8101	1.30825	1.45627	6.64549	4.21574	0.448661	1.04989	1.26032	1.20139	1.10663	3.50667	2.47641	2.74398	100.113	18.5808	1.36477	0.157665	0.116483	0.539604	0.621919	0.000592905	0.0753108	0.00316894	3.61028e-31	1.00447e-15	0.0194471	0.360909	0.337211	0.76439	0.999088	0.00206134	0.167739	0.0108205	4.10922e-29	1.92139e-14	0.0664619	-	-	-	-	yes	-	yes
1128	CHRM1	cholinergic receptor muscarinic 1	NA	-0.155738	-0.690105	-0.0538644	-0.905359	-1.34548	-1.23777	-3.80352	-4.09947	-0.19875	NA	-1.11399	-1.6134	-1.03804	-1.87301	-2.54114	-2.35833	-13.9628	-17.142	-1.1477	NA	0.187898	0.000224269	0.883246	2.90062e-06	5.42253e-06	0.0194796	9.52326e-20	5.0921e-25	0.0132222	NA	0.423402	0.0215463	0.999088	2.24892e-05	0.000129823	0.0493573	3.04562e-18	2.87116e-23	0.0498783	#VALUE!	-	-	-	-	yes	yes
9071	CLDN10	claudin 10	-0.629834	-0.139344	-0.557083	-0.267383	-0.456257	-2.7829	-0.227193	-2.08187	-5.26193	-1.50407	-1.54739	-1.1014	-1.47129	-1.20362	-1.37198	-6.88233	-1.17056	-4.23354	-38.3707	-2.83641	0.0109308	0.354767	0.0163603	0.649082	0.549635	0.0262092	0.749955	0.0180367	2.20713e-10	0.00462975	0.0646366	0.585414	0.120836	0.999088	0.653241	0.0750905	0.833227	0.0375551	2.02633e-09	0.023006	-	-	-	-	-	yes	-
160364	CLEC12A	C-type lectin domain family 12 member A	0.12517	0.0604897	0.0826877	0.317173	1.27333	0.609423	1.86891	2.54134	1.72493	0.937553	1.09064	1.04282	1.05899	1.24589	2.41719	1.52565	3.65257	5.82128	3.30564	1.91528	0.0746637	0.439578	0.359535	0.317719	1.90633e-05	0.108046	1.28669e-06	1.28165e-07	0.000114787	0.00011093	0.225236	0.652525	0.625925	0.999088	0.000109665	0.219182	1.22936e-05	7.44415e-07	0.000400279	0.00186049	-	-	-	-	yes	-	yes
7123	CLEC3B	C-type lectin domain family 3 member B	-2.47277	-1.71266	-1.95555	-0.551977	-0.675895	-1.82712	0.117004	-0.898382	-2.69507	-1.2553	-5.55107	-3.27764	-3.87863	-1.46609	-1.59759	-3.54827	1.08448	-1.86397	-6.47586	-2.38716	6.76525e-06	0.0102151	0.0150078	0.159723	0.0442315	0.00122482	0.821593	0.019438	9.96752e-14	0.00349598	0.000869977	0.163019	0.115683	0.999088	0.0855394	0.00711414	0.884973	0.0401128	1.4531e-12	0.018833	yes	-	-	-	-	yes	-
22866	CNKSR2	connector enhancer of kinase suppressor of Ras 2	0.0163091	-0.070519	-0.0230458	-0.328236	-0.675915	-1.01156	-1.5	-1.35065	-2.22868	-0.360141	1.01137	-1.05009	-1.0161	-1.25548	-1.59761	-2.01609	-2.82842	-2.55028	-4.68704	-1.28355	0.647844	0.0915806	0.578851	0.334325	2.45161e-09	4.75785e-09	7.35277e-05	0.000906729	5.13316e-09	0.000486066	0.812073	0.304489	0.790523	0.999088	9.4644e-08	8.44911e-07	0.000427947	0.00257969	3.81758e-08	0.00483306	-	-	-	-	-	yes	yes
1303	COL12A1	collagen type XII alpha 1 chain	0.401537	0.510692	0.964299	0.753119	2.02592	2.45501	0.924093	2.20468	1.83987	0.15303	1.32091	1.42473	1.95112	1.68543	4.07251	5.48315	1.89749	4.60973	3.57977	1.1119	0.222689	0.152934	0.0232314	0.255763	1.75074e-07	6.98024e-06	0.0109081	2.38913e-13	8.78456e-11	0.517506	0.44468	0.385173	0.145716	0.999088	2.33074e-06	0.000156821	0.0304827	3.16335e-12	8.51731e-10	0.68131	-	-	-	-	yes	yes	-
1278	COL1A2	collagen type I alpha 2 chain	0.955055	0.858544	2.49884	0.162828	0.425425	0.678146	2.5904	2.35727	1.29054	0.4728	1.93865	1.81321	5.65229	1.11948	1.34297	1.60008	6.02266	5.12401	2.44619	1.3878	0.0502499	0.0599881	0.000417476	0.751759	1.10392e-05	7.82824e-06	4.94606e-09	5.79973e-07	0.00370131	0.0269312	0.175697	0.253628	0.0268012	0.999088	6.92389e-05	0.000170458	8.73264e-08	3.01846e-06	0.00913489	0.0839854	-	-	yes	-	-	-	yes
1281	COL3A1	collagen type III alpha 1 chain	0.852233	0.961429	1.912	-0.337075	0.467347	0.695261	3.41769	3.06512	2.14834	0.636979	1.80529	1.94724	3.7633	-1.26319	1.38257	1.61918	10.6863	8.36939	4.43316	1.55507	0.0534131	0.00378602	0.000305535	0.470802	5.22238e-07	1.00875e-06	1.0924e-13	1.38729e-10	1.82945e-06	0.0012804	0.182825	0.148663	0.023842	0.999088	5.53745e-06	3.81643e-05	5.33823e-12	1.26227e-09	8.98302e-06	0.00928178	-	-	yes	-	-	-	yes
284340	CXCL17	C-X-C motif chemokine ligand 17	0.154312	0.309551	0.208537	1.94585	1.99072	1.70696	2.32041	6.60417	5.86526	0.95211	1.11289	1.23932	1.15552	3.85265	3.97436	3.26471	4.99473	97.2864	58.2933	1.9347	0.0548955	0.0126018	0.222595	0.0279978	0.0033067	0.0824315	7.82134e-06	1.6768e-34	3.26078e-32	0.00357396	0.186081	0.169775	0.4943	0.999088	0.00913919	0.17949	6.08819e-05	2.79339e-32	3.71141e-30	0.0191611	-	-	-	-	yes	-	yes
2920	CXCL2	C-X-C motif chemokine ligand 2	0.655854	0.662234	0.695229	0.05286	2.76815	3.69293	-1.20153	3.38353	0.840768	1.85798	1.57555	1.58253	1.61914	1.03732	6.81233	12.9325	-2.29984	10.4363	1.791	3.62501	0.0294771	0.00505431	0.539381	0.889054	6.41781e-08	7.1462e-07	0.0636115	7.97494e-09	0.123878	0.000571762	0.123564	0.151019	0.764348	0.999088	1.05954e-06	3.02779e-05	0.129581	5.56091e-08	0.19831	0.00538718	-	-	-	-	yes	yes	-
3577	CXCR1	C-X-C motif chemokine receptor 1	-0.225761	0.259495	0.230416	0.787529	1.31551	2.40438	1.21158	4.77585	3.5074	0.368562	-1.16939	1.19706	1.17317	1.72611	2.4889	5.29409	2.3159	27.3952	11.3719	1.29107	0.208464	0.019018	0.0355514	0.153033	0.000619956	0.00011218	0.0520532	1.14781e-22	1.20376e-14	0.121518	0.428225	0.179784	0.180764	0.999088	0.00214573	0.00118395	0.110162	5.15531e-21	1.98549e-13	0.251069	-	-	-	-	yes	yes	-
1543	CYP1A1	cytochrome P450 family 1 subfamily A member 1	-0.128865	-0.256191	0.0750447	-0.213942	-0.866344	-2.10726	2.34924	-3.41999	-3.42917	-0.634436	-1.09343	-1.19432	1.05339	-1.15985	-1.82304	-4.30872	5.09556	-10.7034	-10.7717	-1.55233	0.0768913	0.0118443	0.607572	0.543082	0.0498811	0.00370996	0.00547896	6.63781e-05	2.22276e-05	0.0501299	0.22917	0.168109	0.807459	0.999088	0.0946544	0.0164042	0.0171335	0.000239445	8.9227e-05	0.132063	-	-	-	-	-	yes	yes
1594	CYP27B1	cytochrome P450 family 27 subfamily B member 1	0.43846	0.644325	0.630782	-0.0861163	2.99589	2.86939	-0.45812	3.71984	3.38495	0.73869	1.35516	1.56301	1.5484	-1.06151	7.97723	7.30757	-1.37375	13.176	10.4465	1.66866	0.0102029	0.0651668	0.172581	0.87825	3.70954e-09	7.58886e-06	0.373868	6.16359e-19	8.42473e-18	0.0225912	0.0616785	0.262138	0.432348	0.999088	1.2886e-07	0.000166466	0.510648	1.76757e-17	2.10906e-16	0.0739945	-	-	-	-	yes	yes	-
1618	DAZL	deleted in azoospermia like	0.025655	0.119133	0.0711629	-0.429258	3.01511	3.22371	2.97705	2.14757	3.67144	0.466483	1.01794	1.08608	1.05056	-1.34654	8.08421	9.34187	7.87377	4.43081	12.7413	1.38174	0.381291	0.0782151	0.318022	0.57077	1.5511e-09	7.73523e-07	3.54995e-09	0.0558853	0.00097496	0.00400191	0.609765	0.283149	0.589386	0.999088	6.76852e-08	3.21169e-05	6.45236e-08	0.101136	0.00276566	0.0208021	-	-	-	-	yes	yes	yes
127579	DCST2	DC-STAMP domain containing 2	NA	-0.224445	-0.199755	0.647944	-1.00016	-0.593115	-1.05739	-1.93335	-2.36422	-0.476994	NA	-1.16833	-1.1485	1.56693	-2.00022	-1.5085	-2.08116	-3.81941	-5.14874	-1.39184	NA	0.146335	0.301643	0.216359	3.06792e-08	0.00423042	0.000242301	4.34093e-12	2.67661e-19	1.3424e-05	NA	0.376646	0.574875	0.999088	6.05929e-07	0.0181614	0.00120138	4.89825e-11	7.97542e-18	0.000535408	#VALUE!	-	-	-	yes	-	yes
347516	DGAT2L6	diacylglycerol O-acyltransferase 2 like 6	NA	-1.19753	-3.432	NA	NA	NA	-5.25904	-3.6685	-5.1929	NA	NA	-2.29346	-10.7929	NA	NA	NA	-38.2939	-12.7154	-36.5779	NA	NA	0.0127472	0.00130711	NA	NA	NA	1.05049e-07	0.00595916	3.6413e-05	NA	NA	0.170069	0.039999	NA	NA	NA	1.33982e-06	0.0140561	0.000140507	NA	#VALUE!	-	yes	#VALUE!	#VALUE!	#VALUE!	yes
1734	DIO2	iodothyronine deiodinase 2	0.489771	0.454681	0.361688	0.393289	1.01898	1.07252	-0.242088	2.86919	3.29496	0.454883	1.40422	1.37048	1.28493	1.31338	2.02648	2.1031	-1.1827	7.30654	9.8148	1.37067	0.0454003	0.0295822	0.225957	0.310757	0.000287754	0.00796309	0.391354	5.09898e-10	3.70767e-14	0.0640047	0.164547	0.198414	0.49729	0.999088	0.00110544	0.029681	0.527563	4.29604e-09	5.78239e-13	0.157389	-	-	-	-	yes	yes	-
54769	DIRAS2	DIRAS family GTPase 2	-0.025933	0.0110146	-0.0308726	-0.0882019	-0.736731	-1.27869	-1.3595	-2.78138	-2.494	-0.390441	-1.01814	1.00766	-1.02163	-1.06304	-1.6664	-2.42618	-2.56596	-6.8751	-5.63338	-1.31079	0.488186	0.765418	0.462012	0.762178	0.00656629	0.00288149	0.00127707	3.3564e-13	9.34419e-12	0.00872985	0.702526	0.87579	0.709459	0.999088	0.0165185	0.0134936	0.00501741	4.37766e-12	1.04283e-10	0.0369532	-	-	-	-	-	yes	yes
56521	DNAJC12	DnaJ heat shock protein family (Hsp40) member C12	0.308223	0.105774	0.0226816	0.230125	1.72351	1.36906	1.53337	1.06635	0.183516	0.337875	1.23818	1.07607	1.01585	1.17294	3.3024	2.58303	2.89462	2.09412	1.13565	1.26389	0.0246042	0.103811	0.763938	0.519457	7.23861e-10	2.6696e-05	2.28729e-07	0.00197086	0.559457	0.00123703	0.109461	0.320995	0.895529	0.999088	3.97384e-08	0.000418408	2.69445e-06	0.00521005	0.676563	0.00907514	-	-	-	-	yes	yes	yes
1824	DSC2	desmocollin 2	1.06133	0.922438	1.52369	0.77841	0.833854	0.927115	1.11294	4.00106	3.88559	1.11976	2.08685	1.89532	2.87526	1.71524	1.78244	1.90147	2.16286	16.0117	14.7801	2.17311	0.0278031	0.0459619	0.0164734	0.359268	0.00133258	0.0152647	0.0101283	4.29157e-40	1.90052e-42	0.000919099	0.118702	0.231863	0.121405	0.999088	0.00417264	0.049123	0.0286294	1.31072e-37	6.00465e-40	0.00740524	-	-	-	-	-	-	yes
90187	EMILIN3	elastin microfibril interfacer 3	NA	-0.252107	-0.274942	-0.124369	-1.16893	-0.425043	-2.84206	-3.53789	-4.15891	-0.353072	NA	-1.19094	-1.20995	-1.09003	-2.24845	-1.34261	-7.17041	-11.6148	-17.8631	-1.27728	NA	0.00826036	0.0968158	0.745376	6.53855e-07	0.12002	1.36595e-09	7.4322e-12	1.59825e-17	0.00589266	NA	0.156525	0.315644	0.999088	6.61041e-06	0.237091	2.76948e-08	8.078e-11	3.82849e-16	0.0275465	#VALUE!	-	-	-	yes	-	yes
375704	ENHO	energy homeostasis associated	-0.145783	-0.498878	-0.96729	0.321328	-0.650192	-1.79185	-1.84826	-2.79937	-3.99217	-0.399364	-1.10633	-1.41311	-1.95516	1.24948	-1.56938	-3.4626	-3.60065	-6.96137	-15.9134	-1.31893	0.00896638	0.00607897	0.000371103	0.318951	0.000165802	5.8307e-08	1.41507e-05	1.67931e-08	1.60964e-17	0.000415511	0.0565517	0.151372	0.0259504	0.999088	0.000685703	4.98219e-06	0.000102475	1.11376e-07	3.85074e-16	0.00435087	-	-	-	-	-	yes	yes
2104	ESRRG	estrogen related receptor gamma	-0.056835	-0.0879275	-0.163358	0.314795	-1.02818	-2.31984	-0.542209	-1.49406	-2.67159	-1.27322	-1.04018	-1.06284	-1.11989	1.24383	-2.03945	-4.99277	-1.4562	-2.81681	-6.37133	-2.41701	0.183354	0.137944	0.0327557	0.393557	0.0552595	0.00761875	0.382683	0.00357515	2.80535e-08	9.88794e-06	0.39636	0.365282	0.17421	0.999088	0.103236	0.0286696	0.519214	0.00888213	1.85321e-07	0.000449359	-	-	-	-	-	yes	-
79152	FA2H	fatty acid 2-hydroxylase	-0.123909	-0.814423	-2.396	-1.25131	-0.0131534	-0.312297	-4.89519	-2.37542	-2.80022	-0.347757	-1.08968	-1.7586	-5.26341	-2.38058	-1.00916	-1.24168	-29.7577	-5.18886	-6.96547	-1.27258	0.0946197	0.0531285	7.12402e-05	0.0954402	0.954473	0.387179	1.85352e-19	3.10653e-06	5.56078e-09	0.0264784	0.2615	0.242051	0.0153149	0.999088	0.96933	0.549674	2.56558e-17	1.41716e-05	4.10892e-08	0.0829936	-	-	yes	-	-	-	yes
399888	FAM180B	family with sequence similarity 180 member B	-1.40939	-1.50187	-2.31543	NA	NA	NA	-0.956543	-1.39787	-3.68593	NA	-2.65624	-2.83209	-4.97753	NA	NA	NA	-1.94065	-2.63513	-12.8699	NA	0.00214451	0.00327214	0.000533774	NA	NA	NA	0.104741	0.00209554	3.69233e-18	NA	0.0229348	0.147107	0.0288385	NA	NA	NA	0.191992	0.00551023	9.66599e-17	NA	yes	-	yes	#VALUE!	#VALUE!	#VALUE!	-
2210	FCGR1B	Fc fragment of IgG receptor Ib	0.828562	0.694767	1.23561	0.382483	NA	NA	2.40674	7.06662	6.22113	NA	1.77591	1.61862	2.35481	1.30358	NA	NA	5.30273	134.05	74.6013	NA	0.00123787	0.0116436	0.000469845	0.709473	NA	NA	1.21722e-05	1.58856e-23	1.69543e-22	NA	0.0164817	0.167216	0.0278734	0.999088	NA	NA	9.01969e-05	7.95363e-22	7.27605e-21	NA	-	-	yes	-	#VALUE!	#VALUE!	yes
2212	FCGR2A	Fc fragment of IgG receptor IIa	0.948217	0.305234	1.06448	0.0468098	NA	NA	1.09513	2.7794	2.71502	NA	1.92949	1.23562	2.09142	1.03298	NA	NA	2.13632	6.86565	6.56601	NA	0.00173336	0.105344	0.00140904	0.896036	NA	NA	0.00275216	2.95313e-14	3.39295e-15	NA	0.0200904	0.32253	0.0411392	0.999088	NA	NA	0.00960987	4.45401e-13	6.00153e-14	NA	-	-	yes	-	#VALUE!	#VALUE!	yes
2214	FCGR3A	Fc fragment of IgG receptor IIIa	-0.0478018	0.971759	1.52421	1.77862	NA	NA	3.80142	3.3724	3.15473	NA	-1.03369	1.96123	2.8763	3.43098	NA	NA	13.9426	10.356	8.90572	NA	0.44398	0.00432637	0.000504089	0.0127777	NA	NA	3.21212e-13	8.63562e-12	1.22922e-11	NA	0.66471	0.151019	0.0286418	0.999088	NA	NA	1.40688e-11	9.27595e-11	1.35044e-10	NA	-	-	yes	-	#VALUE!	#VALUE!	yes
2215	FCGR3B	Fc fragment of IgG receptor IIIb	0.89131	NA	NA	0.274415	0.98784	1.74217	0.308939	2.67209	1.95809	1.13431	1.85486	NA	NA	1.2095	1.98321	3.34537	1.2388	6.3735	3.88548	2.19514	0.000517769	NA	NA	0.538263	0.00623059	0.00238339	0.568106	9.27934e-07	0.000135974	0.0251518	0.00978608	NA	NA	0.999088	0.015775	0.0117456	0.688855	4.64601e-06	0.000467053	0.0798285	-	#VALUE!	#VALUE!	-	-	yes	-
260436	FDCSP	follicular dendritic cell secreted protein	0.207071	0.785391	1.13995	0.753594	3.84814	5.68368	1.84738	8.12621	1.946	0.815903	1.15434	1.72356	2.20374	1.68599	14.4014	51.3996	3.59845	279.404	3.85304	1.7604	0.196765	0.0147004	0.0247052	0.147667	6.52202e-07	1.3933e-06	0.00759927	1.50187e-09	0.0919436	0.0811131	0.413217	0.17334	0.150746	0.999088	6.60351e-06	4.84566e-05	0.0225648	1.17614e-08	0.153484	0.187861	-	-	-	-	yes	yes	yes
2867	FFAR2	free fatty acid receptor 2	0.662681	0.273677	0.297773	0.265239	1.51442	2.33779	1.09058	3.61068	3.64731	0.0777064	1.58302	1.20888	1.22925	1.20183	2.85685	5.05528	2.1296	12.2158	12.53	1.05534	0.0385134	0.0957202	0.0708005	0.41487	0.000318652	0.00034091	0.0528503	3.50432e-21	4.63081e-24	0.201334	0.147286	0.309887	0.26481	0.999088	0.00120711	0.00270042	0.111434	1.32679e-19	2.37702e-22	0.358174	-	-	-	-	yes	yes	-
2327	FMO2	flavin containing dimethylaniline monoxygenase 2	NA	-0.168691	0.757333	0.639196	0.55423	-1.15938	0.0323043	4.46757	3.83251	1.28331	NA	-1.12404	1.69036	1.55746	1.46839	-2.23362	1.02264	22.1245	14.2462	2.43397	NA	0.642315	0.0159039	0.481874	0.100347	0.0307514	0.940331	1.66943e-15	4.02196e-13	0.000236058	NA	0.799712	0.118948	0.999088	0.169658	0.0849805	0.963683	2.99924e-14	5.45136e-12	0.00298772	#VALUE!	-	-	-	-	yes	-
2299	FOXI1	forkhead box I1	0.0331672	-0.272477	-1.08375	0.29824	-0.199359	-2.3099	-0.517453	-4.23102	-7.35848	-0.364806	1.02326	-1.20788	-2.11954	1.22964	-1.14819	-4.95848	-1.43143	-18.7786	-164.105	-1.28771	0.39332	0.259881	0.0021507	0.42735	0.629876	0.00145224	0.516693	0.00788728	9.83575e-07	0.00810729	0.621229	0.499145	0.0481136	0.999088	0.722415	0.00816115	0.644724	0.018033	5.05582e-06	0.0349515	-	-	yes	-	-	yes	-
2358	FPR2	formyl peptide receptor 2	0.485314	0.68199	0.922175	0.243254	2.22528	3.22684	0.946986	3.12173	2.84099	0.62423	1.39989	1.60435	1.89497	1.18366	4.67601	9.36215	1.92784	8.70433	7.1651	1.54139	0.0635194	0.0154191	0.0038873	0.581348	2.45566e-06	6.4786e-06	0.212425	1.83837e-11	7.6501e-11	0.0190674	0.203732	0.174338	0.0613896	0.999088	1.95667e-05	0.000148993	0.335543	1.87992e-10	7.45285e-10	0.0655388	-	-	-	-	yes	yes	-
2706	GJB2	gap junction protein beta 2	1.34354	2.676	3.32237	1.11317	0.741942	0.493141	1.50081	5.46412	5.45314	0.998625	2.53774	6.39081	10.0031	2.1632	1.67243	1.40751	2.83002	44.1431	43.8086	1.99809	0.108636	0.000463787	2.73904e-06	0.229783	0.00882853	0.231582	0.00444486	2.21082e-83	3.22891e-93	0.000240505	0.285546	0.144235	0.00715301	0.999088	0.0213819	0.383114	0.0144043	8.10266e-80	1.47925e-89	0.00301955	-	-	yes	-	-	-	yes
127534	GJB4	gap junction protein beta 4	-2.07604	-0.441732	-1.31125	0.193723	NA	NA	-1.52961	-2.30178	-2.37409	NA	-4.21648	-1.35823	-2.48156	1.14371	NA	NA	-2.88709	-4.93065	-5.18409	NA	5.06502e-05	0.393307	0.0348095	0.44106	NA	NA	0.000113558	1.21877e-12	7.79665e-15	NA	0.00242144	0.616834	0.179122	0.999088	NA	NA	0.000625022	1.47809e-11	1.3156e-13	NA	yes	-	-	-	#VALUE!	#VALUE!	yes
10804	GJB6	gap junction protein beta 6	0.424415	1.37863	1.6337	2.30126	0.40465	-0.0208325	1.36933	4.09185	3.63041	0.440671	1.34203	2.60021	3.10307	4.92887	1.32377	-1.01454	2.58351	17.0517	12.384	1.35724	0.602929	0.0156898	0.00323447	0.00507634	0.148488	0.960863	0.00152688	2.48831e-60	1.13418e-53	0.0123601	0.785024	0.174855	0.0566212	0.999088	0.234362	0.978056	0.00582303	4.14529e-57	8.31351e-51	0.0474998	-	-	yes	-	-	-	yes
169792	GLIS3	GLIS family zinc finger 3	0.225513	0.0668797	0.0499816	-0.356933	2.3952	2.00337	0.788212	4.01525	2.01326	0.698432	1.16919	1.04745	1.03525	-1.2807	5.2605	4.00936	1.72693	16.1701	4.03693	1.62274	0.0281704	0.223754	0.368249	0.356094	3.59204e-08	0.000199872	0.00403781	3.23757e-15	9.77769e-06	0.00249563	0.119792	0.462277	0.633465	0.999088	6.786e-07	0.00182794	0.013299	5.61291e-14	4.20404e-05	0.0146861	-	-	-	-	yes	yes	-
2819	GPD1	glycerol-3-phosphate dehydrogenase 1	-0.0551648	-2.19652	-1.45846	-0.053	-0.190394	-1.92867	-4.23259	-3.15128	-4.50049	-0.74776	-1.03898	-4.58372	-2.74815	-1.03742	-1.14108	-3.80704	-18.799	-8.88441	-22.6351	-1.67918	0.538628	0.000786728	0.0149458	0.845872	0.61124	0.00285118	1.92779e-09	8.78351e-08	5.34555e-16	0.000109737	0.739449	0.144235	0.115406	0.999088	0.705878	0.0133978	3.75015e-08	5.2344e-07	1.05785e-14	0.00185496	-	-	-	-	-	yes	yes
2835	GPR12	G protein-coupled receptor 12	-0.274308	-0.587379	-1.2439	-0.126211	-0.548594	-2.68839	-0.262158	-1.8454	-4.22029	-0.212791	-1.20941	-1.50251	-2.36838	-1.09142	-1.46266	-6.44594	-1.19927	-3.59353	-18.6395	-1.15893	0.0135722	0.00267193	0.000131878	0.715113	0.0173002	5.01481e-08	0.666735	0.000201351	1.3667e-19	0.0133079	0.0740694	0.144235	0.0180038	0.999088	0.0384139	4.43344e-06	0.770171	0.000657946	4.2593e-18	0.0500847	-	-	yes	-	-	yes	-
2828	GPR4	G protein-coupled receptor 4	0.834798	0.223162	0.67396	0.15612	1.12969	1.02052	-0.329288	2.8687	2.59393	0.765753	1.78361	1.16729	1.59545	1.11429	2.18812	2.02866	-1.25639	7.30408	6.0374	1.70026	0.00123913	0.369227	0.117152	0.628962	3.26631e-06	0.00160267	0.361009	2.49185e-15	2.25192e-14	2.08607e-05	0.0164877	0.598315	0.349238	0.999088	2.49363e-05	0.00877759	0.497687	4.38226e-14	3.6072e-13	0.000689048	-	-	-	-	yes	yes	-
387751	GVINP1	GTPase, very large interferon inducible pseudogene 1	2.08419	0.238168	0.691908	-0.25714	1.54801	2.29436	1.90581	NA	NA	0.609608	4.24038	1.17949	1.61542	-1.19511	2.92414	4.90538	3.7472	NA	NA	1.52584	2.51519e-05	0.137311	0.0011857	0.453749	3.29102e-07	6.80604e-07	1.93783e-07	NA	NA	0.0135316	0.0016275	0.364201	0.0385989	0.999088	3.82522e-06	2.93234e-05	2.33112e-06	NA	NA	0.0506507	yes	-	-	-	yes	yes	yes
51179	HAO2	hydroxyacid oxidase 2	0.00422253	-0.26787	-1.12428	-1.552	-0.199656	1.7186	-4.78956	-4.34461	-5.59108	-0.467777	1.00293	-1.20403	-2.17992	-2.93223	-1.14842	3.29117	-27.6567	-20.3169	-48.204	-1.38298	0.949366	0.0536438	0.0132841	0.0468256	0.655712	0.0202943	9.79779e-19	2.26679e-06	1.15361e-10	0.0598279	0.976169	0.242774	0.107969	0.999088	0.743818	0.061482	1.16179e-16	1.06319e-05	1.09932e-09	0.149876	-	-	-	-	-	yes	yes
64344	HIF3A	hypoxia inducible factor 3 subunit alpha	0.00576997	-0.448994	-0.0878577	0.32404	-1.05076	-0.723861	-1.21415	-1.30239	-1.99552	-0.539351	1.00401	-1.36509	-1.06279	1.25183	-2.07163	-1.6516	-2.32004	-2.46638	-3.98761	-1.45332	0.779358	0.231005	0.855858	0.228265	1.29528e-06	0.00783317	0.0163952	2.54013e-07	4.62467e-17	0.000143287	0.886938	0.469822	0.940613	0.999088	1.1496e-05	0.0292608	0.0427615	1.40713e-06	1.04779e-15	0.00216561	-	-	-	-	yes	-	yes
3158	HMGCS2	3-hydroxy-3-methylglutaryl-CoA synthase 2	-1.53811	-0.408659	-1.66253	-0.694789	-0.635604	-0.181805	-0.931218	-3.16736	-4.50047	-1.52138	-2.90413	-1.32745	-3.1657	-1.61865	-1.55359	-1.1343	-1.90689	-8.98401	-22.6348	-2.87066	4.82869e-07	0.0345198	0.0672249	0.217403	0.404446	0.877063	0.351301	4.42963e-05	7.53867e-10	8.59761e-08	0.000195258	0.209515	0.25734	0.999088	0.518493	0.927282	0.487979	0.000164785	6.4254e-09	6.46859e-05	yes	-	-	-	-	-	-
3283	HSD3B1	hydroxy-delta-5-steroid dehydrogenase, 3 beta- and steroid delta-isomerase 1	-0.12338	-0.741433	-1.59539	-0.630175	-0.197132	1.80433	-6.62396	-2.57687	-3.21768	-1.08957	-1.08928	-1.67184	-3.02177	-1.54775	-1.14642	3.49268	-98.6303	-5.96645	-9.30288	-2.12811	0.473985	0.00442379	0.0151067	0.183733	0.719714	0.0437209	8.84795e-15	0.000924346	1.15038e-05	0.0338796	0.689912	0.151019	0.115932	0.999088	0.79744	0.111202	5.35164e-13	0.00262493	4.88543e-05	0.0990544	-	-	-	-	-	-	yes
100423062	IGLL5	immunoglobulin lambda like polypeptide 5	NA	2.53222	4.58601	NA	NA	NA	5.91128	8.32041	7.7197	NA	NA	5.78462	24.0175	NA	NA	NA	60.183	319.663	210.795	NA	NA	0.00449727	0.000576271	NA	NA	NA	1.53398e-21	3.23807e-17	8.22379e-17	NA	NA	0.151019	0.0294712	NA	NA	NA	3.18743e-19	7.32563e-16	1.80623e-15	NA	#VALUE!	-	yes	#VALUE!	#VALUE!	#VALUE!	yes
3586	IL10	interleukin 10	0.0565266	0.0783953	-0.020562	0.376164	1.96523	1.0582	0.981636	2.40601	1.84106	0.322381	1.03996	1.05584	-1.01435	1.29789	3.90476	2.08233	1.9747	5.30007	3.58272	1.25039	0.184414	0.0860236	0.708208	0.391956	1.4913e-06	0.03364	0.00954322	1.37219e-09	5.14845e-07	0.0065884	0.397704	0.296362	0.865421	0.999088	1.2883e-05	0.0910758	0.0272395	1.08013e-08	2.77242e-06	0.02991	-	-	-	-	yes	yes	-
8807	IL18RAP	interleukin 18 receptor accessory protein	0.948141	0.360168	0.590533	-0.255434	1.46123	2.99469	0.567627	3.71648	2.97806	0.461378	1.92939	1.28358	1.5058	-1.19369	2.75343	7.97062	1.48208	13.1454	7.87928	1.37686	0.00606063	0.0113234	0.000115247	0.532117	5.7775e-05	1.42391e-06	0.226255	3.90885e-15	1.48437e-11	0.0445684	0.0439315	0.166365	0.0172699	0.999088	0.000278998	4.91202e-05	0.351628	6.68811e-14	1.60535e-10	0.121103	-	-	-	-	yes	yes	-
3681	ITGAD	integrin subunit alpha D	0.0282294	0.098466	0.0435541	0.666058	0.95065	1.5576	2.25141	3.61132	2.38626	-0.0124974	1.01976	1.07063	1.03065	1.58673	1.93274	2.94363	4.76149	12.2213	5.22802	-1.0087	0.448607	0.133133	0.543762	0.188343	4.37111e-05	2.25399e-05	3.78727e-05	6.36904e-08	3.80455e-05	0.829042	0.668829	0.358548	0.767771	0.999088	0.000220032	0.000369727	0.00024095	3.86979e-07	0.000146038	0.903011	-	-	-	-	-	yes	yes
3718	JAK3	Janus kinase 3	0.0512577	1.00609	1.72084	0.0132697	0.81934	0.9141	1.84491	4.07487	3.51386	0.338832	1.03617	2.00846	3.29628	1.00924	1.7646	1.88439	3.59232	16.8523	11.4229	1.26473	0.12964	0.00067625	2.14632e-05	0.96888	1.2495e-06	9.85949e-05	3.49404e-08	6.23308e-39	4.13665e-33	0.00054253	0.32022	0.144235	0.0102775	0.999088	1.11918e-05	0.001077	5.01308e-07	1.70479e-36	5.1219e-31	0.00521579	-	-	yes	-	-	-	yes
3772	KCNJ15	potassium inwardly rectifying channel subfamily J member 15	0.131323	0.401104	0.467059	-0.556123	0.972511	1.73715	-0.141158	3.25923	3.16992	1.10424	1.0953	1.32052	1.38229	-1.47031	1.96225	3.33377	-1.10279	9.57471	8.99994	2.14986	0.0151299	0.0133342	0.0271161	0.413797	3.07733e-05	4.87735e-06	0.70757	1.43409e-27	3.03457e-29	5.24285e-06	0.0794956	0.171545	0.157808	0.999088	0.000162685	0.000121322	0.801814	1.11828e-25	2.69944e-27	0.000313245	-	-	-	-	-	yes	-
113730	KLHDC7B	kelch domain containing 7B	0.0166561	0.433081	0.703611	0.428219	1.46285	1.68922	-0.652064	5.4714	5.80473	0.339416	1.01161	1.35011	1.62858	1.34557	2.75653	3.22481	-1.57141	44.3664	55.8983	1.26524	0.574416	0.00753979	0.0113179	0.443117	1.50603e-05	0.000462737	0.144588	2.14467e-20	9.73501e-25	0.0143297	0.76531	0.155058	0.100121	0.999088	8.96943e-05	0.00342163	0.248713	7.47169e-19	5.34114e-23	0.0527535	-	-	-	-	yes	yes	-
3816	KLK1	kallikrein 1	-0.863027	-0.431802	-1.21001	-0.744089	-1.71154	-1.32659	-0.950767	-2.40214	-2.96343	-0.958241	-1.81885	-1.34892	-2.3134	-1.67492	-3.27511	-2.50808	-1.9329	-5.28588	-7.79976	-1.94294	1.72074e-05	0.396793	0.0256012	0.18495	3.75956e-09	0.000108192	0.00142013	4.42192e-16	2.09139e-26	9.08419e-05	0.00134044	0.619336	0.153444	0.999088	1.29977e-07	0.00115379	0.00549158	8.60209e-15	1.34003e-24	0.00167456	-	-	-	-	yes	yes	-
26085	KLK13	kallikrein related peptidase 13	0.739172	0.896941	1.26288	0.689833	1.06187	1.37815	1.50721	4.00056	4.56107	0.941793	1.66922	1.86211	2.39975	1.6131	2.08764	2.59934	2.84259	16.0062	23.6059	1.92091	0.144939	0.0139725	0.000394389	0.195454	0.054566	0.10393	0.00479109	2.34951e-34	2.13813e-49	0.0133328	0.342189	0.172485	0.0264126	0.999088	0.102159	0.212907	0.0153052	3.81016e-32	1.22442e-46	0.0501191	-	-	yes	-	-	-	yes
5653	KLK6	kallikrein related peptidase 6	0.0358829	1.60769	2.10623	0.68469	2.29047	2.01003	-0.0244046	6.53774	6.04118	1.21501	1.02518	3.04764	4.30564	1.60736	4.89216	4.0279	-1.01706	92.9085	65.8532	2.32143	0.347453	0.0138294	0.0018238	0.171113	0.00395266	0.0824455	0.969625	2.12691e-27	2.11416e-26	0.0668623	0.577799	0.171884	0.0449251	0.999088	0.0106704	0.179499	0.982282	1.60394e-25	1.3499e-24	0.162372	-	-	yes	-	yes	-	-
338785	KRT79	keratin 79	-0.518039	-0.715038	-0.960312	0.181419	-0.475521	-0.352906	-5.11042	-3.08126	-3.90802	-1.93343	-1.43201	-1.64153	-1.94573	1.134	-1.39042	-1.27713	-34.5453	-8.46356	-15.0117	-3.81962	0.146169	0.402651	0.435207	0.71903	0.507148	0.75043	3.25057e-13	7.73611e-06	1.77588e-09	0.00313687	0.344261	0.624136	0.689744	0.999088	0.615286	0.845113	1.41797e-11	3.29838e-05	1.42047e-08	0.0173509	-	-	-	-	-	-	yes
337880	KRTAP11-1	keratin associated protein 11-1	-0.520259	-0.630328	-1.31156	-0.573582	4.39464	0.343122	0.236502	-3.57732	-6.70059	-1.25907	-1.43421	-1.54792	-2.4821	-1.48821	21.0338	1.2685	1.17813	-11.9366	-104.011	-2.39341	0.0698791	0.031437	0.143225	0.293207	0.0047968	0.876032	0.838424	0.000251937	1.93151e-13	0.0237251	0.2164	0.202993	0.391515	0.999088	0.0126059	0.926798	0.896819	0.000805295	2.7332e-12	0.0765975	-	-	-	-	yes	-	-
3929	LBP	lipopolysaccharide binding protein	0.317861	-0.100616	-0.107804	-0.00882531	2.69549	2.84502	-0.779019	7.64867	4.49307	0.0244331	1.24648	-1.07223	-1.07759	-1.00614	6.47773	7.18518	-1.71596	200.669	22.5189	1.01708	0.0765513	0.0760394	0.553204	0.981625	7.94043e-06	0.00069648	0.274897	1.45645e-09	3.76477e-05	0.694509	0.228596	0.279429	0.774349	0.999088	5.26321e-05	0.00462253	0.407096	1.14253e-08	0.000144723	0.81612	-	-	-	-	yes	yes	-
353142	LCE3A	late cornified envelope 3A	0.65719	1.50566	3.4927	0.484361	NA	NA	4.00073	7.42259	7.67261	NA	1.57701	2.83954	11.2566	1.39897	NA	NA	16.0081	171.563	204.026	NA	0.0442165	0.0375078	4.99664e-05	0.261697	NA	NA	7.40932e-11	2.2648e-27	1.88776e-32	NA	0.161931	0.214917	0.0139795	0.999088	NA	NA	2.0459e-09	1.69398e-25	2.20338e-30	NA	-	-	yes	-	#VALUE!	#VALUE!	yes
353145	LCE3E	late cornified envelope 3E	0.937854	1.53447	3.20974	0.264373	NA	NA	2.38008	4.89685	5.19147	NA	1.91568	2.89681	9.25182	1.20111	NA	NA	5.20565	29.7919	36.5417	NA	0.0528402	0.0238424	2.64167e-05	0.313163	NA	NA	2.34736e-08	1.63153e-23	2.75866e-29	NA	0.181629	0.19045	0.0110134	0.999088	NA	NA	3.49563e-07	8.14653e-22	2.47806e-27	NA	-	-	yes	-	#VALUE!	#VALUE!	yes
654346	LGALS9C	galectin 9C	0.0965093	0.943928	1.82876	0.182518	NA	NA	1.93	3.69226	3.78462	NA	1.06918	1.92376	3.55231	1.13486	NA	NA	3.81056	12.9265	13.7811	NA	0.0158593	9.58012e-05	1.64627e-07	0.514221	NA	NA	5.8375e-06	1.86425e-14	9.16718e-17	NA	0.0818987	0.144235	0.00263133	0.999088	NA	NA	4.69107e-05	2.87562e-13	1.99749e-15	NA	-	-	yes	-	#VALUE!	#VALUE!	yes
10184	LHFPL2	LHFPL tetraspan subfamily member 2	0.927385	0.278548	0.559389	-0.241555	1.46179	1.4953	0.950571	3.15688	1.94928	0.761936	1.90183	1.21297	1.47364	-1.18227	2.7545	2.81922	1.93264	8.91896	3.86181	1.69576	0.0246906	0.154639	0.0143143	0.36318	2.12753e-09	1.93556e-06	0.000195443	9.87587e-22	2.97542e-10	0.00243752	0.109688	0.387214	0.112652	0.999088	8.51931e-08	6.11289e-05	0.00100124	3.95142e-20	2.67408e-09	0.0144319	-	-	-	-	yes	yes	-
9355	LHX2	LIM homeobox 2	-0.830633	-0.230734	-0.763502	0.698541	-0.399788	-1.74195	-2.4943	-3.13421	-2.26846	-0.579218	-1.77847	-1.17343	-1.69761	1.62286	-1.31931	-3.34486	-5.63456	-8.77995	-4.81807	-1.49404	0.0157741	0.313635	0.00287149	0.423606	0.200858	0.00127481	1.69452e-06	0.000446119	0.00715456	0.00298678	0.0817392	0.549417	0.0543372	0.999088	0.299497	0.00734182	1.57024e-05	0.00135104	0.0164398	0.0167978	-	-	-	-	-	yes	yes
256691	MAMDC2	MAM domain containing 2	-2.18994	-0.821861	-0.917756	-0.985296	-0.937683	-1.08428	-0.134616	-1.42103	-2.15556	-0.597948	-4.56288	-1.76769	-1.88918	-1.97972	-1.91545	-2.12031	-1.0978	-2.67777	-4.45543	-1.51356	3.5524e-05	0.00287612	0.0077263	0.0835591	0.000271466	0.00391245	0.781898	2.22412e-05	8.58664e-12	0.0083395	0.00197076	0.145073	0.0830614	0.999088	0.00104938	0.0171019	0.857162	8.70877e-05	9.65338e-11	0.0357306	yes	-	-	-	-	yes	-
4143	MAT1A	methionine adenosyltransferase 1A	-0.146448	-0.139402	-0.36148	0.210062	-1.0656	-1.67985	-0.321008	-3.33795	-3.08809	-0.757452	-1.10684	-1.10145	-1.28474	1.15674	-2.09304	-3.20394	-1.2492	-10.1116	-8.50369	-1.6905	0.0571573	0.534631	0.378973	0.446223	0.00021636	0.000184994	0.521233	6.79544e-18	2.9887e-17	0.000120803	0.190657	0.724504	0.642548	0.999088	0.000859631	0.00171882	0.64874	1.68507e-16	6.94143e-16	0.00195042	-	-	-	-	yes	yes	-
199675	MCEMP1	mast cell expressed membrane protein 1	0.294117	0.375516	0.411027	-1.03556	1.92548	2.14161	1.0468	7.29737	5.24134	0.245676	1.22613	1.2973	1.32963	-2.04992	3.79864	4.41254	2.06594	157.299	37.8269	1.18565	0.207639	0.0475086	0.0382806	0.0179452	9.07589e-06	0.000459624	0.128093	5.11416e-15	1.24985e-11	0.0209659	0.427427	0.234001	0.188728	0.999088	5.89154e-05	0.00340582	0.225917	8.65346e-14	1.37147e-10	0.0701073	-	-	-	-	yes	yes	-
84848	MIR503HG	MIR503 host gene	0.77287	0.615107	1.06845	0.264075	3.21013	2.87117	3.12094	NA	NA	0.58181	1.70867	1.53167	2.09717	1.20087	9.25437	7.31658	8.69953	NA	NA	1.49673	0.011924	0.02672	0.00143672	0.565066	1.42608e-12	3.68995e-08	2.07411e-15	NA	NA	0.0119159	0.068405	0.194392	0.0411392	0.999088	9.34138e-10	3.48871e-06	1.39521e-13	NA	NA	0.0462934	-	-	yes	-	yes	yes	yes
51085	MLXIPL	MLX interacting protein like	-0.0768293	-1.15498	-1.07952	-0.131646	-0.397972	-0.806961	-3.32531	-2.72089	-3.28945	-0.0836913	-1.0547	-2.22681	-2.11334	-1.09554	-1.31765	-1.74952	-10.0235	-6.59277	-9.7774	-1.05973	0.301448	0.0367867	0.00153189	0.674549	9.32032e-05	2.99572e-06	1.84288e-09	4.88641e-09	6.60074e-14	0.44592	0.533382	0.213753	0.0418643	0.999088	0.000418513	8.49703e-05	3.59146e-08	3.53368e-08	9.92277e-13	0.617058	-	-	yes	-	-	-	yes
4319	MMP10	matrix metallopeptidase 10	0.428782	0.549627	0.831141	0.287294	2.77931	2.87747	1.40096	11.2922	7.08519	0.926804	1.3461	1.46371	1.77909	1.22035	6.86524	7.34862	2.64077	2507.84	135.786	1.90106	0.0237378	0.221266	0.0868333	0.523268	0.000977775	0.0188465	0.200196	2.89386e-19	4.11994e-11	0.0430615	0.106941	0.459524	0.296883	0.999088	0.00319235	0.0580256	0.321019	8.66503e-18	4.16885e-10	0.118002	-	-	-	-	yes	yes	-
4321	MMP12	matrix metallopeptidase 12	0.604698	0.584765	0.666551	0.566577	3.62258	3.2671	3.55062	NA	NA	2.88617	1.52066	1.4998	1.58727	1.48101	12.317	9.62712	11.7178	NA	NA	7.39307	0.0126975	0.157359	0.124106	0.100139	2.52003e-07	0.000320834	1.54188e-05	NA	NA	0.00100019	0.0710531	0.390883	0.361011	0.999088	3.08908e-06	0.00257815	0.000110501	NA	NA	0.00784101	-	-	-	-	yes	yes	yes
4359	MPZ	myelin protein zero	-0.0186209	-0.127568	-0.114085	-0.515612	-0.746168	-1.94809	-2.43832	-0.591887	-1.59495	-1.39957	-1.01299	-1.09245	-1.08229	-1.4296	-1.67733	-3.85863	-5.42011	-1.50722	-3.02084	-2.63823	0.731739	0.0398454	0.0541684	0.226858	0.0316756	0.000867331	2.87566e-09	0.157462	4.9629e-05	0.00222301	0.861683	0.219971	0.228384	0.999088	0.0645265	0.00549059	5.35294e-08	0.242372	0.00018713	0.0135285	-	-	-	-	-	yes	yes
4477	MSMB	microseminoprotein beta	-0.740124	-0.9656	-1.97806	-0.412433	-3.05914	-1.24091	-1.83979	NA	NA	-2.12885	-1.67032	-1.95287	-3.93963	-1.33093	-8.33475	-2.36348	-3.57958	NA	NA	-4.37368	0.0325474	0.0211096	0.000893974	0.654253	6.64472e-05	0.212584	0.00269054	NA	NA	0.000210252	0.131419	0.184896	0.0346905	0.999088	0.000313625	0.359953	0.00942365	NA	NA	0.00281731	-	-	yes	-	yes	-	yes
84560	MT4	metallothionein 4	-1.85687	-0.705936	-1.37812	-0.545377	0.473964	0.451295	0.533125	-5.5535	-5.17186	NA	-3.62222	-1.6312	-2.59929	-1.4594	1.38892	1.36727	1.44706	-46.9644	-36.0484	NA	0.0152667	0.00879465	0.00185412	0.0934251	0.0352922	0.182917	0.487578	9.00606e-11	1.63537e-10	NA	0.0800487	0.158456	0.0452309	0.999088	0.070702	0.323466	0.618657	8.38172e-10	1.52355e-09	NA	yes	-	yes	-	-	-	-
653361	NCF1	neutrophil cytosolic factor 1	1.04215	0.466216	0.869009	0.158988	NA	NA	2.12728	4.29624	3.08357	NA	2.05929	1.38148	1.82641	1.1165	NA	NA	4.36894	19.647	8.47709	NA	0.000868649	0.0167396	0.000622577	0.613529	NA	NA	5.42746e-07	9.42457e-32	1.97234e-19	NA	0.0134079	0.175738	0.0308265	0.999088	NA	NA	5.78455e-06	1.1591e-29	5.96421e-18	NA	yes	-	-	-	#VALUE!	#VALUE!	yes
390010	NKX1-2	NK1 homeobox 2	0.0092311	-0.276012	0.0949925	0.275698	-1.07171	-1.11591	-2.83211	-2.6258	-0.628876	-0.0914718	1.00642	-1.21084	1.06806	1.21058	-2.10193	-2.16732	-7.12116	-6.17226	-1.54636	-1.06546	0.758851	0.299617	0.796768	0.375835	1.74162e-05	0.0013602	1.58586e-12	0.00084204	0.454411	0.562035	0.875793	0.537645	0.912217	0.999088	0.000101534	0.00773544	6.13682e-11	0.00241137	0.575074	0.716485	-	-	-	-	yes	yes	yes
4837	NNMT	nicotinamide N-methyltransferase	1.12885	0.384879	0.977936	0.580246	1.79495	0.944011	-0.203023	3.55999	1.3297	0.923961	2.18684	1.30575	1.96965	1.4951	3.47003	1.92387	-1.15111	11.7941	2.5135	1.89732	0.0043357	0.121928	0.0151397	0.328115	1.36837e-11	0.000273065	0.581274	1.05789e-18	0.000452181	0.00510896	0.0355356	0.344701	0.116024	0.999088	3.29015e-09	0.00230721	0.700572	2.92395e-17	0.00138288	0.0247045	yes	-	-	-	yes	-	-
4842	NOS1	nitric oxide synthase 1	-0.00928316	-0.0224036	-0.131739	0.136272	-1.17661	-0.839247	-1.52226	-2.38492	-1.72616	-0.408837	-1.00646	-1.01565	-1.09561	1.09906	-2.26044	-1.78912	-2.87241	-5.22314	-3.30845	-1.32762	0.796931	0.602988	0.0310952	0.687933	3.1947e-10	5.79409e-05	4.93511e-06	6.81555e-16	6.08063e-10	1.324e-05	0.897912	0.772375	0.169925	0.999088	2.22669e-08	0.000727724	4.03957e-05	1.29291e-14	5.24118e-09	0.000531538	-	-	-	-	yes	-	yes
143503	OR51E1	olfactory receptor family 51 subfamily E member 1	0.157548	0.113829	0.317836	-0.592671	1.84802	-0.236778	1.65812	2.45765	2.51906	0.48579	1.11539	1.0821	1.24646	-1.50804	3.60005	-1.17836	3.15606	5.4932	5.73209	1.40035	0.0418528	0.374357	0.00266612	0.168195	7.53303e-07	0.57789	1.49776e-09	0.000717711	0.000252037	0.0103368	0.155773	0.602191	0.0525767	0.999088	7.38903e-06	0.716534	2.99733e-08	0.0020863	0.00081658	0.0417876	-	-	-	-	yes	-	yes
5004	ORM1	orosomucoid 1	0.0904565	0.25406	0.313946	0.476683	1.44165	1.71116	0.857529	3.99395	4.70331	0.0423339	1.06471	1.19256	1.2431	1.39154	2.71631	3.27424	1.81193	15.933	26.0518	1.02978	0.393731	0.0492133	0.103351	0.130768	0.000721776	0.00657052	0.303823	5.69769e-05	1.32087e-06	0.570492	0.621443	0.2363	0.326203	0.999088	0.00244502	0.0255879	0.438856	0.00020774	6.63692e-06	0.723135	-	-	-	-	yes	yes	-
5008	OSM	oncostatin M	0.567784	0.205291	0.209973	-0.267308	1.71393	2.10129	0.566554	7.15483	4.92391	0.312735	1.48225	1.15292	1.15667	-1.20356	3.28053	4.29092	1.48098	142.501	30.3561	1.24206	0.0468096	0.0469414	0.120788	0.438308	3.89122e-05	0.0005364	0.370999	4.79785e-21	1.36005e-13	0.0600645	0.167724	0.233487	0.355725	0.999088	0.000198716	0.00381685	0.508053	1.76547e-19	1.95014e-12	0.150172	-	-	-	-	yes	yes	-
5075	PAX1	paired box 1	NA	0.586674	0.520903	-0.291761	1.83259	1.93465	-1.89527	2.02029	0.642193	0.141304	NA	1.50178	1.43485	-1.22413	3.56176	3.82286	-3.71992	4.05665	1.5607	1.1029	NA	0.0435461	0.130966	0.50022	6.25605e-11	6.04499e-08	1.87543e-06	0.0168338	0.401572	0.0274743	NA	0.226526	0.372765	0.999088	7.88648e-09	5.08028e-06	1.71812e-05	0.0352947	0.520351	0.0852862	#VALUE!	-	-	-	yes	yes	yes
5105	PCK1	phosphoenolpyruvate carboxykinase 1	0.0208023	-0.826906	-0.544739	-0.0232224	0.102291	-2.72745	-4.83098	-2.61838	-3.56071	-0.738455	1.01452	-1.77388	-1.45876	-1.01623	1.07348	-6.62284	-28.4622	-6.14058	-11.8	-1.66839	0.360607	0.0144993	0.0505435	0.962391	0.829751	0.00117099	1.33337e-07	0.00109699	2.53946e-06	1.9758e-05	0.588925	0.17334	0.21945	0.999088	0.880681	0.00685211	1.65753e-06	0.00306859	1.21214e-05	0.000662027	-	-	-	-	-	yes	yes
7941	PLA2G7	phospholipase A2 group VII	1.16888	0.398013	0.315585	-0.421011	2.1412	3.93979	0.185891	1.5612	0.602565	0.473661	2.24837	1.31769	1.24452	-1.33887	4.41129	15.346	1.13752	2.95099	1.51841	1.38863	0.00437439	0.118062	0.335459	0.547513	1.88344e-08	9.6573e-10	0.68598	6.93521e-05	0.10273	0.260089	0.0358238	0.338974	0.604988	0.999088	4.20368e-07	2.59502e-07	0.785945	0.00024929	0.168775	0.427949	yes	-	-	-	yes	yes	-
10761	PLAC1	placenta enriched 1	-0.0858239	0.0136649	-0.364274	-0.394111	-1.69886	-1.5966	-0.685272	-3.28402	-4.0886	-0.264185	-1.06129	1.00952	-1.28723	-1.31413	-3.24645	-3.0243	-1.608	-9.74063	-17.0134	-1.20096	0.216653	0.776243	0.0195807	0.35326	0.000989584	0.0313822	0.206097	1.73445e-12	2.06679e-20	0.00604307	0.437597	0.882432	0.132104	0.999088	0.00322574	0.0863612	0.328262	2.07331e-11	7.06602e-19	0.0280399	-	-	-	-	yes	yes	-
729359	PLIN4	perilipin 4	-0.40714	-2.2433	-2.86825	0.00903342	-0.590914	-1.94551	-3.82517	0.457949	-1.05989	-0.858417	-1.32605	-4.73478	-7.30181	1.00628	-1.5062	-3.85173	-14.174	1.37359	-2.08478	-1.81305	0.33557	0.0037024	0.00069646	0.973973	0.127277	0.0028681	3.61553e-09	0.395432	0.0368151	0.000881568	0.566397	0.148091	0.0320146	0.999088	0.206536	0.0134433	6.56051e-08	0.516411	0.069463	0.00719312	-	-	yes	-	-	yes	yes
196051	PLPP4	phospholipid phosphatase 4	0.297729	0.572076	0.409409	0.0530579	2.18539	2.88021	1.12311	1.49869	0.0875658	0.315997	1.22921	1.48666	1.32814	1.03746	4.5485	7.36257	2.17816	2.82585	1.06258	1.24487	0.0631658	0.0606979	0.310195	0.933421	7.16462e-12	1.64734e-10	0.00587864	0.00664968	0.86387	0.0836258	0.203033	0.255027	0.582214	0.999088	2.25101e-09	7.31347e-08	0.0181859	0.0154894	0.92769	0.191779	-	-	-	-	yes	yes	yes
80339	PNPLA3	patatin like phospholipase domain containing 3	NA	-0.450115	-0.869651	-0.526465	-1.31336	-0.772075	-3.08548	-1.1274	-1.14425	-0.823944	NA	-1.36615	-1.82722	-1.4404	-2.4852	-1.70772	-8.48831	-2.18465	-2.21031	-1.77024	NA	0.133594	0.0133446	0.393046	0.000571602	0.14166	5.74779e-19	5.61805e-05	1.46091e-05	1.15065e-06	NA	0.359306	0.108192	0.999088	0.0020009	0.26693	7.24376e-17	0.000205163	6.09265e-05	0.000151723	#VALUE!	-	-	-	yes	-	yes
64208	POPDC3	popeye domain containing 3	0.12575	0.229708	0.152768	0.457558	2.62218	2.71263	0.534301	5.10145	3.38577	0.218157	1.09107	1.1726	1.1117	1.37322	6.15679	6.55516	1.44824	34.3313	10.4525	1.16325	0.44253	0.178286	0.430704	0.445584	2.9607e-07	7.91233e-05	0.368981	1.73784e-07	5.19963e-05	0.284499	0.663664	0.413669	0.686653	0.999088	3.51123e-06	0.000920446	0.505931	9.92085e-07	0.000195053	0.455213	-	-	-	-	yes	yes	-
79170	PRR15L	proline rich 15 like	-0.466959	-0.817436	-1.8627	-0.484334	-0.872397	-2.40476	-0.474922	-1.8307	-3.83031	-0.98545	-1.38219	-1.76227	-3.63687	-1.39894	-1.8307	-5.29548	-1.38984	-3.5571	-14.2246	-1.97993	0.00426728	0.00851182	0.00445608	0.228966	0.0677772	0.00254398	0.343221	0.000630551	2.67409e-14	0.000478197	0.0352163	0.157722	0.0648995	0.999088	0.122643	0.0123287	0.479587	0.00185263	4.24634e-13	0.00477116	-	-	yes	-	-	yes	-
171558	PTCRA	pre T cell antigen receptor alpha	0.0532477	-0.0477488	1.04669	0.382078	0.0729895	0.139294	4.391	4.60543	4.85553	0.0244173	1.0376	-1.03365	2.06578	1.30322	1.05189	1.10137	20.9809	24.3429	28.9508	1.01707	0.050821	0.879948	0.00656158	0.184648	0.367515	0.270654	6.96378e-10	5.56802e-06	2.70935e-07	0.606483	0.176963	0.938545	0.0771139	0.999088	0.481219	0.428539	1.51888e-08	2.43228e-05	1.53855e-06	0.750402	-	-	yes	-	-	-	yes
5789	PTPRD	protein tyrosine phosphatase receptor type D	0.357439	0.207436	0.243747	1.00987	2.13513	2.44599	1.5582	-1.19859	0.537161	0.337937	1.28115	1.15463	1.18406	2.01373	4.39276	5.44898	2.94487	-2.29515	1.45111	1.26395	0.11549	0.291294	0.323379	0.0349836	1.07832e-08	1.42927e-06	3.11971e-07	0.00173862	0.139655	0.148979	0.297218	0.529725	0.594983	0.999088	2.79106e-07	4.92219e-05	3.54733e-06	0.00465587	0.219454	0.289616	-	-	-	-	yes	yes	yes
54734	RAB39A	RAB39A, member RAS oncogene family	NA	0.00669266	0.0153422	-1.02258	0.908606	1.1	1.34349	1.38466	1.666	0.242468	NA	1.00465	1.01069	-2.03154	1.87723	2.14355	2.53764	2.6111	3.17332	1.18301	NA	0.860689	0.712367	0.0140938	7.68672e-05	0.0010347	3.80989e-05	0.0190534	0.00389413	0.0350853	NA	0.928099	0.867239	0.999088	0.000354753	0.00627765	0.000241962	0.0394435	0.00956183	0.101629	#VALUE!	-	-	-	-	yes	yes
170591	S100Z	S100 calcium binding protein Z	0.0306777	0.440056	0.765944	-0.334578	0.95801	1.39992	2.27578	2.09012	2.06947	0.13156	1.02149	1.35666	1.70048	-1.26101	1.94263	2.63887	4.84259	4.25785	4.19733	1.09548	0.30767	0.0541023	0.00364464	0.429443	2.5035e-06	5.93755e-06	2.64908e-08	0.00823758	0.00584187	0.0192841	0.539179	0.243606	0.059616	0.999088	1.98704e-05	0.000140019	3.90455e-07	0.0187412	0.0137282	0.066027	-	-	-	-	-	yes	yes
286133	SCARA5	scavenger receptor class A member 5	-2.40994	-1.06015	-1.38582	0.0927383	-0.896043	-1.27039	-0.374832	1.0165	-1.17086	-2.02126	-5.31452	-2.08515	-2.6132	1.06639	-1.86096	-2.41226	-1.29669	2.023	-2.25146	-4.0594	5.77598e-05	0.00159238	0.00119459	0.755617	0.000697196	0.0016045	0.45277	0.120664	0.0576433	6.84648e-05	0.00260792	0.144235	0.0386741	0.999088	0.00237204	0.00878004	0.586588	0.194303	0.102646	0.00138941	yes	-	yes	-	-	yes	-
10993	SDS	serine dehydratase	0.192064	-0.00234972	0.183108	-0.349333	1.57932	1.94814	-1.32098	1.39921	1.38573	0.150488	1.1424	-1.00163	1.13533	-1.27397	2.98829	3.85877	-2.49836	2.63758	2.61303	1.10995	0.290032	0.96772	0.159657	0.343758	2.35542e-05	0.000336622	0.0541486	0.00184282	0.00108433	0.0447565	0.522	0.983738	0.413839	0.999088	0.000130855	0.00267195	0.113551	0.00490338	0.00304527	0.12145	-	-	-	-	yes	yes	-
1992	SERPINB1	serpin family B member 1	1.25633	1.13086	1.51897	1.12293	0.896755	0.523024	0.654449	4.59277	3.92914	0.879905	2.38887	2.18989	2.86586	2.17789	1.86187	1.43696	1.57401	24.1303	15.2331	1.84025	0.00213297	0.0157056	0.0049287	0.132612	2.94058e-09	0.00161998	0.0574612	2.36585e-47	2.39442e-39	0.000153517	0.0228807	0.174855	0.0674482	0.999088	1.07046e-07	0.00884107	0.119224	2.06448e-44	5.55414e-37	0.00227798	yes	-	yes	-	-	-	-
6442	SGCA	sarcoglycan alpha	-0.444629	-0.655309	-1.32625	0.267936	-1.06887	-1.04738	-0.642497	-0.860605	-2.22515	-0.590049	-1.36096	-1.57495	-2.50749	1.20408	-2.09779	-2.06677	-1.56103	-1.8158	-4.67559	-1.5053	0.0207818	0.0161529	0.00162608	0.510493	3.62289e-05	0.00361674	0.134628	0.0994661	5.48659e-06	0.000680194	0.0981964	0.175738	0.0428972	0.999088	0.000187173	0.0160498	0.235216	0.165116	2.47701e-05	0.00604703	-	-	yes	-	yes	yes	-
84251	SGIP1	SH3GL interacting endocytic adaptor 1	0.552034	0.337154	0.484521	0.900131	1.11729	1.20501	0.568702	3.38563	2.86096	0.570091	1.46615	1.26326	1.39912	1.86624	2.16939	2.30539	1.48319	10.4514	7.26498	1.48462	0.0033503	0.0175495	0.00554478	0.127777	1.14616e-06	0.000135526	0.0264204	2.11356e-17	1.74118e-14	0.00108733	0.0305802	0.176382	0.0710505	0.999088	1.04169e-05	0.00136752	0.063565	4.90265e-16	2.82615e-13	0.00832861	-	-	-	-	yes	yes	-
348378	SHISAL2A	shisa like 2A	0.0820066	0.15485	0.327282	-0.221276	0.955155	1.09365	2.57418	5.13893	4.66769	0.0847538	1.05849	1.11331	1.25465	-1.16576	1.93879	2.13413	5.95532	35.2349	25.4164	1.06051	0.146173	0.0663373	0.000907342	0.542425	2.71832e-05	0.000785356	1.14237e-11	3.52154e-08	6.94921e-08	0.447802	0.344261	0.263697	0.034734	0.999088	0.00014729	0.00508444	3.69269e-10	2.23218e-07	4.35663e-07	0.618735	-	-	-	-	-	yes	yes
6556	SLC11A1	solute carrier family 11 member 1	NA	0.134411	0.297962	0.105777	1.14745	1.82919	1.06443	5.42092	3.98288	0.447274	NA	1.09764	1.22941	1.07607	2.21522	3.55337	2.09135	42.8409	15.8113	1.36346	NA	0.245783	0.0327661	0.76971	7.07949e-05	5.21507e-05	0.0825992	3.51133e-24	1.33764e-15	0.00843088	NA	0.484283	0.174225	0.999088	0.000330689	0.000673638	0.159646	1.90935e-22	2.51665e-14	0.0360197	#VALUE!	-	-	-	yes	yes	-
25769	SLC24A2	solute carrier family 24 member 2	-0.0153309	-0.000665341	0.0519256	0.234225	0.934945	1.05915	2.4201	1.32899	1.51094	0.103502	-1.01068	-1.00046	1.03665	1.17627	1.91182	2.08371	5.35206	2.51226	2.84995	1.07438	0.800438	0.983661	0.155492	0.599699	3.83075e-07	3.22532e-05	7.37343e-05	0.00110231	0.000112983	0.129184	0.900067	0.992243	0.408014	0.999088	4.32696e-06	0.000477993	0.000428918	0.00308253	0.000394589	0.261823	-	-	-	-	-	yes	yes
124935	SLC43A2	solute carrier family 43 member 2	0.831189	0.326882	0.343866	0.171498	1.09119	1.09278	0.595971	2.71228	2.50988	0.24693	1.77915	1.2543	1.26915	1.12623	2.13049	2.13285	1.51149	6.55358	5.69574	1.18668	0.000804581	0.0323257	0.0647165	0.750432	2.79647e-08	1.98166e-05	0.015554	2.23153e-24	1.41798e-23	0.0122918	0.012872	0.20551	0.253216	0.999088	5.6544e-07	0.00033894	0.0409314	1.25054e-22	6.838e-22	0.0473536	-	-	-	-	yes	yes	-
6549	SLC9A2	solute carrier family 9 member A2	-0.121488	-0.0422643	-0.218044	-0.471789	-0.307647	-1.43818	-2.04632	-2.88456	-4.32099	-0.0982889	-1.08786	-1.02973	-1.16316	-1.38683	-1.23769	-2.70978	-4.13052	-7.38479	-19.9871	-1.0705	0.082557	0.273309	0.0100095	0.311961	0.133824	0.0001168	0.00155403	1.25561e-06	1.39841e-14	0.251124	0.239535	0.512641	0.0939877	0.999088	0.21511	0.0012145	0.00591297	6.15214e-06	2.29416e-13	0.418451	-	-	-	-	-	yes	yes
81796	SLCO5A1	solute carrier organic anion transporter family member 5A1	0.220953	0.106761	-0.0113539	0.665191	2.03182	1.38228	0.482708	2.01226	1.63868	0.470943	1.1655	1.07681	-1.0079	1.58578	4.0892	2.6068	1.39736	4.03415	3.11381	1.38601	0.020492	0.0426317	0.838962	0.21219	1.84918e-07	0.00343173	0.199155	1.14548e-06	2.21239e-05	0.00209996	0.0973477	0.224941	0.932079	0.999088	2.42387e-06	0.015396	0.319776	5.6427e-06	8.88494e-05	0.0130057	-	-	-	-	yes	yes	-
6616	SNAP25	synaptosome associated protein 25	0.285663	0.395529	0.571958	0.176621	1.1649	1.06319	-0.0497531	1.53129	1.43938	0.0141909	1.21897	1.31543	1.48654	1.13023	2.24217	2.08955	-1.03509	2.89044	2.71204	1.00988	0.0456451	0.0388922	0.00837882	0.64588	6.77503e-09	2.25292e-05	0.880685	2.17944e-05	2.33448e-05	0.813958	0.165017	0.217726	0.0865455	0.999088	1.96534e-07	0.000369727	0.923749	8.54294e-05	9.33234e-05	0.893916	-	-	-	-	yes	yes	-
6664	SOX11	SRY-box transcription factor 11	0.209003	0.224634	0.137021	0.15111	2.25504	2.82697	-1.03295	2.25667	2.03142	-0.0264541	1.15589	1.16848	1.09963	1.11042	4.77349	7.09581	-2.0462	4.77888	4.08806	-1.01851	0.0699233	0.228334	0.477734	0.708154	0.000108395	0.000986978	0.0676937	0.00198528	0.00294494	0.890435	0.216471	0.467209	0.720799	0.999088	0.000476256	0.00605106	0.136252	0.00524362	0.00744359	0.939994	-	-	-	-	yes	yes	-
221833	SP8	Sp8 transcription factor	-0.55336	-0.115278	-0.186556	-0.454864	-0.892346	-1.29684	0.585216	-3.99037	-2.65823	-1.56251	-1.4675	-1.08318	-1.13804	-1.37065	-1.85619	-2.4569	1.50026	-15.8935	-6.31257	-2.95366	0.00574077	0.413799	0.259661	0.232632	0.000322495	0.000630026	0.289777	2.61419e-07	0.000426187	1.13525e-05	0.0424466	0.633682	0.533451	0.999088	0.00121985	0.00431847	0.423894	1.44349e-06	0.0013106	0.000482457	-	-	-	-	-	yes	-
90853	SPOCD1	SPOC domain containing 1	0.265432	0.973142	1.15215	0.172349	0.794472	1.03221	1.34427	5.66488	4.60208	0.0486373	1.202	1.96311	2.22245	1.12689	1.73444	2.04516	2.53901	50.734	24.2864	1.03429	0.246565	0.0414178	0.022768	0.659028	0.000118996	0.000763469	0.0243834	4.29512e-24	1.04214e-19	0.376168	0.47257	0.222625	0.144408	0.999088	0.000515076	0.00496705	0.0595062	2.3014e-22	3.29832e-18	0.550262	-	-	-	-	-	yes	yes
6703	SPRR2D	small proline rich protein 2D	1.98946	2.02146	3.92406	0.392371	NA	NA	1.91072	4.57686	4.76379	NA	3.97088	4.05994	15.1796	1.31255	NA	NA	3.75996	23.8656	27.1672	NA	0.0691304	0.0210219	2.01135e-05	0.612406	NA	NA	8.28902e-06	1.36573e-27	2.89101e-33	NA	0.214868	0.184722	0.0102775	0.999088	NA	NA	6.42674e-05	1.06953e-25	3.70474e-31	NA	-	-	yes	-	#VALUE!	#VALUE!	yes
[truncated: 29,540 more rows]
[truncated: 5 more columns]
